# Supplementary material for: CRISPR/Cas9 Screening Highlights PFKFB3 Gene as a Major Contributor to 5-Fluorouracil Resistance in Esophageal Cancer
Source: Cancers (Basel). 2025 May 12;17(10):1637. doi: 10.3390/cancers17101637 (PMC12109790; doi:10.3390/cancers17101637)
Supplement: Supplementary file 1 [file cancers-17-01637-s001.zip]

Archive with 7 entries (6 files):
- Xue et al. Supplementary data.pdf
- Xue et al. Supplementary table.xlsx
- Xue et al. Western blots_ original figures.pdf
- __MACOSX/
- __MACOSX/._Xue et al. Supplementary data.docx
- __MACOSX/._Xue et al. Supplementary table.xlsx
- __MACOSX/._Xue et al. Western blots_ original figures.pdf
