# Supplementary material for: CRISPR/Cas9 Screening Highlights PFKFB3 Gene as a Major Contributor to 5-Fluorouracil Resistance in Esophageal Cancer
Source: Cancers (Basel). 2025 May 12;17(10):1637. doi: 10.3390/cancers17101637 (PMC12109790; doi:10.3390/cancers17101637)
Supplement: Supplementary file 1 [file cancers-17-01637-s001.zip › Xue et al. Supplementary table.xlsx]

## Sheet: gene list
id	num	neg|score	neg|p-value	neg|fdr	neg|rank	neg|goodsgrna	neg|lfc	pos|score	pos|p-value	pos|fdr	pos|rank	pos|goodsgrna	pos|lfc
PNCK	8	0.072538	0.23724	0.979192	244	5	-9.6541	0.00059078	0.00056864	0.418778	1	1	-9.6541
UCK2	8	0.49034	0.76195	0.999995	606	3	-7.6439	0.0017714	0.0016772	0.418778	2	1	-7.6439
MKNK1	8	0.30725	0.60677	0.999995	479	4	-9.3842	0.0029508	0.0026998	0.418778	3	1	-9.3842
PFKFB3	8	0.39917	0.6957	0.999995	548	3	-9.0622	0.004129	0.003818	0.418778	4	1	-9.0622
CDKL3	8	0.097774	0.29417	0.999995	271	6	-9.8199	0.005306	0.0050986	0.418778	5	0	-9.8199
APTX	2	0.99982	0.99984	0.999995	1019	0	-0.65674	0.0054586	0.0055287	0.418778	6	0	-0.65674
TNFSF18	7	2.8594e-06	2.3892e-05	0.011551	2	4	-9.8041	0.0067025	0.0068762	0.418778	7	0	-9.8041
EPHB3_and_EPHB2	1	0.99298	0.99302	0.999995	950	0	-2.2911	0.0070173	0.0067329	0.418778	8	0	-2.2911
NEIL1	2	0.99996	0.99994	0.999995	1029	0	-0.53048	0.0070786	0.0071056	0.418778	9	0	-0.53048
DCLRE1B	2	0.97841	0.97791	0.999995	922	0	-4.146	0.0070786	0.0071056	0.418778	10	0	-4.146
GLI2	2	0.68094	0.68343	0.999995	719	1	-5.0425	0.0070786	0.0071056	0.418778	11	0	-5.0425
OSBP	2	0.81347	0.8109	0.999995	792	0	-4.8876	0.0070786	0.0071056	0.418778	12	0	-4.8876
MTOR	10	0.99997	0.99997	0.999995	1030	0	-6.9613	0.0080956	0.0080326	0.418778	13	0	-6.9613
MAPK8	8	0.56872	0.81585	0.999995	648	4	-7.8596	0.0088296	0.0088258	0.418778	14	0	-7.8596
ORC5	1	0.99084	0.99082	0.999995	946	0	-0.91888	0.0091594	0.0087398	0.418778	15	0	-0.91888
RNF4	3	0.5983	0.69582	0.999995	667	1	-8.4636	0.010599	0.010489	0.418778	16	0	-8.4636
CEMIP	2	0.99993	0.99992	0.999995	1024	0	-0.72671	0.010902	0.010995	0.418778	17	0	-0.72671
EME2	2	0.99297	0.99267	0.999995	949	0	-3.6615	0.010902	0.010995	0.418778	18	0	-3.6615
INTS3	2	0.99983	0.99984	0.999995	1020	0	-0.78535	0.010902	0.010995	0.418778	19	0	-0.78535
BMPR2	8	0.73579	0.89989	0.999995	747	3	-5.7232	0.011173	0.0111	0.418778	20	0	-5.7232
LGALS3BP	1	0.98877	0.98884	0.999995	941	0	-0.95247	0.011228	0.0111	0.418778	21	0	-0.95247
PTTG1	1	0.98818	0.98821	0.999995	939	0	-0.96102	0.011819	0.011626	0.418778	22	0	-0.96102
EIF2AK2	8	0.099249	0.29744	0.999995	274	3	-9.0633	0.012342	0.012133	0.418778	23	0	-9.0633
SNAI1	2	0.99992	0.99991	0.999995	1022	0	-0.75036	0.012371	0.012324	0.418778	24	0	-0.75036
SETD2	2	0.6801	0.68253	0.999995	717	1	-5.0943	0.012371	0.012324	0.418778	25	0	-5.0943
RAD51D	3	0.99714	0.99698	0.999995	974	0	-5.3024	0.013457	0.01327	0.418778	26	0	-5.3024
RNASEL	8	0.31316	0.61335	0.999995	483	2	-9.0882	0.013511	0.013136	0.418778	27	0	-9.0882
HAVCR2	7	0.00034194	0.0020595	0.174029	12	6	-10.104	0.013877	0.014149	0.418778	28	0	-10.104
ERCC8	1	0.98604	0.98604	0.999995	936	0	-1.0212	0.013961	0.013786	0.418778	29	0	-1.0212
FANCA	4	0.99957	0.99961	0.999995	1011	0	-1.2404	0.014107	0.014608	0.418778	30	0	-1.2404
TGFBR1	8	0.39984	0.69629	0.999995	549	2	-9.1144	0.014678	0.014273	0.418778	31	0	-9.1144
TDP2	2	0.90913	0.9085	0.999995	851	0	-4.7718	0.015012	0.014608	0.418778	32	0	-4.7718
ENGASE	2	0.96107	0.96037	0.999995	906	0	-4.2595	0.015012	0.014608	0.418778	33	0	-4.2595
NRP1	2	0.99953	0.99953	0.999995	1009	0	-1.0728	0.015012	0.014608	0.418778	34	0	-1.0728
RPS6KA1	7	0.46385	0.73341	0.999995	592	4	-9.5081	0.015919	0.016185	0.418778	35	0	-9.5081
BRCA2	3	0.86892	0.86918	0.999995	820	1	-9.2825	0.016309	0.016137	0.418778	36	0	-9.2825
ARNTL2	2	0.70484	0.70552	0.999995	732	1	-4.9978	0.016331	0.015955	0.418778	37	0	-4.9978
HCFC1	1	0.98353	0.9836	0.999995	934	0	-1.2378	0.016472	0.016605	0.418778	38	0	-1.2378
NOV	1	0.98308	0.9831	0.999995	933	0	-1.261	0.016915	0.017131	0.418778	39	0	-1.261
SRPK2	6	0.16162	0.37931	0.999995	346	3	-9.6902	0.017161	0.016892	0.418778	40	0	-9.6902
LIG4	2	0.8843	0.88294	0.999995	832	0	-4.9704	0.017503	0.016921	0.418778	41	0	-4.9704
RRM2B	4	0.99434	0.99468	0.999995	956	0	-4.5616	0.017902	0.018115	0.418778	42	0	-4.5616
WNT5A	2	0.99939	0.99938	0.999995	1008	0	-1.2878	0.020137	0.019797	0.418778	43	0	-1.2878
USP9X	2	0.9058	0.9051	0.999995	849	0	-4.9197	0.020137	0.019797	0.418778	44	0	-4.9197
ASCC1	2	0.92687	0.92597	0.999995	871	0	-4.4677	0.020137	0.019797	0.418778	45	0	-4.4677
GLI1	2	0.97	0.96933	0.999995	916	0	-4.5206	0.020137	0.019797	0.418778	46	0	-4.5206
ERBB4	8	0.11305	0.32725	0.999995	285	5	-9.7805	0.020496	0.019874	0.418778	47	0	-9.7805
MSLN	2	0.99039	0.98997	0.999995	944	0	-3.6139	0.021599	0.021107	0.418778	48	0	-3.6139
RPA1	4	0.79791	0.85206	0.999995	779	1	-6.1118	0.021686	0.021785	0.418778	49	0	-6.1118
ATG7	2	0.99845	0.99847	0.999995	984	0	-1.7753	0.022329	0.021661	0.418778	50	0	-1.7753
ITGA5	2	0.97424	0.97346	0.999995	917	0	-4.4663	0.022329	0.021661	0.418778	51	0	-4.4663
ACTA2	2	0.92909	0.92834	0.999995	875	0	-4.8539	0.022329	0.021661	0.418778	52	0	-4.8539
RBM10	2	0.9993	0.9993	0.999995	1007	0	-1.341	0.023497	0.022894	0.418778	53	0	-1.341
PITPNA	2	0.31545	0.42073	0.999995	487	1	-5.575	0.023497	0.022894	0.418778	54	0	-5.575
BAP1	2	0.96571	0.96523	0.999995	911	0	-4.5949	0.023497	0.022894	0.418778	55	0	-4.5949
ZMYND8	1	0.97629	0.97633	0.999995	920	0	-1.6131	0.023711	0.02384	0.418778	56	0	-1.6131
MAP2K3	8	0.62597	0.85418	0.999995	687	3	-9.3641	0.023973	0.023419	0.418778	57	0	-9.3641
ONECUT1	2	0.91551	0.91477	0.999995	857	0	-4.9091	0.024373	0.023849	0.418778	58	0	-4.9091
NRP2	2	0.99979	0.9998	0.999995	1018	0	-1.0111	0.024373	0.023849	0.418778	59	0	-1.0111
MACF1	2	0.89113	0.88989	0.999995	837	0	-4.9911	0.025394	0.02492	0.430281	60	0	-4.9911
ETS1	2	0.99926	0.99925	0.999995	1005	0	-1.4018	0.025978	0.025388	0.43118	61	0	-1.4018
FANCD2	3	0.99703	0.99686	0.999995	973	0	-1	0.027227	0.027022	0.451533	62	0	-1
ECT2	3	0.99903	0.99898	0.999995	997	0	-5.1681	0.030053	0.029736	0.459978	63	0	-5.1681
ENDOV	2	0.88248	0.88117	0.999995	831	0	-5.1117	0.030492	0.029813	0.459978	64	0	-5.1117
CDC14B	2	0.6307	0.64075	0.999995	691	1	-5.4396	0.030492	0.029813	0.459978	65	0	-5.4396
PROM1	2	0.89595	0.89499	0.999995	842	0	-5.0787	0.031074	0.030348	0.459978	66	0	-5.0787
NCK1	7	0.86675	0.94328	0.999995	817	1	-5.5874	0.031118	0.031524	0.459978	67	0	-5.5874
GUK1	7	1	1	0.999995	1033	0	-5.2216	0.031118	0.031524	0.459978	68	0	-5.2216
AURKA	7	0.9239	0.96674	0.999995	870	2	-8.0449	0.031118	0.031524	0.459978	69	0	-8.0449
KMT2C	1	0.96875	0.96904	0.999995	915	0	-1.9804	0.031245	0.031476	0.459978	70	0	-1.9804
SPTB	2	0.23525	0.36365	0.999995	422	1	-5.7648	0.03151	0.030835	0.459978	71	0	-5.7648
ARID1A	2	0.91688	0.91619	0.999995	859	0	-5.0448	0.032964	0.032632	0.464473	72	0	-5.0448
FOXM1	2	0.99677	0.99668	0.999995	970	0	-3.0913	0.033545	0.033196	0.464473	73	0	-3.0913
BRCA1	4	0.99905	0.99928	0.999995	998	0	-4.9749	0.033548	0.034123	0.464473	74	0	-4.9749
C1orf106	2	0.97564	0.97493	0.999995	919	0	-4.6103	0.034561	0.034247	0.464473	75	0	-4.6103
BIRC5	2	0.9978	0.99784	0.999995	976	0	-2.4222	0.035287	0.034859	0.464473	76	0	-2.4222
GATA6	2	0.96706	0.96654	0.999995	912	0	-4.7497	0.035722	0.035184	0.464473	77	0	-4.7497
FAM63B	2	0.55362	0.58007	0.999995	643	1	-5.5617	0.035722	0.035184	0.464473	78	0	-5.5617
WRN	2	0.80742	0.80503	0.999995	785	0	-5.3141	0.036157	0.035643	0.464473	79	0	-5.3141
HNF4A	2	0.89803	0.89694	0.999995	844	0	-4.9547	0.036447	0.035939	0.464473	80	0	-4.9547
BRCC3	2	0.51553	0.55153	0.999995	620	1	-5.6069	0.037027	0.036522	0.464473	81	0	-5.6069
FLNB	7	0.81246	0.92519	0.999995	791	2	-7.8089	0.037641	0.037716	0.464473	82	0	-7.8089
MSH2	2	0.99918	0.99914	0.999995	1003	0	-1.6113	0.038042	0.037659	0.464473	83	0	-1.6113
LRRC1	2	0.40542	0.477	0.999995	554	1	-5.697	0.038042	0.037659	0.464473	84	0	-5.697
KDM6A	2	0.99916	0.99913	0.999995	1001	0	-1.6164	0.038476	0.038108	0.464473	85	0	-1.6164
MUC16	6	0.72803	0.87099	0.999995	745	1	-6.3265	0.039659	0.039628	0.474034	86	0	-6.3265
RBM6	2	0.35472	0.44467	0.999995	523	1	-5.7847	0.040503	0.040326	0.474034	87	0	-5.7847
GNG12	2	0.76741	0.7651	0.999995	760	0	-5.4397	0.041082	0.040832	0.474034	88	0	-5.4397
SCAMP5	2	0.99909	0.9991	0.999995	999	0	-1.6892	0.041661	0.041444	0.474034	89	0	-1.6892
AKR1B1	2	0.9993	0.99929	0.999995	1006	0	-1.6134	0.042817	0.042667	0.474034	90	0	-1.6134
TRIM67	2	0.85241	0.85052	0.999995	807	0	-5.3446	0.043973	0.043852	0.474034	91	0	-5.3446
PDGFRB	10	0.24835	0.56315	0.999995	433	6	-9.6675	0.044156	0.045534	0.474034	92	0	-9.6675
AKT1	10	0.91774	0.97767	0.999995	860	2	-8.351	0.044156	0.045534	0.474034	93	0	-8.351
CDKN2A	6	0.79648	0.90001	0.999995	777	2	-5.2209	0.044363	0.044368	0.474034	94	0	-5.2209
KLHL22	2	0.99872	0.99871	0.999995	990	0	-1.9182	0.044406	0.044454	0.474034	95	0	-1.9182
IKZF1	2	0.54926	0.57691	0.999995	642	1	-5.6918	0.04484	0.044884	0.474034	96	0	-5.6918
SIN3B	2	0.99896	0.99896	0.999995	995	0	-1.8112	0.045128	0.045114	0.474034	97	0	-1.8112
SNAI2	2	0.99901	0.99904	0.999995	996	0	-1.7918	0.045417	0.045343	0.474034	98	0	-1.7918
NEIL3	2	0.78625	0.78359	0.999995	771	0	-5.4877	0.045994	0.045897	0.474034	99	0	-5.4877
MPLKIP	2	0.68077	0.6833	0.999995	718	1	-5.6054	0.045994	0.045897	0.474034	100	0	-5.6054
HNF1A	2	0.91361	0.91277	0.999995	853	0	-5.2363	0.04686	0.046671	0.474034	101	0	-5.2363
CCND2	2	0.50498	0.54419	0.999995	615	1	-5.7559	0.04686	0.046671	0.474034	102	0	-5.7559
TIMELESS	1	0.95147	0.95173	0.999995	896	0	-3.7478	0.04853	0.048936	0.476137	103	0	-3.7478
TMEM139	2	0.99838	0.99839	0.999995	982	0	-2.1767	0.048734	0.048363	0.476137	104	0	-2.1767
REV1	4	0.98047	0.98078	0.999995	926	0	-2.405	0.049291	0.049959	0.476137	105	0	-2.405
DNMBP	2	0.99884	0.99883	0.999995	993	0	-1.9377	0.050318	0.050284	0.476137	106	0	-1.9377
POLE	1	0.94925	0.94958	0.999995	894	0	-4.1367	0.050746	0.05101	0.476137	107	0	-4.1367
PRPF19	2	0.99376	0.99352	0.999995	953	0	-3.993	0.05147	0.051364	0.476137	108	0	-3.993
CD86	7	0.0081067	0.04001	0.586459	71	3	-4.975	0.051563	0.051373	0.476137	109	0	-4.975
ERCC3	4	0.98307	0.98337	0.999995	932	0	-5.5442	0.052984	0.053313	0.476137	110	0	-5.5442
FGD6	2	0.50082	0.54102	0.999995	612	1	-5.8512	0.053195	0.052922	0.476137	111	0	-5.8512
MYCBP2	2	0.94921	0.94843	0.999995	893	0	-5.1699	0.053483	0.053285	0.476137	112	0	-5.1699
SMAD4	6	0.040516	0.13917	0.838274	176	1	-3.306	0.053713	0.053954	0.476137	113	0	-3.306
YAP1	2	0.99812	0.99819	0.999995	980	0	-2.408	0.054058	0.053696	0.476137	114	0	-2.408
TP53	2	0.86819	0.86694	0.999995	819	0	-5.4643	0.054489	0.054078	0.476137	115	0	-5.4643
CD274	7	0.026059	0.10226	0.767433	135	4	-9.6092	0.055017	0.054747	0.476137	116	0	-9.6092
ELF3	2	0.99662	0.99652	0.999995	969	0	-3.499	0.056355	0.055875	0.476137	117	0	-3.499
KRAS_G12D	2	0.99843	0.99846	0.999995	983	0	-2.2435	0.056355	0.055875	0.476137	118	0	-2.2435
TP53BP1	4	0.94307	0.94228	0.999995	889	0	-6.8679	0.056383	0.05662	0.476137	119	0	-6.8679
NBEA	2	0.9987	0.99871	0.999995	989	0	-2.0956	0.057073	0.056553	0.476137	120	0	-2.0956
CUX2	2	0.89278	0.89162	0.999995	840	0	-5.4362	0.057503	0.057079	0.476137	121	0	-5.4362
FANCM	4	0.99956	0.9996	0.999995	1010	0	-5.9066	0.057796	0.058006	0.476137	122	0	-5.9066
FANCC	2	0.95919	0.95868	0.999995	903	0	-5.1369	0.057933	0.057452	0.476137	123	0	-5.1369
PATJ	2	0.99884	0.99883	0.999995	992	0	-2.0472	0.058363	0.057882	0.476137	124	0	-2.0472
INO80D	3	0.97987	0.97976	0.999995	924	0	-2.0773	0.058433	0.058168	0.476137	125	0	-2.0773
STAT5B	2	0.34877	0.44111	0.999995	511	1	-6.023	0.05865	0.058273	0.476137	126	0	-6.023
MAP2K4	9	0.038235	0.1532	0.884516	170	6	-9.832	0.058895	0.058828	0.476137	127	0	-9.832
AJUBA	2	0.86157	0.86001	0.999995	814	0	-5.519	0.058937	0.058503	0.476137	128	0	-5.519
ERCC2	1	0.94098	0.94116	0.999995	886	0	-5.1543	0.059019	0.059545	0.478202	129	0	-5.1543
MET	10	0.022021	0.10212	0.767433	122	7	-9.8617	0.060343	0.060835	0.483995	130	0	-9.8617
POSTN	2	0.03151	0.057194	0.637123	157	1	-6.5007	0.062087	0.061857	0.483995	131	0	-6.5007
RNF43	2	0.47438	0.52278	0.999995	598	1	-5.9689	0.062373	0.062134	0.483995	132	0	-5.9689
TIGIT	3	0.14709	0.29163	0.999995	331	2	-9.4942	0.062685	0.062087	0.483995	133	0	-9.4942
TECPR1	2	0.43423	0.49585	0.999995	571	1	-6.0125	0.063231	0.063023	0.487254	134	0	-6.0125
IFNGR1	3	0.99992	0.99992	0.999995	1023	0	-2.9009	0.064381	0.06395	0.490759	135	0	-2.9009
GALNT10	2	0.9988	0.99878	0.999995	991	0	-2.1574	0.065232	0.065135	0.493435	136	0	-2.1574
TGFB1	2	0.86146	0.85984	0.999995	813	0	-5.6128	0.065517	0.065441	0.493435	137	0	-5.6128
RPS6KA4	8	0.94009	0.9757	0.999995	885	2	-9.1588	0.06597	0.065728	0.493435	138	0	-9.1588
TM4SF1	5	0.73052	0.84957	0.999995	746	2	-7.61	0.067882	0.067047	0.499715	139	0	-7.61
BCL2L1	1	0.93064	0.93077	0.999995	876	0	-5.8065	0.06936	0.069837	0.509866	140	0	-5.8065
NT5E	2	0.96113	0.96044	0.999995	907	0	-5.2999	0.069797	0.069608	0.509866	141	0	-5.2999
CAV2	2	0.99821	0.99825	0.999995	981	0	-2.5905	0.070224	0.069885	0.509866	142	0	-2.5905
FANCB	2	0.91577	0.91501	0.999995	858	0	-5.5731	0.070794	0.070506	0.510801	143	0	-5.5731
POLD1	1	0.92842	0.92867	0.999995	873	0	-5.9349	0.071576	0.072141	0.514683	144	0	-5.9349
JAG1	2	0.16929	0.27259	0.999995	353	1	-6.405	0.071791	0.071701	0.514683	145	0	-6.405
TPX2	1	0.92754	0.92785	0.999995	872	0	-5.9667	0.072463	0.07301	0.514683	146	0	-5.9667
SETD7	2	0.97633	0.9756	0.999995	921	0	-5.1946	0.073213	0.073029	0.514683	147	0	-5.1946
CFLAR	2	0.66711	0.67146	0.999995	712	1	-6.0696	0.074066	0.073975	0.517828	148	0	-6.0696
RRM1	2	0.99792	0.99799	0.999995	978	0	-2.9504	0.075203	0.075218	0.522992	149	0	-2.9504
SNX9	2	0.99791	0.99796	0.999995	977	0	-2.977	0.075914	0.075944	0.524521	150	0	-2.977
STAT3	2	0.94753	0.94669	0.999995	891	0	-5.5796	0.076765	0.076728	0.525749	151	0	-5.5796
SHPRH	4	0.68194	0.80806	0.999995	720	2	-9.2819	0.077142	0.077846	0.525749	152	0	-9.2819
RPTOR	1	0.92266	0.92298	0.999995	869	0	-6.2134	0.077338	0.077989	0.525749	153	0	-6.2134
NME2_NME3	1	0.92251	0.92285	0.999995	867	0	-5.7153	0.077486	0.078152	0.525749	154	0	-5.7153
CSNK1G2_and_CSNK1D	1	0.9203	0.92068	0.999995	864	0	-6.3044	0.079702	0.080283	0.536514	155	0	-6.3044
MYC	1	0.91926	0.9197	0.999995	862	0	-6.3154	0.080736	0.08122	0.536514	156	0	-6.3154
CKS1B	1	0.91867	0.91909	0.999995	861	0	-6.3334	0.081327	0.081889	0.536941	157	0	-6.3334
FOSL1_ex1	2	0.0075202	0.01477	0.394643	61	1	-7.1337	0.081444	0.081306	0.536514	158	0	-7.1337
GLI3	2	0.82316	0.82104	0.999995	796	0	-6.0942	0.083708	0.083781	0.545893	159	0	-6.0942
CSNK2A1	4	0.98808	0.98864	0.999995	938	0	-4.1771	0.08546	0.085836	0.55033	160	0	-4.1771
NBN	1	0.91439	0.91484	0.999995	856	0	-6.4871	0.085611	0.086055	0.55033	161	0	-6.4871
LOXL2	2	0.022183	0.040794	0.586977	124	1	-6.8458	0.085969	0.08595	0.55033	162	0	-6.8458
KDM3A	2	0.26948	0.39441	0.999995	442	1	-6.7007	0.087381	0.087422	0.55564	163	0	-6.7007
FOSL1_ex2	2	0.93166	0.93096	0.999995	877	0	-4.8428	0.090201	0.09028	0.570303	164	0	-4.8428
KDM6B	4	0.61888	0.75924	0.999995	681	1	-6.4525	0.093447	0.093749	0.588629	165	0	-6.4525
POLN	4	0.96842	0.96854	0.999995	914	0	-5.5659	0.095093	0.095393	0.595342	166	0	-5.5659
MARK3_and_MARK1	1	0.90287	0.9035	0.999995	847	0	-6.6404	0.097134	0.097591	0.60278	167	0	-6.6404
UBA1	2	0.98701	0.98655	0.999995	937	0	-5.6614	0.098075	0.0989	0.60278	168	0	-5.6614
HLTF	4	0.89244	0.90074	0.999995	839	1	-5.4915	0.098925	0.099435	0.60278	169	0	-5.4915
RPS6KA2	7	0.20214	0.46469	0.999995	386	5	-9.5764	0.098941	0.09891	0.60278	170	0	-9.5764
TOPBP1	2	0.99051	0.99008	0.999995	945	0	-5.5094	0.099197	0.099779	0.60278	171	0	-5.5094
RAD50	1	0.9005	0.90136	0.999995	846	0	-6.9126	0.099498	0.10008	0.60278	172	0	-6.9126
ESCO2	2	0.95792	0.95762	0.999995	901	0	-6.9553	0.1006	0.10132	0.603249	173	0	-6.9553
CDK9	7	0.99977	0.99978	0.999995	1016	0	-7.0619	0.10083	0.1007	0.603016	174	0	-7.0619
RAD51	2	0.98041	0.97994	0.999995	925	0	-6.0235	0.10172	0.10239	0.605901	175	0	-6.0235
MLH1	2	0.93274	0.93204	0.999995	878	0	-6.5093	0.10228	0.10293	0.605901	176	0	-6.5093
GSPT1	1	0.89385	0.89471	0.999995	841	0	-6.6655	0.10615	0.10677	0.624458	177	0	-6.6655
TNFRSF18	7	0.16326	0.4012	0.999995	348	2	-7.6163	0.10742	0.10729	0.624458	178	0	-7.6163
PRKX	6	0.77205	0.88934	0.999995	765	2	-8.8416	0.10863	0.10811	0.625726	179	0	-8.8416
SSRP1	1	0.88898	0.88978	0.999995	836	0	-7.1951	0.11102	0.11179	0.643427	180	0	-7.1951
CD155	4	0.99961	0.99964	0.999995	1012	0	-6.5853	0.11251	0.11313	0.64753	181	0	-6.5853
BCORL1	1	0.88115	0.88183	0.999995	828	0	-6.892	0.11885	0.1195	0.673615	182	0	-6.892
RIF1	1	0.881	0.88163	0.999995	827	0	-7.3852	0.119	0.11964	0.673615	183	0	-7.3852
MDC1	1	0.88041	0.88089	0.999995	826	0	-7.3907	0.11959	0.12029	0.673615	184	0	-7.3907
BFAR	6	0.97868	0.97902	0.999995	923	1	-7.4692	0.11985	0.11958	0.673615	185	0	-7.4692
TNFSF9	7	0.010906	0.050676	0.61058	84	3	-7.4169	0.12371	0.1236	0.684783	186	0	-7.4169
CD80	7	0.24091	0.51726	0.999995	430	3	-9.0673	0.12371	0.1236	0.684783	187	0	-9.0673
NTC	106	1.0902e-55	4.7785e-06	0.00495	1	87	-9.3587	0.1247	0.12588	0.690005	188	0	-9.3587
SMARCA2	4	0.94244	0.94161	0.999995	888	0	-8.812	0.12514	0.12574	0.690005	189	0	-8.812
HUNK	10	0.30368	0.62904	0.999995	476	6	-9.5478	0.12724	0.12742	0.694763	190	0	-9.5478
FGFR2	8	0.82046	0.93669	0.999995	794	2	-8.8484	0.12967	0.13061	0.708439	191	0	-8.8484
MCL1	1	0.868	0.86883	0.999995	818	0	-7.6211	0.132	0.13257	0.711614	192	0	-7.6211
VSIR	5	0.1186	0.29053	0.999995	294	2	-4.3389	0.13367	0.132	0.711614	193	0	-4.3389
PDCD1	7	0.00020602	0.0011421	0.162748	8	4	-10.463	0.13473	0.13452	0.714674	194	0	-10.463
TNFRSF14	7	0.14467	0.36833	0.999995	327	3	-9.3508	0.13473	0.13452	0.714674	195	0	-9.3508
USP7	2	0.99483	0.99461	0.999995	958	0	-5.8983	0.13556	0.13562	0.716837	196	0	-5.8983
XAB2	2	0.76197	0.75983	0.999995	757	0	-7.6626	0.13666	0.13678	0.71933	197	0	-7.6626
CD276	3	0.96295	0.96272	0.999995	908	0	-6.1298	0.14064	0.14117	0.738221	198	0	-6.1298
NR5A2	2	0.53103	0.56255	0.999995	628	1	-7.9659	0.14187	0.1418	0.738221	199	0	-7.9659
TNFRSF4	6	0.00030466	0.001553	0.174029	10	5	-10.384	0.14465	0.14403	0.746064	200	0	-10.384
REV3L	1	0.85426	0.85471	0.999995	809	0	-7.8024	0.14574	0.14609	0.749265	201	0	-7.8024
JAK3	8	0.508	0.77449	0.999995	617	4	-9.4764	0.14628	0.14708	0.750597	202	0	-9.4764
PEAK1	9	0.16868	0.43551	0.999995	352	6	-9.5987	0.14639	0.14528	0.748805	203	0	-9.5987
PRKCQ	8	0.079247	0.25203	0.999995	252	6	-9.8191	0.15039	0.15099	0.764236	204	0	-9.8191
SOX9	2	0.983	0.98248	0.999995	931	0	-6.9045	0.15087	0.15122	0.764236	205	0	-6.9045
KSR2	10	0.44201	0.75556	0.999995	578	5	-9.4304	0.15176	0.152	0.764419	206	0	-9.4304
MUM1	4	0.8058	0.85521	0.999995	784	1	-9.3144	0.15573	0.15597	0.780624	207	0	-9.3144
FN3KRP	10	0.20882	0.51283	0.999995	391	6	-9.5672	0.15684	0.1572	0.782964	208	0	-9.5672
TLK2	2	0.94868	0.94784	0.999995	892	0	-7.4771	0.15956	0.16	0.793098	209	0	-7.4771
TGFBR2	11	0.64094	0.88568	0.999995	698	5	-9.2635	0.16354	0.16251	0.801721	210	0	-9.2635
POLR2F	1	0.83373	0.83425	0.999995	803	0	-8.0356	0.16627	0.16618	0.81594	211	0	-8.0356
UBE2N	2	0.98947	0.98912	0.999995	942	0	-6.8567	0.16848	0.16822	0.821108	212	0	-6.8567
GEN1	4	0.9225	0.92305	0.999995	866	1	-8.1068	0.1697	0.17019	0.823934	213	0	-8.1068
ARHGAP18	5	0.99492	0.99504	0.999995	959	0	-6.9129	0.17057	0.16882	0.821108	214	0	-6.9129
ZEB1	1	0.82206	0.82301	0.999995	795	0	-8.1669	0.17794	0.17796	0.856709	215	0	-8.1669
SEM1_former_SHFM1	3	0.99912	0.99913	0.999995	1000	0	-6.5782	0.1797	0.17945	0.856709	216	0	-6.5782
CD160	7	0.01925	0.079643	0.710564	115	4	-10.196	0.18026	0.17925	0.856709	217	0	-10.196
MMS22L	2	0.93939	0.93851	0.999995	884	0	-7.7357	0.18163	0.1816	0.862998	218	0	-7.7357
NF2	2	0.58806	0.60641	0.999995	658	1	-8.4215	0.1827	0.18265	0.863839	219	0	-8.4215
CD40LG	6	0.030823	0.11212	0.800658	153	3	-5.4859	0.1847	0.18344	0.863839	220	0	-5.4859
ANLN	4	0.33984	0.55326	0.999995	508	1	-8.1521	0.18552	0.18633	0.869223	221	0	-8.1521
CDK15	8	0.026582	0.11223	0.800658	137	7	-9.777	0.1856	0.1858	0.869223	222	0	-9.777
WDR59	2	0.85792	0.85623	0.999995	811	0	-8.0153	0.18723	0.1871	0.869223	223	0	-8.0153
ATAD5	1	0.81053	0.81181	0.999995	789	0	-8.2672	0.18947	0.18913	0.873149	224	0	-8.2672
PMVK	8	0.99311	0.9937	0.999995	952	1	-7.1995	0.18954	0.18985	0.873149	225	0	-7.1995
BCL2L11	2	0.59787	0.61463	0.999995	666	1	-8.3428	0.19043	0.19047	0.873149	226	0	-8.3428
CD40	6	0.078413	0.23137	0.974554	250	4	-9.879	0.19252	0.19144	0.873708	227	0	-9.879
ATR	10	0.66162	0.89017	0.999995	709	2	-8.7386	0.19652	0.19592	0.890242	228	0	-8.7386
CCNH	1	0.79251	0.79413	0.999995	773	0	-8.421	0.20749	0.20757	0.939059	229	0	-8.421
MAPK3	10	0.35652	0.68665	0.999995	525	5	-9.4325	0.21572	0.21547	0.970534	230	0	-9.4325
SLX4	3	0.99566	0.99545	0.999995	963	0	-6.5465	0.21792	0.21768	0.97422	231	0	-6.5465
BMPR1A	5	0.65065	0.80391	0.999995	702	2	-8.2635	0.219	0.21903	0.97422	232	0	-8.2635
PAN3	8	0.99698	0.99686	0.999995	972	0	-8.6902	0.21953	0.21994	0.97422	233	0	-8.6902
EXOSC10	8	0.99885	0.99871	0.999995	994	0	-8.0773	0.22048	0.22081	0.97422	234	0	-8.0773
RPS6KB2	8	0.83009	0.94126	0.999995	800	3	-9.0657	0.22143	0.22183	0.97422	235	0	-9.0657
TSSK6	9	0.48975	0.78378	0.999995	605	3	-9.0775	0.22286	0.22193	0.97422	236	0	-9.0775
MAPKAPK5	7	0.22952	0.5051	0.999995	415	3	-9.2187	0.22869	0.22772	0.994705	237	0	-9.2187
PF4_and_PF4V1	1	0.76828	0.77016	0.999995	763	0	-8.5837	0.23172	0.23187	0.994705	238	0	-8.5837
MASTL	8	0.40436	0.69929	0.999995	553	2	-7.8229	0.23181	0.23218	0.994705	239	0	-7.8229
TNFRSF9	7	0.00049211	0.0028241	0.184097	15	4	-9.8212	0.23241	0.23145	0.994705	240	0	-9.8212
PIK3CD	8	0.93537	0.97411	0.999995	880	1	-8.1756	0.23275	0.23326	0.994705	241	0	-8.1756
LAG3	6	0.58929	0.7952	0.999995	661	2	-3.5194	0.23282	0.23201	0.994705	242	0	-3.5194
STYK1	10	0.0077676	0.04455	0.607282	66	6	-9.8072	0.23335	0.23354	0.994705	243	0	-9.8072
CTLA4	7	1.3846e-05	9.0791e-05	0.023515	4	6	-10.447	0.23529	0.23427	0.994705	244	0	-10.447
KSR1	10	0.78271	0.93792	0.999995	770	4	-9.032	0.23683	0.23724	0.999995	245	0	-9.032
MST1R	10	0.56308	0.83719	0.999995	647	4	-8.9728	0.23799	0.23835	0.999995	246	0	-8.9728
ARG1	1	0.75794	0.75962	0.999995	755	0	-8.6335	0.24206	0.24235	0.999995	247	0	-8.6335
KIF20B	2	0.69005	0.69173	0.999995	724	1	-8.5745	0.24221	0.24217	0.999995	248	0	-8.5745
BUB1B	8	1	1	0.999995	1035	0	-6.0616	0.24392	0.24451	0.999995	249	0	-6.0616
MAPK14	8	0.99746	0.99737	0.999995	975	0	-8.0901	0.24669	0.24689	0.999995	250	0	-8.0901
PTTG3P	2	0.96049	0.95985	0.999995	905	0	-7.9844	0.24683	0.24696	0.999995	251	0	-7.9844
ACVR1B	9	0.74112	0.91765	0.999995	749	4	-8.927	0.25314	0.2513	0.999995	252	0	-8.927
CXCR4	2	0.96393	0.96345	0.999995	909	0	-7.977	0.25374	0.25367	0.999995	253	0	-7.977
DLG3_and_DLG2	1	0.7445	0.7459	0.999995	750	0	-6.8547	0.2555	0.25563	0.999995	254	0	-6.8547
AK7	8	0.018189	0.080933	0.710564	111	4	-9.6867	0.25587	0.25671	0.999995	255	0	-9.6867
PGK1	4	0.7988	0.85233	0.999995	780	1	-7.5965	0.2589	0.25813	0.999995	256	0	-7.5965
ACTR2	6	0.8723	0.93835	0.999995	824	1	-7.4688	0.26219	0.26157	0.999995	257	0	-7.4688
MAK	6	0.44054	0.68685	0.999995	576	3	-9.492	0.26426	0.26374	0.999995	258	0	-9.492
MARK4	10	0.79346	0.94251	0.999995	775	3	-8.4735	0.2653	0.26596	0.999995	259	0	-8.4735
PHKG2	8	0.7815	0.91955	0.999995	769	3	-9.3632	0.26585	0.26638	0.999995	260	0	-9.3632
KALRN	8	0.52255	0.78431	0.999995	623	4	-9.3029	0.26675	0.26728	0.999995	261	0	-9.3029
CDC7	7	0.17764	0.42543	0.999995	359	2	-7.3463	0.26756	0.26717	0.999995	262	0	-7.3463
PRKCH	8	0.41891	0.70988	0.999995	566	3	-9.3688	0.26945	0.27024	0.999995	263	0	-9.3688
XRCC2	2	0.97559	0.97488	0.999995	918	0	-7.8843	0.27326	0.27309	0.999995	264	0	-7.8843
C1orf86	2	0.93763	0.93682	0.999995	882	0	-8.2647	0.27879	0.27869	0.999995	265	0	-8.2647
PLK1	6	0.99995	0.99997	0.999995	1028	0	-7.2268	0.27923	0.27804	0.999995	266	0	-7.2268
ERBB2	8	0.48589	0.75866	0.999995	603	3	-9.0369	0.27927	0.27971	0.999995	267	0	-9.0369
CLK2	8	0.32665	0.62865	0.999995	496	3	-9.115	0.28104	0.28135	0.999995	268	0	-9.115
FANCE	3	0.99522	0.99504	0.999995	962	0	-7.403	0.28157	0.27986	0.999995	269	0	-7.403
DGKK	8	0.39847	0.69531	0.999995	547	4	-9.342	0.28281	0.28318	0.999995	270	0	-9.342
PDCD1LG2	7	0.00033653	0.0019831	0.174029	11	6	-9.8617	0.28403	0.28385	0.999995	271	0	-9.8617
TLK1	8	0.17141	0.43065	0.999995	355	4	-9.413	0.28546	0.28595	0.999995	272	0	-9.413
RICTOR	2	0.70291	0.70386	0.999995	730	1	-8.7496	0.2868	0.28644	0.999995	273	0	-8.7496
ERN1	7	0.31768	0.59648	0.999995	490	4	-9.6515	0.2879	0.28785	0.999995	274	0	-9.6515
DTYMK	8	0.74487	0.90344	0.999995	751	1	-6.5525	0.29072	0.29117	0.999995	275	0	-6.5525
SMARCA5	3	0.93762	0.93696	0.999995	881	0	-8.3429	0.29078	0.28914	0.999995	276	0	-8.3429
CDK1	6	0.69668	0.85835	0.999995	726	1	-6.2275	0.29395	0.29352	0.999995	277	0	-6.2275
SORD_and_SORD2P	1	0.70328	0.70422	0.999995	731	0	-8.2237	0.29672	0.29758	0.999995	278	0	-8.2237
FXN	7	0.99991	0.99991	0.999995	1021	0	-7.369	0.29942	0.2994	0.999995	279	0	-7.369
RAD52	2	0.91405	0.91324	0.999995	854	0	-8.434	0.30046	0.2995	0.999995	280	0	-8.434
ERBB3	8	0.75756	0.90925	0.999995	754	3	-9.1085	0.30374	0.3039	0.999995	281	0	-9.1085
SGK3	8	0.34727	0.65185	0.999995	510	3	-8.907	0.3046	0.3047	0.999995	282	0	-8.907
ABL2	8	0.061222	0.2098	0.974554	216	5	-9.7444	0.30804	0.30834	0.999995	283	0	-9.7444
ERCC1	2	0.88749	0.88613	0.999995	835	0	-8.545	0.30834	0.30744	0.999995	284	0	-8.545
AK2	3	0.31747	0.46851	0.999995	489	2	-9.7317	0.30895	0.30736	0.999995	285	0	-9.7317
RNF8	2	0.92017	0.9196	0.999995	863	0	-8.4456	0.30933	0.30847	0.999995	286	0	-8.4456
ABL1	9	0.7177	0.90558	0.999995	735	4	-9.309	0.31104	0.30927	0.999995	287	0	-9.309
ATP2C1	2	0.96733	0.96678	0.999995	913	0	-8.1424	0.31251	0.31159	0.999995	288	0	-8.1424
EPHB2	8	0.12903	0.361	0.999995	306	6	-9.5491	0.31401	0.31408	0.999995	289	0	-9.5491
TWIST1	2	0.87213	0.87099	0.999995	823	0	-8.5913	0.31423	0.31314	0.999995	290	0	-8.5913
MAPK6	4	0.87	0.8873	0.999995	821	1	-8.3814	0.31616	0.31583	0.999995	291	0	-8.3814
NME3	8	0.61816	0.8495	0.999995	680	2	-9.0103	0.31655	0.31669	0.999995	292	0	-9.0103
UVSSA	2	0.64317	0.65079	0.999995	699	1	-8.8947	0.31667	0.31558	0.999995	293	0	-8.8947
RPS6KA5	8	0.098142	0.29498	0.999995	272	6	-9.6675	0.31825	0.31851	0.999995	294	0	-9.6675
MAP2K5	9	0.020459	0.096492	0.763989	119	6	-8.9451	0.31959	0.31766	0.999995	295	0	-8.9451
BMPR1B	8	0.054898	0.1937	0.96756	200	5	-9.9461	0.32078	0.32089	0.999995	296	0	-9.9461
DEPTOR	2	0.94388	0.94293	0.999995	890	0	-8.3758	0.32082	0.31972	0.999995	297	0	-8.3758
TAF1_and_TAF1L	3	0.99259	0.99259	0.999995	948	0	-7.7579	0.32271	0.32082	0.999995	298	0	-7.7579
PKD2	8	0.0077547	0.038863	0.586459	65	7	-9.8483	0.3233	0.32331	0.999995	299	0	-9.8483
TGFBI	2	0.81039	0.80807	0.999995	788	0	-8.5861	0.32374	0.32279	0.999995	300	0	-8.5861
CHEK1	8	0.99029	0.99209	0.999995	943	1	-7.3692	0.32414	0.3242	0.999995	301	0	-7.3692
DGKG	8	0.65166	0.86641	0.999995	705	3	-8.9018	0.32582	0.32585	0.999995	302	0	-8.9018
MAGI1	10	0.0022676	0.014856	0.394643	36	9	-10.008	0.32615	0.32669	0.999995	303	0	-10.008
TRIB3	7	0.72507	0.88708	0.999995	741	2	-9.3848	0.32861	0.32895	0.999995	304	0	-9.3848
PFKP	8	0.030319	0.12555	0.828498	150	5	-10.04	0.32916	0.32895	0.999995	305	0	-10.04
GSG2	8	0.93425	0.97371	0.999995	879	2	-8.8597	0.32999	0.32977	0.999995	306	0	-8.8597
TP53RK	7	0.99969	0.99968	0.999995	1015	0	-7.353	0.33081	0.33102	0.999995	307	0	-7.353
STK31	8	0.06194	0.21143	0.974554	217	5	-9.9029	0.33082	0.33054	0.999995	308	0	-9.9029
C8orf44-SGK3	8	0.15611	0.40857	0.999995	341	5	-9.5764	0.33165	0.33131	0.999995	309	0	-9.5764
SPEG	10	0.13625	0.39482	0.999995	316	7	-9.7102	0.33234	0.33292	0.999995	310	0	-9.7102
CSNK1E	8	0.35271	0.65792	0.999995	518	4	-9.3438	0.33497	0.33486	0.999995	311	0	-9.3438
CIT	7	0.99847	0.99852	0.999995	985	0	-8.6877	0.33811	0.33827	0.999995	312	0	-8.6877
NEK8	8	0.99602	0.99592	0.999995	965	1	-8.452	0.33991	0.33971	0.999995	313	0	-8.452
PKM	7	0.99995	0.99996	0.999995	1027	0	-6.4375	0.34101	0.34106	0.999995	314	0	-6.4375
MYT1	8	0.41775	0.70904	0.999995	565	3	-9.1632	0.34238	0.3422	0.999995	315	0	-9.1632
TRRAP	8	1	1	0.999995	1036	0	-7.1474	0.34319	0.34309	0.999995	316	0	-7.1474
ADPGK	8	0.060389	0.20764	0.974554	214	4	-9.5878	0.34401	0.34389	0.999995	317	0	-9.5878
PAK7	8	0.28576	0.58162	0.999995	453	3	-8.9215	0.34483	0.34478	0.999995	318	0	-8.9215
PIP4K2A	8	0.012859	0.060204	0.649701	92	7	-9.9689	0.34727	0.34714	0.999995	319	0	-9.9689
FASTKD5	8	0.052526	0.18773	0.95886	197	2	-7.9951	0.34809	0.34801	0.999995	320	0	-7.9951
LAMTOR3	8	0.99108	0.99245	0.999995	947	1	-8.1802	0.34971	0.34952	0.999995	321	0	-8.1802
COASY	8	0.88482	0.95926	0.999995	833	1	-6.627	0.35133	0.35128	0.999995	322	0	-6.627
SMARCA4	2	0.76784	0.76557	0.999995	761	0	-8.8678	0.35258	0.35121	0.999995	323	0	-8.8678
PIM1	8	0.77594	0.91714	0.999995	767	2	-8.9895	0.35295	0.35288	0.999995	324	0	-8.9895
MAP3K11	8	0.89126	0.96094	0.999995	838	1	-8.6853	0.35537	0.35513	0.999995	325	0	-8.6853
LATS2	9	0.058999	0.21257	0.974554	211	6	-9.9452	0.35734	0.35538	0.999995	326	0	-9.9452
PNKP	8	0.50622	0.77342	0.999995	616	1	-6.7796	0.35858	0.35817	0.999995	327	0	-6.7796
CDK18	8	0.47158	0.7486	0.999995	597	3	-9.0113	0.35938	0.35896	0.999995	328	0	-9.0113
LATS1	9	0.016411	0.079939	0.710564	106	5	-9.9246	0.36003	0.35798	0.999995	329	0	-9.9246
MAML2	2	0.54489	0.57339	0.999995	637	1	-8.9882	0.36087	0.35915	0.999995	330	0	-8.9882
DGKZ	6	0.011808	0.052539	0.621006	90	3	-9.3306	0.36261	0.36218	0.999995	331	0	-9.3306
UCKL1	8	0.22899	0.50978	0.999995	414	3	-8.9964	0.36337	0.36289	0.999995	332	0	-8.9964
MLH3	2	0.58274	0.60213	0.999995	654	1	-9.0839	0.36583	0.36413	0.999995	333	0	-9.0839
STRADA	8	0.065447	0.21972	0.974554	222	3	-8.7536	0.36655	0.3661	0.999995	334	0	-8.7536
EPHA2	8	0.0055536	0.029622	0.538388	56	6	-9.8178	0.36734	0.36686	0.999995	335	0	-9.8178
HELLS	2	0.8758	0.87468	0.999995	825	0	-8.7337	0.36841	0.36686	0.999995	336	0	-8.7337
SHPK	8	0.35748	0.66324	0.999995	526	5	-9.3054	0.3705	0.36972	0.999995	337	0	-9.3054
PRKAG2	8	0.16975	0.42827	0.999995	354	3	-8.8504	0.37208	0.37126	0.999995	338	0	-8.8504
MVK	8	0.67113	0.87382	0.999995	715	1	-6.5824	0.37286	0.37188	0.999995	339	0	-6.5824
DDB1	2	0.94948	0.94881	0.999995	895	0	-8.4887	0.37614	0.37459	0.999995	340	0	-8.4887
ADCK5	8	0.80822	0.93128	0.999995	786	2	-8.4359	0.37756	0.37654	0.999995	341	0	-8.4359
AK4	2	0.38312	0.4624	0.999995	544	1	-9.2663	0.378	0.37648	0.999995	342	0	-9.2663
NOL9	8	0.95909	0.98327	0.999995	902	1	-6.9611	0.37834	0.37736	0.999995	343	0	-6.9611
RIPK1	8	0.19111	0.45823	0.999995	373	5	-9.7656	0.3799	0.3788	0.999995	344	0	-9.7656
TAB1	8	0.82898	0.9407	0.999995	799	3	-9.3308	0.38223	0.38139	0.999995	345	0	-9.3308
MAPK7	8	0.3046	0.60371	0.999995	477	4	-9.2412	0.38378	0.38288	0.999995	346	0	-9.2412
CRKL	8	0.99693	0.99683	0.999995	971	0	-6.8469	0.38455	0.38372	0.999995	347	0	-6.8469
OXSR1	8	0.28767	0.58379	0.999995	456	4	-9.3982	0.3861	0.38534	0.999995	348	0	-9.3982
PANK2	8	0.36676	0.67146	0.999995	538	4	-9.5418	0.38687	0.38598	0.999995	349	0	-9.5418
PIK3C3	8	0.66483	0.87156	0.999995	711	2	-8.3811	0.38764	0.38672	0.999995	350	0	-8.3811
PRKCE	8	0.33414	0.63763	0.999995	502	3	-8.7578	0.38917	0.38832	0.999995	351	0	-8.7578
TRPM7	8	0.28634	0.58231	0.999995	454	2	-7.3588	0.38994	0.3892	0.999995	352	0	-7.3588
FER	8	0.020113	0.088301	0.73303	117	7	-9.9761	0.39071	0.39001	0.999995	353	0	-9.9761
PIKFYVE	8	0.27838	0.57261	0.999995	447	3	-8.8026	0.39147	0.39069	0.999995	354	0	-8.8026
TESK1	8	0.6376	0.86103	0.999995	695	3	-8.8616	0.393	0.39226	0.999995	355	0	-8.8616
CDK11A_and_CDK11B	6	0.99306	0.99263	0.999995	951	0	-8.5457	0.39422	0.39341	0.999995	356	0	-8.5457
PSKH2	8	0.19113	0.45823	0.999995	374	2	-9.0166	0.39453	0.39395	0.999995	357	0	-9.0166
INSR	8	0.18099	0.44414	0.999995	364	4	-9.5138	0.39529	0.39461	0.999995	358	0	-9.5138
CDK13	8	0.65133	0.86626	0.999995	703	3	-9.029	0.39681	0.39621	0.999995	359	0	-9.029
SBK3	8	0.071169	0.23401	0.974554	241	6	-9.7184	0.39833	0.39767	0.999995	360	0	-9.7184
SRM	8	0.9385	0.97514	0.999995	883	2	-8.8892	0.39908	0.39836	0.999995	361	0	-8.8892
MAPKAPK2	7	0.11978	0.3246	0.999995	298	5	-9.5738	0.40008	0.39984	0.999995	362	0	-9.5738
CLP1	8	0.65424	0.86743	0.999995	706	2	-6.8433	0.40135	0.40065	0.999995	363	0	-6.8433
SMG1	7	0.9986	0.99866	0.999995	986	0	-7.8498	0.40142	0.40113	0.999995	364	0	-7.8498
FRK	8	0.40286	0.69833	0.999995	552	3	-9.1434	0.4021	0.40137	0.999995	365	0	-9.1434
FES	8	0.069629	0.2305	0.974554	234	6	-9.4271	0.40286	0.40213	0.999995	366	0	-9.4271
MAP3K4	8	0.29329	0.59044	0.999995	464	5	-9.0839	0.40361	0.403	0.999995	367	0	-9.0839
WEE1	8	0.37365	0.67685	0.999995	540	1	-8.3807	0.40511	0.40423	0.999995	368	0	-8.3807
BMP2K	8	0.051608	0.18551	0.956184	196	5	-9.6722	0.40586	0.40496	0.999995	369	0	-9.6722
NEK10	8	0.28443	0.58011	0.999995	450	4	-9.4369	0.40736	0.40629	0.999995	370	0	-9.4369
LMO7	2	0.098356	0.16877	0.909283	273	1	-9.6175	0.40952	0.40794	0.999995	371	0	-9.6175
CKMT2	8	0.31383	0.61419	0.999995	485	5	-9.481	0.41109	0.41001	0.999995	372	0	-9.481
BRD4	9	0.99924	0.99935	0.999995	1004	0	-8.0522	0.41255	0.40979	0.999995	373	0	-8.0522
G2E3	2	0.61271	0.62628	0.999995	674	1	-9.1647	0.41586	0.4142	0.999995	374	0	-9.1647
TNNI3K	8	0.53114	0.79033	0.999995	629	3	-9.3147	0.41627	0.41508	0.999995	375	0	-9.3147
PLK4	9	0.53414	0.81014	0.999995	631	2	-7.617	0.4175	0.41498	0.999995	376	0	-7.617
NEK6	8	0.50142	0.76986	0.999995	613	4	-9.4973	0.41848	0.41724	0.999995	377	0	-9.4973
PRPS1L1	8	0.041929	0.16052	0.896145	181	5	-9.9657	0.42142	0.42019	0.999995	378	0	-9.9657
DSTYK	8	0.22166	0.49999	0.999995	406	5	-9.6397	0.42215	0.42088	0.999995	379	0	-9.6397
TNFSF4	6	0.00050755	0.0027476	0.184097	16	4	-10.301	0.42282	0.42211	0.999995	380	0	-10.301
CSNK2B	10	0.86245	0.96349	0.999995	815	2	-7.799	0.42418	0.42617	0.999995	381	0	-7.799
CD2	8	0.029008	0.1209	0.80808	148	6	-9.7805	0.42434	0.42333	0.999995	382	0	-9.7805
TBRG4	8	0.17367	0.43376	0.999995	357	4	-9.4387	0.42507	0.4239	0.999995	383	0	-9.4387
ILK	7	0.99381	0.99383	0.999995	954	0	-7.7131	0.42563	0.42488	0.999995	384	0	-7.7131
IGF1R	8	0.023055	0.099378	0.767433	128	3	-9.2911	0.4258	0.42464	0.999995	385	0	-9.2911
NRBP1	8	0.83245	0.94254	0.999995	802	3	-9.0416	0.42652	0.42537	0.999995	386	0	-9.0416
RIOK1	8	0.68642	0.87975	0.999995	723	3	-8.4707	0.42797	0.42682	0.999995	387	0	-8.4707
RBBP8	2	0.88218	0.88087	0.999995	830	0	-8.842	0.42843	0.42688	0.999995	388	0	-8.842
MPP2	8	0.29072	0.58736	0.999995	461	3	-8.6645	0.4287	0.4277	0.999995	389	0	-8.6645
DNMT3A	1	0.57121	0.57182	0.999995	650	0	-9.2906	0.42879	0.42879	0.999995	390	0	-9.2906
TRIM28	8	0.98158	0.98884	0.999995	927	1	-7.8145	0.43015	0.42902	0.999995	391	0	-7.8145
CMPK1	8	0.63756	0.86102	0.999995	694	1	-9.1815	0.43087	0.42976	0.999995	392	0	-9.1815
AURKB	8	0.99963	0.9996	0.999995	1013	0	-8.9555	0.43159	0.43055	0.999995	393	0	-8.9555
PRKAA1	10	0.53835	0.82167	0.999995	633	4	-9.376	0.43222	0.43364	0.999995	394	0	-9.376
MAST1	8	0.27303	0.5665	0.999995	444	3	-9.2238	0.43231	0.43123	0.999995	395	0	-9.2238
CDK3	8	0.16636	0.42356	0.999995	350	5	-9.7896	0.43375	0.43266	0.999995	396	0	-9.7896
RECQL5	2	0.65818	0.66381	0.999995	708	1	-9.156	0.43423	0.4327	0.999995	397	0	-9.156
MAP3K8	8	0.069172	0.22949	0.974554	230	6	-9.7785	0.43805	0.437	0.999995	398	0	-9.7785
CDC42BPG	8	0.36134	0.66705	0.999995	532	5	-9.5041	0.43876	0.43767	0.999995	399	0	-9.5041
POLQ	3	0.9564	0.95614	0.999995	898	0	-8.1509	0.43906	0.4374	0.999995	400	0	-8.1509
DCK	8	0.043126	0.16351	0.901069	184	6	-9.9281	0.43947	0.43842	0.999995	401	0	-9.9281
NUP62	8	0.94145	0.97636	0.999995	887	1	-8.3115	0.44018	0.43914	0.999995	402	0	-8.3115
PAPSS1	7	0.21509	0.48484	0.999995	401	5	-9.5837	0.44214	0.4406	0.999995	403	0	-9.5837
NOTCH1	2	0.81026	0.80794	0.999995	787	0	-9.0013	0.4444	0.44225	0.999995	404	0	-9.0013
BUB1	8	0.27393	0.56748	0.999995	445	1	-8.5734	0.44514	0.44387	0.999995	405	0	-8.5734
ATL3	6	0.60486	0.80619	0.999995	672	1	-8.779	0.44598	0.44487	0.999995	406	0	-8.779
ZSWIM7	2	0.29128	0.40668	0.999995	463	1	-9.4676	0.44638	0.44396	0.999995	407	0	-9.4676
CDK7	6	0.95285	0.96516	0.999995	897	1	-7.8637	0.44922	0.44827	0.999995	408	0	-7.8637
KMT2D	2	0.4571	0.5109	0.999995	588	1	-9.3426	0.44946	0.4472	0.999995	409	0	-9.3426
PKD1	7	0.44071	0.71212	0.999995	577	4	-9.5294	0.44962	0.44828	0.999995	410	0	-9.5294
WNK1	8	0.10423	0.30847	0.999995	280	2	-8.3297	0.45007	0.44927	0.999995	411	0	-8.3297
PRKACA	8	0.54794	0.8019	0.999995	639	4	-9.2317	0.45286	0.45222	0.999995	412	0	-9.2317
EGFR	8	0.99571	0.99566	0.999995	964	1	-7.9902	0.45356	0.45289	0.999995	413	0	-7.9902
CPNE9	2	0.41065	0.48072	0.999995	558	1	-9.0024	0.45383	0.45141	0.999995	414	0	-9.0024
CDK11A	6	0.22282	0.46371	0.999995	408	2	-9.0931	0.45459	0.45409	0.999995	415	0	-9.0931
NME8	8	0.21688	0.49367	0.999995	403	4	-9.3197	0.45495	0.45427	0.999995	416	0	-9.3197
DOLK	8	0.99999	0.99999	0.999995	1032	0	-7.0534	0.45634	0.45576	0.999995	417	0	-7.0534
CERK	8	0.058991	0.20402	0.974498	210	6	-9.8352	0.45703	0.45645	0.999995	418	0	-9.8352
GRK7	8	0.92254	0.96997	0.999995	868	1	-8.9975	0.45841	0.4577	0.999995	419	0	-8.9975
ACVR2B	8	0.58861	0.82966	0.999995	660	4	-9.4862	0.46048	0.45974	0.999995	420	0	-9.4862
EPHB4	8	0.11512	0.33172	0.999995	290	5	-9.7572	0.46392	0.46308	0.999995	421	0	-9.7572
PIK3CA	8	0.80428	0.92979	0.999995	783	2	-7.1073	0.46529	0.46454	0.999995	422	0	-7.1073
NEK9	8	0.096672	0.29187	0.999995	270	5	-9.61	0.46597	0.46524	0.999995	423	0	-9.61
CSNK1A1	8	0.85256	0.95161	0.999995	808	2	-7.8714	0.46733	0.46665	0.999995	424	0	-7.8714
YES1	7	0.41068	0.68565	0.999995	559	1	-7.969	0.46795	0.46717	0.999995	425	0	-7.969
RIPK4	8	0.31567	0.61622	0.999995	488	5	-9.5131	0.46801	0.4673	0.999995	426	0	-9.5131
STK17A	8	0.21476	0.491	0.999995	400	3	-8.9528	0.47073	0.47004	0.999995	427	0	-8.9528
TSSK4	8	0.033539	0.13662	0.837512	164	5	-9.6474	0.47208	0.47156	0.999995	428	0	-9.6474
RET	8	0.35299	0.65827	0.999995	520	5	-9.5821	0.47276	0.47225	0.999995	429	0	-9.5821
LRPPRC	8	0.99998	0.99995	0.999995	1031	0	-7.8541	0.47343	0.47282	0.999995	430	0	-7.8541
SORD	1	0.52556	0.52565	0.999995	625	0	-9.4027	0.47444	0.47416	0.999995	431	0	-9.4027
LRRK2	8	0.03907	0.15307	0.884516	172	6	-9.8284	0.47679	0.47635	0.999995	432	0	-9.8284
DCLK3	8	0.0020076	0.012171	0.37085	34	6	-10.328	0.47746	0.47698	0.999995	433	0	-10.328
PRPF4B	8	0.99964	0.99961	0.999995	1014	0	-7.851	0.47813	0.4778	0.999995	434	0	-7.851
ZFP91	1	0.52127	0.52108	0.999995	622	0	-9.4143	0.47873	0.47855	0.999995	435	0	-9.4143
EIF2AK4	8	1	1	0.999995	1034	0	-7.6625	0.4788	0.4785	0.999995	436	0	-7.6625
STK35	8	0.62473	0.85351	0.999995	685	2	-8.7687	0.47947	0.47915	0.999995	437	0	-8.7687
TAF1	5	0.98487	0.98485	0.999995	935	0	-8.269	0.48073	0.48298	0.999995	438	0	-8.269
STRADB	3	0.91437	0.91426	0.999995	855	0	-8.3245	0.48108	0.4792	0.999995	439	0	-8.3245
CALM3	8	0.041814	0.16029	0.896145	179	6	-9.8325	0.48147	0.48102	0.999995	440	0	-9.8325
FASTKD2	8	0.026789	0.11283	0.800658	138	7	-9.945	0.48346	0.48325	0.999995	441	0	-9.945
Cemip	2	0.90462	0.90391	0.999995	848	0	-8.8667	0.48376	0.48077	0.999995	442	0	-8.8667
TTK	9	0.76819	0.92691	0.999995	762	3	-8.3751	0.486	0.48457	0.999995	443	0	-8.3751
PMS1	1	0.51226	0.51202	0.999995	618	0	-9.4361	0.48774	0.48755	0.999995	444	0	-9.4361
NEK7	8	0.15184	0.4023	0.999995	338	5	-9.485	0.48809	0.48839	0.999995	445	0	-9.485
SPHK1	8	0.40966	0.70311	0.999995	557	4	-9.2887	0.4894	0.48985	0.999995	446	0	-9.2887
CDK2	8	0.99978	0.99979	0.999995	1017	0	-7.0237	0.49071	0.49119	0.999995	447	0	-7.0237
TK2	8	0.81161	0.93284	0.999995	790	3	-9.1013	0.49136	0.49183	0.999995	448	0	-9.1013
MAP3K7	8	0.63024	0.85663	0.999995	689	4	-9.1656	0.49332	0.49387	0.999995	449	0	-9.1656
CDK14	8	0.00081373	0.0049266	0.222342	22	5	-9.8504	0.49398	0.49444	0.999995	450	0	-9.8504
STK32B	8	0.37509	0.67804	0.999995	541	2	-9.4079	0.49528	0.49574	0.999995	451	0	-9.4079
ADCK4	8	0.92036	0.96933	0.999995	865	2	-9.233	0.49852	0.49904	0.999995	452	0	-9.233
NEK11	8	0.52784	0.78796	0.999995	626	4	-9.3556	0.50174	0.50216	0.999995	453	0	-9.3556
MLKL_and_INTS6L	1	0.49793	0.49757	0.999995	611	1	-9.4704	0.50207	0.50204	0.999995	454	0	-9.4704
TNIK	8	0.46323	0.7424	0.999995	591	3	-9.182	0.50302	0.50341	0.999995	455	0	-9.182
GK5	8	0.48014	0.7546	0.999995	601	2	-8.7762	0.50622	0.50666	0.999995	456	0	-8.7762
CARD11	8	0.0068092	0.035088	0.586459	59	7	-9.8555	0.50876	0.50925	0.999995	457	0	-9.8555
IKBKE	8	0.59397	0.8335	0.999995	664	3	-9.155	0.51066	0.51099	0.999995	458	0	-9.155
PAK1	8	0.19289	0.46062	0.999995	376	2	-8.5906	0.51192	0.51202	0.999995	459	0	-8.5906
ITPK1	8	0.18757	0.45344	0.999995	370	2	-8.7247	0.51318	0.51319	0.999995	460	0	-8.7247
CD2AP	6	0.86461	0.9339	0.999995	816	1	-8.1299	0.51328	0.51331	0.999995	461	0	-8.1299
SMAD3	2	0.76283	0.76063	0.999995	758	0	-9.1669	0.51429	0.51174	0.999995	462	0	-9.1669
AK9	8	0.40035	0.69672	0.999995	550	3	-9.0762	0.51444	0.51434	0.999995	463	0	-9.0762
TAOK3	8	0.27087	0.56338	0.999995	443	3	-8.699	0.51507	0.51499	0.999995	464	0	-8.699
BRSK2	8	0.21379	0.48974	0.999995	398	5	-9.695	0.5157	0.51553	0.999995	465	0	-9.695
MAP2K2_and_RP11-286H14.4	1	0.48404	0.4838	0.999995	602	1	-9.5069	0.51596	0.51559	0.999995	466	0	-9.5069
PKMYT1	8	0.99994	0.99991	0.999995	1025	0	-8.1074	0.51632	0.51608	0.999995	467	0	-8.1074
TPR	8	0.96439	0.98569	0.999995	910	2	-8.4209	0.51695	0.51664	0.999995	468	0	-8.4209
MS4A1	2	0.46901	0.51884	0.999995	595	1	-6.7097	0.51943	0.51674	0.999995	469	0	-6.7097
RYK	8	0.58379	0.82634	0.999995	655	3	-8.7488	0.52069	0.52031	0.999995	470	0	-8.7488
HUS1	8	0.98256	0.98916	0.999995	929	1	-8.7971	0.52255	0.52207	0.999995	471	0	-8.7971
DGKQ	8	0.15855	0.41178	0.999995	343	5	-9.7219	0.52563	0.52518	0.999995	472	0	-9.7219
SNRK	8	0.31413	0.61451	0.999995	486	5	-9.1355	0.52625	0.52588	0.999995	473	0	-9.1355
EPHA8	8	0.27692	0.57082	0.999995	446	4	-9.2074	0.52686	0.52635	0.999995	474	0	-9.2074
HK2	8	0.99803	0.99786	0.999995	979	0	-8.5272	0.52748	0.527	0.999995	475	0	-8.5272
IRAK1	8	0.19755	0.46689	0.999995	381	4	-9.6739	0.5287	0.52827	0.999995	476	0	-9.6739
SGK2	8	0.067422	0.22487	0.974554	227	4	-9.5075	0.52992	0.5295	0.999995	477	0	-9.5075
PFKFB4	8	0.66482	0.87156	0.999995	710	3	-9.24	0.53053	0.53002	0.999995	478	0	-9.24
ITK	8	0.0051936	0.028207	0.531323	54	6	-10.177	0.53114	0.53071	0.999995	479	0	-10.177
PINK1	8	0.67681	0.87605	0.999995	716	3	-9.3455	0.53175	0.53143	0.999995	480	0	-9.3455
PKN2	8	0.99501	0.99506	0.999995	960	1	-8.8668	0.53297	0.53268	0.999995	481	0	-8.8668
PIK3R3	8	0.43462	0.72131	0.999995	573	4	-9.2395	0.53358	0.53341	0.999995	482	0	-9.2395
PIK3R4	8	0.9963	0.99614	0.999995	967	0	-8.9156	0.53539	0.53505	0.999995	483	0	-8.9156
NRK	8	0.00018547	0.0012567	0.162748	7	7	-10.26	0.5402	0.53986	0.999995	484	0	-10.26
PF4	1	0.45642	0.4564	0.999995	587	1	-9.5642	0.54358	0.54341	0.999995	485	0	-9.5642
PIP4K2C	8	0.5738	0.81955	0.999995	651	4	-9.1639	0.54734	0.5468	0.999995	486	0	-9.1639
FPGT-TNNI3K	8	0.0053947	0.029067	0.537748	55	7	-9.882	0.5497	0.54908	0.999995	487	0	-9.882
RIOK2	8	0.20396	0.47571	0.999995	387	4	-9.451	0.55205	0.55136	0.999995	488	0	-9.451
PIK3C2A	8	0.010098	0.048908	0.61058	78	6	-10.045	0.55263	0.55179	0.999995	489	0	-10.045
C17orf75	8	0.56133	0.81076	0.999995	646	2	-9.3178	0.55496	0.55413	0.999995	490	0	-9.3178
EPHB3	7	0.54883	0.79112	0.999995	640	3	-8.7917	0.55558	0.55552	0.999995	491	0	-8.7917
PRKD2	8	0.43424	0.72112	0.999995	572	4	-9.2877	0.55787	0.55723	0.999995	492	0	-9.2877
NEK1	8	0.14708	0.39541	0.999995	330	4	-9.6267	0.56017	0.55928	0.999995	493	0	-9.6267
CAMK1G	8	0.90591	0.96494	0.999995	850	1	-8.9794	0.56133	0.56044	0.999995	494	0	-8.9794
POMK	8	0.60051	0.83766	0.999995	669	3	-8.9308	0.56305	0.5621	0.999995	495	0	-8.9308
EPHB1	8	0.20169	0.47272	0.999995	384	3	-9.438	0.56874	0.56809	0.999995	496	0	-9.438
TAF1L	6	0.024441	0.093395	0.763989	133	5	-10.053	0.56925	0.56868	0.999995	497	0	-10.053
DLG1	8	0.59363	0.83328	0.999995	663	4	-9.2713	0.57213	0.57141	0.999995	498	0	-9.2713
PACSIN1	8	0.8369	0.94438	0.999995	805	3	-8.8636	0.57437	0.57367	0.999995	499	0	-8.8636
MPP7	8	0.17664	0.43747	0.999995	358	5	-9.6266	0.57605	0.57523	0.999995	500	0	-9.6266
TRIM33	8	0.77438	0.91644	0.999995	766	3	-8.5432	0.5766	0.57596	0.999995	501	0	-8.5432
CSNK2A1_and_CSNK2A3	6	0.2287	0.47184	0.999995	413	4	-9.6879	0.5784	0.57762	0.999995	502	0	-9.6879
NMRK1	8	0.057318	0.19971	0.974498	205	6	-9.8876	0.58214	0.58185	0.999995	503	0	-9.8876
GPRC5A	2	0.19043	0.30236	0.999995	372	1	-9.747	0.58255	0.58074	0.999995	504	0	-9.747
FGFR4	8	0.76999	0.91427	0.999995	764	3	-9.1635	0.58324	0.5832	0.999995	505	0	-9.1635
RPS6KL1	8	0.51292	0.77785	0.999995	619	3	-9.0666	0.58434	0.58423	0.999995	506	0	-9.0666
VRK1	8	0.41553	0.70751	0.999995	563	2	-8.4432	0.58489	0.58481	0.999995	507	0	-8.4432
MAP4K5	8	0.33827	0.64215	0.999995	506	4	-9.4089	0.58762	0.58764	0.999995	508	0	-9.4089
DDR1	8	0.35075	0.65602	0.999995	516	5	-9.6037	0.59033	0.59048	0.999995	509	0	-9.6037
LCK	8	0.65541	0.86793	0.999995	707	3	-8.9484	0.59142	0.59151	0.999995	510	0	-8.9484
PALB2	1	0.40634	0.40635	0.999995	555	1	-9.6662	0.59366	0.59454	0.999995	511	0	-9.6662
LIMK2	8	0.10177	0.30304	0.999995	276	6	-9.689	0.59411	0.59397	0.999995	512	0	-9.689
NIM1K	8	0.48653	0.75923	0.999995	604	4	-9.3031	0.59891	0.59922	0.999995	513	0	-9.3031
EPHA1	8	0.16674	0.42412	0.999995	351	3	-9.0671	0.59945	0.59965	0.999995	514	0	-9.0671
ALDH1A1	2	0.55815	0.58384	0.999995	645	1	-9.4626	0.6003	0.59894	0.999995	515	0	-9.4626
CAMK2G	8	0.34971	0.65466	0.999995	514	2	-8.7519	0.60209	0.60203	0.999995	516	0	-8.7519
LIMK1	8	0.30546	0.60466	0.999995	478	3	-8.8995	0.60525	0.60513	0.999995	517	0	-8.8995
PRKRA	8	0.28457	0.58025	0.999995	451	2	-8.2868	0.60577	0.60565	0.999995	518	0	-8.2868
GK2	8	0.13525	0.37348	0.999995	314	5	-9.7674	0.60682	0.6068	0.999995	519	0	-9.7674
JAK1	8	0.43725	0.72351	0.999995	574	4	-9.5416	0.60786	0.60774	0.999995	520	0	-9.5416
EML6	2	0.63052	0.64061	0.999995	690	1	-9.4149	0.61014	0.60878	0.999995	521	0	-9.4149
CAD	8	0.99994	0.99991	0.999995	1026	0	-8.1431	0.61149	0.61142	0.999995	522	0	-8.1431
IPPK	8	0.92886	0.972	0.999995	874	1	-8.8245	0.61304	0.61279	0.999995	523	0	-8.8245
PRKAG1	8	0.45423	0.7358	0.999995	584	4	-9.3768	0.61458	0.61425	0.999995	524	0	-9.3768
FLT1	8	0.0034399	0.020074	0.415356	48	5	-9.6679	0.61509	0.61475	0.999995	525	0	-9.6679
GSK3A	8	0.19459	0.46305	0.999995	377	5	-9.4994	0.61561	0.6153	0.999995	526	0	-9.4994
ITGB1	2	0.15875	0.25842	0.999995	344	1	-9.8178	0.61712	0.61537	0.999995	527	0	-9.8178
NME9	8	0.43947	0.72522	0.999995	575	3	-9.3664	0.61765	0.61723	0.999995	528	0	-9.3664
MAST4	8	0.050905	0.1836	0.951064	195	6	-9.8603	0.61816	0.61775	0.999995	529	0	-9.8603
RPS6KB1	7	0.99514	0.99515	0.999995	961	0	-8.5449	0.61848	0.61867	0.999995	530	0	-8.5449
ACVRL1	8	0.30288	0.60172	0.999995	473	3	-9.3667	0.61968	0.61927	0.999995	531	0	-9.3667
DGUOK	8	0.45943	0.73965	0.999995	590	4	-9.4409	0.6212	0.62063	0.999995	532	0	-9.4409
MYLK2	8	0.30251	0.60135	0.999995	472	3	-8.93	0.62372	0.62327	0.999995	533	0	-8.93
MPP3	7	0.77769	0.91502	0.999995	768	2	-9.0753	0.62433	0.62444	0.999995	534	0	-9.0753
SGK1	8	0.30288	0.60173	0.999995	474	5	-9.5228	0.62573	0.62548	0.999995	535	0	-9.5228
SLK	8	0.83117	0.94191	0.999995	801	3	-9.3504	0.62623	0.62595	0.999995	536	0	-9.3504
PRKDC	9	0.98862	0.99402	0.999995	940	1	-8.2093	0.62699	0.62501	0.999995	537	0	-8.2093
TTN	7	0.63535	0.83812	0.999995	693	1	-8.9805	0.62965	0.6299	0.999995	538	0	-8.9805
PRKACB	8	0.23275	0.51477	0.999995	420	3	-9.3284	0.63021	0.62957	0.999995	539	0	-9.3284
ROCK1	8	0.10083	0.30084	0.999995	275	5	-9.6675	0.6307	0.63015	0.999995	540	0	-9.6675
LRRK1	8	0.068195	0.22696	0.974554	229	4	-9.4005	0.63218	0.63178	0.999995	541	0	-9.4005
GUCY2D	8	0.60594	0.84117	0.999995	673	4	-9.4401	0.63267	0.63223	0.999995	542	0	-9.4401
RAB11FIP5	8	0.12417	0.35095	0.999995	303	4	-9.4517	0.63316	0.63277	0.999995	543	0	-9.4517
STK17B	8	0.095747	0.28985	0.999995	269	6	-9.4463	0.63415	0.63368	0.999995	544	0	-9.4463
SLAMF6	8	0.12775	0.35844	0.999995	305	4	-9.4365	0.63513	0.63455	0.999995	545	0	-9.4365
STK19	8	0.88551	0.95952	0.999995	834	2	-9.2804	0.6361	0.63557	0.999995	546	0	-9.2804
LGALS3	2	0.66983	0.67378	0.999995	713	1	-9.413	0.63714	0.63543	0.999995	547	0	-9.413
TYRO3	8	0.12051	0.34318	0.999995	299	5	-9.8435	0.63756	0.63707	0.999995	548	0	-9.8435
PFKFB1	8	0.0058727	0.031151	0.556419	57	7	-9.7745	0.6395	0.639	0.999995	549	0	-9.7745
BTK	8	0.11651	0.33484	0.999995	291	5	-9.7827	0.63999	0.63943	0.999995	550	0	-9.7827
HIPK1	8	0.53766	0.79502	0.999995	632	4	-9.3478	0.64192	0.64137	0.999995	551	0	-9.3478
DAPK2	8	0.72145	0.8941	0.999995	738	1	-8.7889	0.64288	0.64238	0.999995	552	0	-8.7889
AK1	8	0.72799	0.89671	0.999995	744	3	-9.1767	0.64384	0.64326	0.999995	553	0	-9.1767
MAGI3	7	0.22653	0.50209	0.999995	410	4	-9.6817	0.64568	0.64569	0.999995	554	0	-9.6817
SCYL1	8	0.45111	0.73354	0.999995	581	4	-9.4454	0.64575	0.64536	0.999995	555	0	-9.4454
DGKB	8	0.20905	0.48293	0.999995	392	4	-8.9152	0.6467	0.64622	0.999995	556	0	-8.9152
ADRBK1	8	0.21161	0.48657	0.999995	396	5	-9.6417	0.64718	0.64673	0.999995	557	0	-9.6417
RAD18	1	0.35271	0.35363	0.999995	519	1	-9.7789	0.64729	0.65006	0.999995	558	0	-9.7789
STK36	8	0.38912	0.68824	0.999995	546	4	-9.4074	0.64907	0.64876	0.999995	559	0	-9.4074
PAPD7	2	0.79397	0.79168	0.999995	776	0	-9.2942	0.64914	0.64788	0.999995	560	0	-9.2942
BAZ1B	7	0.59858	0.81817	0.999995	668	3	-8.9256	0.64991	0.64976	0.999995	561	0	-8.9256
ITPKA	8	0.59229	0.83241	0.999995	662	4	-9.0609	0.65002	0.6497	0.999995	562	0	-9.0609
PPARG	2	0.79236	0.78988	0.999995	772	0	-9.2978	0.65141	0.65022	0.999995	563	0	-9.2978
ANKK1	8	0.014883	0.068299	0.68036	99	7	-10.012	0.65143	0.65117	0.999995	564	0	-10.012
CDK12	9	0.99917	0.99931	0.999995	1002	0	-7.7728	0.65272	0.65073	0.999995	565	0	-7.7728
PI4KB	8	0.61387	0.84682	0.999995	676	4	-9.3647	0.65284	0.65256	0.999995	566	0	-9.3647
TYK2	8	0.95744	0.98265	0.999995	900	2	-9.0651	0.65377	0.65362	0.999995	567	0	-9.0651
PRKCG	8	0.13245	0.36769	0.999995	308	5	-9.7683	0.65424	0.65421	0.999995	568	0	-9.7683
AGK	7	0.22216	0.49522	0.999995	407	4	-9.7564	0.65492	0.65494	0.999995	569	0	-9.7564
BRD3	7	0.41205	0.6868	0.999995	560	4	-9.5134	0.65575	0.65587	0.999995	570	0	-9.5134
PHKG1	8	0.63854	0.86145	0.999995	696	2	-9.1305	0.6561	0.65605	0.999995	571	0	-9.1305
TWF1	2	0.80101	0.79854	0.999995	781	0	-9.2922	0.65611	0.65475	0.999995	572	0	-9.2922
PI4KA	8	0.99617	0.99601	0.999995	966	0	-8.3854	0.65703	0.657	0.999995	573	0	-8.3854
LMTK2	8	0.029428	0.12243	0.813055	149	5	-9.9318	0.65795	0.65803	0.999995	574	0	-9.9318
NUAK2	8	0.62573	0.85409	0.999995	686	3	-9.3853	0.65934	0.65939	0.999995	575	0	-9.3853
ADAM9	2	0.18537	0.29556	0.999995	367	1	-9.8462	0.66008	0.65868	0.999995	576	0	-9.8462
NME1-NME2	8	0.28854	0.58489	0.999995	458	5	-9.5832	0.66026	0.6603	0.999995	577	0	-9.5832
BRSK1	8	0.38028	0.68164	0.999995	542	4	-9.5316	0.66118	0.6613	0.999995	578	0	-9.5316
CDK10	8	0.46529	0.74389	0.999995	594	2	-9.2028	0.66346	0.66349	0.999995	579	0	-9.2028
GK	3	0.23176	0.38092	0.999995	419	2	-9.1459	0.66386	0.66322	0.999995	580	0	-9.1459
MAP3K9	8	0.58494	0.82705	0.999995	656	3	-9.157	0.66392	0.66385	0.999995	581	0	-9.157
MAP4K4	8	0.23295	0.51497	0.999995	421	5	-9.5085	0.66437	0.66427	0.999995	582	0	-9.5085
PSKH1	8	0.23873	0.52251	0.999995	424	5	-9.7077	0.66483	0.66472	0.999995	583	0	-9.7077
PARP1	2	0.72518	0.72418	0.999995	742	1	-9.3973	0.66574	0.66425	0.999995	584	0	-9.3973
PLK3	7	0.87056	0.94478	0.999995	822	1	-9.0229	0.66599	0.66623	0.999995	585	0	-9.0229
SEPHS2	8	0.67079	0.8737	0.999995	714	2	-8.8967	0.66799	0.66784	0.999995	586	0	-8.8967
HSPB8	8	0.13281	0.3684	0.999995	309	4	-9.5438	0.66889	0.66862	0.999995	587	0	-9.5438
WEE2	8	0.055163	0.19426	0.96756	202	6	-9.6123	0.67069	0.67024	0.999995	588	0	-9.6123
MST1	8	0.46392	0.74291	0.999995	593	2	-8.483	0.67202	0.67174	0.999995	589	0	-8.483
UGT2B7	2	0.078043	0.13611	0.837512	248	1	-10.009	0.67507	0.67355	0.999995	590	0	-10.009
NEK2	7	0.59477	0.81607	0.999995	665	3	-9.4471	0.67556	0.67544	0.999995	591	0	-9.4471
ICK	8	0.7226	0.89468	0.999995	740	1	-8.7738	0.67689	0.6762	0.999995	592	0	-8.7738
PTK2B	8	0.43303	0.72019	0.999995	570	3	-9.4036	0.68127	0.68033	0.999995	593	0	-9.4036
CHKA	8	0.80314	0.92927	0.999995	782	2	-8.996	0.68257	0.68176	0.999995	594	0	-8.996
ADK	8	0.36104	0.66674	0.999995	531	4	-9.3037	0.68343	0.68265	0.999995	595	0	-9.3037
NADK	8	0.60163	0.83841	0.999995	670	4	-9.2986	0.6843	0.68337	0.999995	596	0	-9.2986
ATM	10	0.95719	0.9881	0.999995	899	1	-8.8699	0.68502	0.68482	0.999995	597	0	-8.8699
G3BP1	1	0.31208	0.31258	0.999995	482	1	-9.8634	0.68792	0.68913	0.999995	598	0	-9.8634
MAP2K1	7	0.19232	0.44924	0.999995	375	2	-9.0716	0.68834	0.6883	0.999995	599	0	-9.0716
MEX3B	8	0.24814	0.53446	0.999995	432	4	-9.4975	0.69155	0.6904	0.999995	600	0	-9.4975
MAP3K3	8	0.9939	0.99418	0.999995	955	1	-8.9598	0.69197	0.69088	0.999995	601	0	-8.9598
CDK4	8	0.21072	0.48519	0.999995	395	4	-9.3033	0.69239	0.69126	0.999995	602	0	-9.3033
PRPS1	7	0.17972	0.42894	0.999995	360	5	-9.5365	0.69251	0.69242	0.999995	603	0	-9.5365
TTBK1	8	0.4021	0.6978	0.999995	551	2	-9.0301	0.69323	0.69232	0.999995	604	0	-9.0301
PHKB	8	0.16058	0.41497	0.999995	345	4	-9.567	0.69365	0.69273	0.999995	605	0	-9.567
SNX16	8	0.17356	0.43363	0.999995	356	5	-9.6685	0.69491	0.69405	0.999995	606	0	-9.6685
RPS6KC1	8	0.04347	0.16439	0.901121	186	6	-9.7764	0.69533	0.6944	0.999995	607	0	-9.7764
MYLK	8	0.30981	0.60969	0.999995	480	4	-9.3202	0.69699	0.6962	0.999995	608	0	-9.3202
ABCC1	8	0.14968	0.39913	0.999995	333	4	-9.4348	0.69741	0.69666	0.999995	609	0	-9.4348
FASTK	8	0.12062	0.3434	0.999995	300	3	-9.2424	0.69824	0.69733	0.999995	610	0	-9.2424
MPP5	8	0.75849	0.90965	0.999995	756	3	-9.309	0.69948	0.69841	0.999995	611	0	-9.309
MSH6	2	0.65141	0.6582	0.999995	704	1	-9.5041	0.69968	0.6986	0.999995	612	0	-9.5041
MORN2	8	0.01381	0.064075	0.657239	96	6	-9.2268	0.70154	0.70051	0.999995	613	0	-9.2268
TOP2B	2	0.75192	0.75008	0.999995	753	0	-9.4061	0.70211	0.70109	0.999995	614	0	-9.4061
CDK11B	2	0.034416	0.06223	0.657239	167	1	-10.166	0.70283	0.70185	0.999995	615	0	-10.166
AKT2	7	0.0019921	0.01089	0.37085	33	5	-9.9595	0.70326	0.70399	0.999995	616	0	-9.9595
CMPK2	8	0.085912	0.2679	0.999995	259	6	-9.841	0.70399	0.70299	0.999995	617	0	-9.841
ADCK3	8	0.33712	0.64092	0.999995	504	5	-9.3871	0.70683	0.70575	0.999995	618	0	-9.3871
PAK2	8	0.18658	0.45213	0.999995	368	1	-9.0708	0.70764	0.70657	0.999995	619	0	-9.0708
PRKAB2	9	0.58011	0.83497	0.999995	653	3	-9.2588	0.70808	0.70684	0.999995	620	0	-9.2588
PDXK	8	0.60395	0.8399	0.999995	671	4	-9.4664	0.70965	0.70837	0.999995	621	0	-9.4664
WNK2	8	0.85527	0.95281	0.999995	810	3	-9.3209	0.71164	0.71038	0.999995	622	0	-9.3209
FASTKD1	8	0.04422	0.16628	0.901897	188	6	-9.8433	0.71244	0.71119	0.999995	623	0	-9.8433
AMHR2	8	0.7666	0.91297	0.999995	759	3	-8.586	0.71283	0.71153	0.999995	624	0	-8.586
ATMIN	8	0.9826	0.98916	0.999995	930	1	-9.0643	0.71323	0.7119	0.999995	625	0	-9.0643
GSAP	8	0.29743	0.59565	0.999995	468	4	-9.3122	0.71678	0.71551	0.999995	626	0	-9.3122
CKB	8	0.57548	0.82052	0.999995	652	3	-8.8711	0.71756	0.71619	0.999995	627	0	-8.8711
LRGUK	8	0.016081	0.072934	0.680715	105	6	-9.8148	0.71873	0.71739	0.999995	628	0	-9.8148
NME5	8	0.15141	0.40169	0.999995	336	5	-9.7015	0.71912	0.71784	0.999995	629	0	-9.7015
IPMK	6	0.98171	0.98144	0.999995	928	1	-8.87	0.72138	0.72055	0.999995	630	0	-8.87
TSSK3	8	0.1827	0.44676	0.999995	365	5	-9.6811	0.72183	0.72029	0.999995	631	0	-9.6811
INSRR	8	0.35395	0.6594	0.999995	522	5	-9.3616	0.7226	0.72121	0.999995	632	0	-9.3616
TSSK2	8	0.2394	0.52342	0.999995	428	4	-9.5059	0.72337	0.72204	0.999995	633	0	-9.5059
STK38L	8	0.11685	0.33547	0.999995	292	6	-9.7562	0.72414	0.72295	0.999995	634	0	-9.7562
SGK223	8	0.55682	0.8076	0.999995	644	4	-9.335	0.7249	0.72366	0.999995	635	0	-9.335
BRD2	8	0.82815	0.94027	0.999995	798	1	-8.7862	0.72643	0.7253	0.999995	636	0	-8.7862
RFK	7	0.49295	0.75867	0.999995	609	2	-8.3665	0.72653	0.72657	0.999995	637	0	-8.3665
PRKAA2	10	0.0015428	0.010374	0.37085	27	8	-10.181	0.72853	0.72822	0.999995	638	0	-10.181
NME4	8	0.71775	0.89241	0.999995	736	3	-9.221	0.72908	0.72769	0.999995	639	0	-9.221
PIP5K1A	6	0.33051	0.59901	0.999995	498	3	-9.3865	0.72923	0.72845	0.999995	640	0	-9.3865
EYA4	2	0.28805	0.40484	0.999995	457	1	-9.8279	0.73058	0.72886	0.999995	641	0	-9.8279
IDNK	8	0.11869	0.33927	0.999995	295	5	-9.8072	0.73058	0.7293	0.999995	642	0	-9.8072
CIB1	8	0.069989	0.23147	0.974554	238	6	-9.1521	0.73096	0.7297	0.999995	643	0	-9.1521
PRKAG3	8	0.042379	0.16176	0.896145	183	6	-9.8148	0.73133	0.73002	0.999995	644	0	-9.8148
AATK	8	0.54917	0.80265	0.999995	641	3	-8.8992	0.73171	0.73036	0.999995	645	0	-8.8992
MAPK15	8	0.45565	0.73702	0.999995	585	4	-9.5019	0.73208	0.73069	0.999995	646	0	-9.5019
NRBP2	8	0.6399	0.86188	0.999995	697	3	-9.3083	0.73282	0.73166	0.999995	647	0	-9.3083
MAPK1	8	0.81516	0.93432	0.999995	793	2	-9.2432	0.7332	0.73208	0.999995	648	0	-9.2432
PFKFB2	8	0.015805	0.071844	0.680715	102	6	-9.7681	0.73357	0.73239	0.999995	649	0	-9.7681
AK3	8	0.018646	0.082806	0.714893	113	3	-8.9743	0.73505	0.73385	0.999995	650	0	-8.9743
PANK4	7	0.42948	0.70244	0.999995	569	3	-9.3519	0.73558	0.73556	0.999995	651	0	-9.3519
STK33	7	0.33447	0.61309	0.999995	503	3	-9.3535	0.73657	0.73663	0.999995	652	0	-9.3535
SBK1	8	0.19542	0.4641	0.999995	379	3	-8.7771	0.73689	0.7359	0.999995	653	0	-8.7771
MAPK10	8	0.23159	0.51325	0.999995	418	4	-9.4734	0.73836	0.73736	0.999995	654	0	-9.4734
MARK2	8	0.3233	0.62478	0.999995	492	2	-9.0403	0.73945	0.73837	0.999995	655	0	-9.0403
PAK6	7	0.5852	0.81099	0.999995	657	3	-9.0421	0.74148	0.74163	0.999995	656	0	-9.0421
PRKCZ	8	0.26585	0.55688	0.999995	439	1	-8.8525	0.74235	0.74128	0.999995	657	0	-8.8525
CAMKV	8	0.34195	0.64629	0.999995	509	3	-9.3255	0.74344	0.74223	0.999995	658	0	-9.3255
MAP2K7	8	0.99634	0.99619	0.999995	968	0	-8.9266	0.74379	0.74256	0.999995	659	0	-8.9266
SBK2	7	0.016794	0.070936	0.680715	107	6	-9.9854	0.74438	0.74439	0.999995	660	0	-9.9854
STK4	8	0.70154	0.88594	0.999995	728	3	-9.135	0.74487	0.74377	0.999995	661	0	-9.135
BCKDK	8	0.79258	0.92437	0.999995	774	2	-9.2265	0.74523	0.74413	0.999995	662	0	-9.2265
SRPK1	8	0.2138	0.48975	0.999995	399	4	-9.478	0.74594	0.7449	0.999995	663	0	-9.478
LYN	7	0.21322	0.48198	0.999995	397	5	-9.5102	0.74599	0.74589	0.999995	664	0	-9.5102
PLK5	8	0.069755	0.23085	0.974554	235	6	-9.7845	0.74665	0.74571	0.999995	665	0	-9.7845
ULK3	8	0.24849	0.53495	0.999995	434	5	-9.7071	0.74736	0.74648	0.999995	666	0	-9.7071
GTF2H1	8	0.83608	0.94406	0.999995	804	2	-8.1426	0.74772	0.74696	0.999995	667	0	-8.1426
MAP3K13	8	0.58849	0.82959	0.999995	659	3	-9.1134	0.74878	0.74801	0.999995	668	0	-9.1134
ALDH1A3	2	0.24867	0.38146	0.999995	435	2	-9.6971	0.75133	0.74952	0.999995	669	0	-9.6971
CSNK1G3	8	0.066875	0.22355	0.974554	226	6	-9.7628	0.75228	0.75171	0.999995	670	0	-9.7628
MAST2	8	0.45332	0.73506	0.999995	583	4	-9.4166	0.75263	0.75205	0.999995	671	0	-9.4166
NME2	4	0.69521	0.81505	0.999995	725	1	-9.0374	0.75351	0.75361	0.999995	672	0	-9.0374
PRPS2	8	0.033307	0.13583	0.837512	161	6	-9.8138	0.75402	0.75332	0.999995	673	0	-9.8138
DYRK4	8	0.18443	0.44915	0.999995	366	5	-9.6293	0.75471	0.75392	0.999995	674	0	-9.6293
PASK	8	0.16324	0.41875	0.999995	347	5	-9.7074	0.75506	0.75423	0.999995	675	0	-9.7074
PTK7	8	0.50315	0.77116	0.999995	614	4	-9.3689	0.75678	0.75604	0.999995	676	0	-9.3689
PKLR	8	0.35971	0.66535	0.999995	528	4	-9.4505	0.75746	0.75673	0.999995	677	0	-9.4505
PPFIBP1	2	0.24049	0.3704	0.999995	429	2	-9.7766	0.75951	0.75739	0.999995	678	0	-9.7766
PRKCI	6	0.41313	0.6662	0.999995	562	3	-9.5011	0.76152	0.76076	0.999995	679	0	-9.5011
DCAKD	8	0.11491	0.3314	0.999995	289	5	-9.6259	0.76154	0.76101	0.999995	680	0	-9.6259
EPHA10	8	0.89834	0.9629	0.999995	845	2	-8.7691	0.76188	0.76125	0.999995	681	0	-8.7691
PCDH7	2	0.23717	0.36609	0.999995	423	2	-9.6921	0.76283	0.76063	0.999995	682	0	-9.6921
PIP4K2B	8	0.61993	0.85057	0.999995	683	3	-9.1976	0.76389	0.7632	0.999995	683	0	-9.1976
TAF9	7	0.057703	0.19845	0.974403	206	6	-9.6376	0.76425	0.76423	0.999995	684	0	-9.6376
PRKAR2B	8	0.082306	0.25965	0.999995	254	5	-9.7095	0.76489	0.76428	0.999995	685	0	-9.7095
FN3K	8	0.040385	0.15656	0.896094	174	6	-9.8459	0.76886	0.76843	0.999995	686	0	-9.8459
ZNF775	2	0.15033	0.246	0.999437	334	2	-10.011	0.7694	0.76701	0.999995	687	0	-10.011
PBK	8	0.22856	0.509	0.999995	412	5	-9.7034	0.76951	0.76906	0.999995	688	0	-9.7034
ALPK3	8	0.79726	0.92649	0.999995	778	3	-8.8837	0.76984	0.76936	0.999995	689	0	-8.8837
DLG3	7	0.040431	0.14813	0.87244	175	6	-9.5551	0.77047	0.77049	0.999995	690	0	-9.5551
WNK4	8	0.75112	0.9063	0.999995	752	3	-9.2098	0.77049	0.77	0.999995	691	0	-9.2098
PRKAB1	8	0.15611	0.40859	0.999995	342	5	-9.7174	0.77179	0.77139	0.999995	692	0	-9.7174
PIK3CB	8	0.71912	0.89306	0.999995	737	2	-9.0298	0.77212	0.77175	0.999995	693	0	-9.0298
CKM	8	0.35331	0.65863	0.999995	521	5	-9.5361	0.77309	0.77273	0.999995	694	0	-9.5361
KDR	8	0.24968	0.53665	0.999995	436	4	-9.6136	0.77341	0.77306	0.999995	695	0	-9.6136
PLK2	8	0.080511	0.25514	0.999995	253	5	-9.8047	0.77373	0.77337	0.999995	696	0	-9.8047
PKN1	8	0.20996	0.48416	0.999995	394	2	-8.7695	0.77405	0.77365	0.999995	697	0	-8.7695
NAGK	8	0.95958	0.98352	0.999995	904	2	-9.258	0.77725	0.77686	0.999995	698	0	-9.258
ATP23_former_XRCC6BP1	7	0.90921	0.96001	0.999995	852	2	-9.2281	0.77769	0.77779	0.999995	699	0	-9.2281
RIOK3	8	0.54623	0.80066	0.999995	638	4	-9.4554	0.77915	0.77869	0.999995	700	0	-9.4554
MAPK12	8	0.20723	0.48049	0.999995	389	4	-9.4178	0.77978	0.77929	0.999995	701	0	-9.4178
GRK5	8	0.31145	0.61151	0.999995	481	3	-9.2461	0.78072	0.78013	0.999995	702	0	-9.2461
PRKG2	8	0.13321	0.36908	0.999995	310	6	-9.7018	0.7829	0.78237	0.999995	703	0	-9.7018
PHKA2	8	0.094528	0.28701	0.999995	266	3	-9.3604	0.78538	0.78476	0.999995	704	0	-9.3604
MYLK3	8	0.4782	0.75334	0.999995	600	3	-9.279	0.78568	0.78499	0.999995	705	0	-9.279
PRKACG	8	0.10277	0.30535	0.999995	278	5	-9.8713	0.7866	0.78586	0.999995	706	0	-9.8713
IGFN1	6	0.34915	0.61856	0.999995	513	3	-8.8974	0.78738	0.78626	0.999995	707	0	-8.8974
PDK2	8	0.22453	0.5037	0.999995	409	5	-9.7126	0.78904	0.7882	0.999995	708	0	-9.7126
TRIO	7	0.478	0.74603	0.999995	599	3	-8.9852	0.78966	0.78973	0.999995	709	0	-8.9852
DCLK2	8	0.20447	0.47637	0.999995	388	5	-9.7066	0.78994	0.78919	0.999995	710	0	-9.7066
ZPLD1	2	0.2098	0.32895	0.999995	393	2	-9.7219	0.7902	0.78755	0.999995	711	0	-9.7219
MERTK	8	0.71026	0.88934	0.999995	734	3	-9.2095	0.79025	0.78947	0.999995	712	0	-9.2095
TEC	7	0.19465	0.4526	0.999995	378	4	-9.4974	0.79075	0.79088	0.999995	713	0	-9.4974
CKMT1A_and_CKMT1B	15	0.0045682	0.032881	0.567739	51	11	-9.8866	0.79135	0.78951	0.999995	714	0	-9.8866
SGK494	8	0.63366	0.85891	0.999995	692	1	-8.8299	0.79205	0.79141	0.999995	715	0	-8.8299
TGFBR3	8	0.28479	0.58046	0.999995	452	4	-9.5117	0.79264	0.79198	0.999995	716	0	-9.5117
CDKL5	8	0.0019418	0.011788	0.37085	31	6	-10.335	0.79413	0.79338	0.999995	717	0	-10.335
DGKE	8	0.10599	0.31234	0.999995	281	4	-9.4055	0.79561	0.79488	0.999995	718	0	-9.4055
PTEN	3	0.082494	0.18788	0.95886	255	2	-10.016	0.79589	0.79647	0.999995	719	0	-10.016
MAPK13	8	0.42412	0.71387	0.999995	568	4	-9.4241	0.7959	0.79514	0.999995	720	0	-9.4241
MORN1	8	0.32603	0.62789	0.999995	495	4	-9.5232	0.7962	0.79543	0.999995	721	0	-9.5232
DAPK3	8	0.8964	0.96232	0.999995	843	1	-8.85	0.79678	0.79601	0.999995	722	0	-8.85
COL4A3BP	8	0.054677	0.19316	0.96756	199	5	-9.902	0.79825	0.79761	0.999995	723	0	-9.902
CDK6	8	0.54076	0.79705	0.999995	635	3	-8.9474	0.79883	0.79818	0.999995	724	0	-8.9474
UBE2H	2	0.20017	0.316	0.999995	382	2	-9.7546	0.79983	0.79739	0.999995	725	0	-9.7546
NLK	8	0.31355	0.61386	0.999995	484	4	-9.1831	0.80028	0.79971	0.999995	726	0	-9.1831
PTK2	10	0.99864	0.99872	0.999995	987	1	-8.4288	0.80146	0.80244	0.999995	727	0	-8.4288
MKNK2	8	0.027133	0.11408	0.801948	139	5	-9.9293	0.80229	0.80178	0.999995	728	0	-9.9293
CAMK2B	7	0.82434	0.92876	0.999995	797	2	-9.3077	0.80236	0.80277	0.999995	729	0	-9.3077
EPHA6	7	0.19668	0.45593	0.999995	380	3	-9.4026	0.80262	0.80303	0.999995	730	0	-9.4026
DGKH	8	0.51975	0.78226	0.999995	621	4	-9.291	0.80371	0.80343	0.999995	731	0	-9.291
IKBKB	8	0.062772	0.21333	0.974554	220	6	-9.8659	0.804	0.8038	0.999995	732	0	-9.8659
MINK1	8	0.059404	0.20506	0.974498	212	4	-9.6768	0.80428	0.80409	0.999995	733	0	-9.6768
PI4K2B	8	0.49463	0.76488	0.999995	610	3	-9.1982	0.8085	0.80817	0.999995	734	0	-9.1982
NTPCR	8	0.070645	0.23274	0.974554	239	4	-9.4726	0.80877	0.80842	0.999995	735	0	-9.4726
PHLDB3	2	0.19025	0.3021	0.999995	371	2	-10.004	0.80975	0.80749	0.999995	736	0	-10.004
MATK	8	0.30039	0.59878	0.999995	471	4	-9.6125	0.81016	0.80984	0.999995	737	0	-9.6125
MAP2K2	7	0.86089	0.94145	0.999995	812	2	-8.7058	0.81465	0.81514	0.999995	738	0	-8.7058
VRK3	8	0.0088296	0.04368	0.603366	74	4	-9.3615	0.81507	0.8147	0.999995	739	0	-9.3615
IP6K1	8	0.23057	0.51171	0.999995	416	5	-9.6265	0.81588	0.81537	0.999995	740	0	-9.6265
LMTK3	8	0.30288	0.60173	0.999995	475	5	-9.5367	0.81749	0.81702	0.999995	741	0	-9.5367
DYRK1A	7	0.32331	0.60203	0.999995	493	4	-9.6439	0.81828	0.81863	0.999995	742	0	-9.6439
MAP4K2	8	0.29596	0.59378	0.999995	467	3	-9.3644	0.81829	0.8178	0.999995	743	0	-9.3644
SCYL2	7	0.00036914	0.0021838	0.174029	13	6	-10.256	0.81923	0.81938	0.999995	744	0	-10.256
ETNK2	8	0.36257	0.66813	0.999995	534	4	-9.2888	0.81961	0.81911	0.999995	745	0	-9.2888
GUCY2F	8	0.037416	0.14821	0.87244	169	6	-9.8532	0.81988	0.81932	0.999995	746	0	-9.8532
PRKCA	8	0.22854	0.50897	0.999995	411	4	-9.3524	0.82014	0.8195	0.999995	747	0	-9.3524
MAPK11	8	0.14399	0.39041	0.999995	326	5	-9.5699	0.82119	0.82057	0.999995	748	0	-9.5699
STK40	8	0.0035259	0.020447	0.415356	50	6	-10.058	0.82379	0.82325	0.999995	749	0	-10.058
PAPSS2	8	0.24274	0.52786	0.999995	431	5	-9.6396	0.82405	0.82355	0.999995	750	0	-9.6396
AK5	8	0.031837	0.13113	0.833414	159	3	-9.2595	0.82508	0.8244	0.999995	751	0	-9.2595
SYK	9	0.020619	0.096969	0.763989	120	5	-10.058	0.82605	0.82549	0.999995	752	0	-10.058
HK1	8	0.028089	0.11766	0.801948	145	6	-10.053	0.82815	0.82736	0.999995	753	0	-10.053
EEF2K	7	0.36758	0.64555	0.999995	539	4	-9.5827	0.82902	0.82916	0.999995	754	0	-9.5827
NEK5	8	0.022301	0.096692	0.763989	125	7	-9.7034	0.82966	0.82886	0.999995	755	0	-9.7034
DYRK2	8	0.68386	0.87871	0.999995	721	3	-9.0704	0.82991	0.82916	0.999995	756	0	-9.0704
SRC	8	0.20089	0.47174	0.999995	383	3	-9.2951	0.8324	0.83178	0.999995	757	0	-9.2951
TIE1	8	0.16619	0.42332	0.999995	349	5	-9.7162	0.83339	0.83272	0.999995	758	0	-9.7162
GCK	8	0.18695	0.4526	0.999995	369	4	-9.4757	0.83364	0.83299	0.999995	759	0	-9.4757
FLT3	8	0.29127	0.58797	0.999995	462	4	-9.5532	0.83656	0.83585	0.999995	760	0	-9.5532
TNK2	8	0.049215	0.17921	0.937719	192	6	-9.9273	0.83681	0.8361	0.999995	761	0	-9.9273
ADCK1	8	0.14772	0.39638	0.999995	332	4	-9.6981	0.83705	0.83645	0.999995	762	0	-9.6981
IP6K2	8	0.041484	0.15942	0.896145	178	6	-9.7198	0.83753	0.83682	0.999995	763	0	-9.7198
NTRK1	8	0.038339	0.15089	0.883174	171	3	-9.3648	0.83777	0.83699	0.999995	764	0	-9.3648
PIK3CG	8	0.009543	0.046528	0.61058	75	5	-10.141	0.83849	0.83771	0.999995	765	0	-10.141
CDK17	8	0.18034	0.44318	0.999995	362	4	-9.6513	0.83873	0.83798	0.999995	766	0	-9.6513
AXL	8	0.031177	0.1286	0.832704	154	5	-10.044	0.83921	0.83844	0.999995	767	0	-10.044
TBK1	8	0.36417	0.66944	0.999995	537	3	-9.2482	0.83945	0.83861	0.999995	768	0	-9.2482
MPP6	7	0.077483	0.24257	0.989378	247	4	-9.7876	0.84008	0.84082	0.999995	769	0	-9.7876
XYLB	8	0.033443	0.13629	0.837512	162	4	-9.5643	0.84182	0.84076	0.999995	770	0	-9.5643
SPHK2	8	0.52975	0.78941	0.999995	627	4	-9.4294	0.84229	0.84115	0.999995	771	0	-9.4294
STK10	8	0.23932	0.52329	0.999995	427	5	-9.7039	0.84485	0.8437	0.999995	772	0	-9.7039
LTK	7	0.62804	0.83452	0.999995	688	3	-9.109	0.84558	0.84657	0.999995	773	0	-9.109
CSF1R	8	0.73653	0.90019	0.999995	748	2	-9.1141	0.84601	0.84493	0.999995	774	0	-9.1141
DCLK1	8	0.13964	0.38208	0.999995	319	5	-9.7696	0.8467	0.84568	0.999995	775	0	-9.7696
SRMS	8	0.41275	0.70536	0.999995	561	4	-9.3666	0.84761	0.84654	0.999995	776	0	-9.3666
CALM1	6	0.26823	0.52309	0.999995	441	4	-9.6578	0.84956	0.85008	0.999995	777	0	-9.6578
NTRK3	8	0.72179	0.89427	0.999995	739	2	-9.1996	0.84965	0.84877	0.999995	778	0	-9.1996
AKT3	7	0.015482	0.066387	0.66774	101	5	-10.111	0.85072	0.85158	0.999995	779	0	-10.111
TPD52L3	8	0.073537	0.23955	0.980922	246	4	-9.6272	0.85188	0.85124	0.999995	780	0	-9.6272
PIK3C2B	8	0.56878	0.81591	0.999995	649	4	-9.2958	0.85321	0.85259	0.999995	781	0	-9.2958
PLXNA4	8	0.063972	0.21634	0.974554	221	6	-9.7142	0.85343	0.85287	0.999995	782	0	-9.7142
MLKL	7	0.06009	0.20487	0.974498	213	5	-9.77	0.85433	0.8554	0.999995	783	0	-9.77
MAP3K14	8	0.36328	0.66876	0.999995	535	5	-9.4895	0.85453	0.85393	0.999995	784	0	-9.4895
CLK3	8	0.138	0.3788	0.999995	318	5	-9.7251	0.8554	0.85493	0.999995	785	0	-9.7251
SRPK3	8	0.022354	0.096817	0.763989	126	6	-10.09	0.85649	0.85623	0.999995	786	0	-10.09
STK39	8	0.64351	0.86332	0.999995	700	3	-9.3494	0.85714	0.85696	0.999995	787	0	-9.3494
PMS2	2	0.14231	0.23402	0.974554	324	2	-10.07	0.85769	0.85603	0.999995	788	0	-10.07
PIM2	8	0.41693	0.70848	0.999995	564	4	-9.4738	0.85778	0.85755	0.999995	789	0	-9.4738
TSSK1B	8	0.84737	0.94931	0.999995	806	3	-9.4104	0.85821	0.85791	0.999995	790	0	-9.4104
MAPKAPK2_and_MAPKAPK3	1	0.14101	0.14156	0.847737	321	1	-10.284	0.85899	0.85981	0.999995	791	0	-10.284
FLT4	8	0.26818	0.56002	0.999995	440	5	-9.5782	0.85906	0.8587	0.999995	792	0	-9.5782
TNK1	8	0.094142	0.28623	0.999995	265	5	-9.601	0.85927	0.85888	0.999995	793	0	-9.601
CDK19	8	0.089792	0.27681	0.999995	261	6	-9.5051	0.8597	0.85927	0.999995	794	0	-9.5051
FGGY	8	0.62306	0.85248	0.999995	684	4	-9.2327	0.85991	0.85943	0.999995	795	0	-9.2327
NADK2	8	0.058851	0.20366	0.974498	209	5	-9.8935	0.86012	0.85964	0.999995	796	0	-9.8935
ACVR1	8	0.03162	0.13038	0.833414	158	5	-9.7835	0.86033	0.85989	0.999995	797	0	-9.7835
NME7	8	0.004626	0.025675	0.501868	53	6	-10.01	0.86054	0.86	0.999995	798	0	-10.01
HK3	8	0.04898	0.17862	0.937719	191	6	-9.894	0.86076	0.86023	0.999995	799	0	-9.894
NME1	8	0.089883	0.27699	0.999995	262	5	-9.6875	0.86118	0.86066	0.999995	800	0	-9.6875
DGKI	8	0.33115	0.63407	0.999995	499	5	-9.6154	0.86139	0.8608	0.999995	801	0	-9.6154
MAPK4	8	0.10222	0.30414	0.999995	277	5	-9.7457	0.8616	0.86103	0.999995	802	0	-9.7457
DGKA	8	0.1176	0.33693	0.999995	293	6	-9.6249	0.86222	0.86157	0.999995	803	0	-9.6249
ZAP70	8	0.72641	0.8962	0.999995	743	2	-8.993	0.86326	0.8626	0.999995	804	0	-8.993
DMPK	8	0.35537	0.66085	0.999995	524	2	-9.1961	0.86532	0.86485	0.999995	805	0	-9.1961
KHK	8	0.14203	0.38671	0.999995	322	6	-9.6451	0.86573	0.86525	0.999995	806	0	-9.6451
NPR1	8	0.36054	0.66622	0.999995	530	3	-8.7799	0.86654	0.86601	0.999995	807	0	-8.7799
PIP5K1B	8	0.037394	0.14813	0.87244	168	6	-10.015	0.86695	0.86648	0.999995	808	0	-10.015
PIP5KL1	8	0.49221	0.76325	0.999995	608	3	-9.0292	0.86796	0.86757	0.999995	809	0	-9.0292
GLYCTK	7	0.68627	0.86569	0.999995	722	3	-9.4632	0.86912	0.8702	0.999995	810	0	-9.4632
PRKAR2A	7	0.34979	0.62781	0.999995	515	4	-9.6171	0.8693	0.87034	0.999995	811	0	-9.6171
FGFR1	8	0.21699	0.49388	0.999995	404	5	-9.4827	0.87015	0.86962	0.999995	812	0	-9.4827
CSNK1G2	6	0.027922	0.10371	0.767433	142	4	-10.058	0.87118	0.87181	0.999995	813	0	-10.058
JAK2	8	0.067725	0.22563	0.974554	228	6	-9.9552	0.87134	0.87088	0.999995	814	0	-9.9552
MAP3K1	8	0.25966	0.54939	0.999995	437	5	-9.6749	0.87231	0.87194	0.999995	815	0	-9.6749
SH3BP5	8	0.010493	0.050685	0.61058	82	7	-10.171	0.8727	0.8723	0.999995	816	0	-10.171
RIPK3	8	0.1529	0.40388	0.999995	339	5	-9.7513	0.87348	0.873	0.999995	817	0	-9.7513
DYRK1B	8	0.99436	0.99461	0.999995	957	1	-9.2706	0.87387	0.87334	0.999995	818	0	-9.2706
MAP3K19	8	0.28648	0.58248	0.999995	455	5	-9.5905	0.87502	0.8744	0.999995	819	0	-9.5905
GAK	8	0.99869	0.99849	0.999995	988	0	-8.9801	0.8754	0.87479	0.999995	820	0	-8.9801
MAP3K5	8	0.0077396	0.038844	0.586459	64	5	-9.7685	0.87598	0.87525	0.999995	821	0	-9.7685
TPK1	8	0.64718	0.86476	0.999995	701	2	-9.1775	0.87636	0.87559	0.999995	822	0	-9.1775
MAP3K21	8	0.15149	0.40184	0.999995	337	3	-9.1921	0.87655	0.87582	0.999995	823	0	-9.1921
PLAU	8	0.33775	0.64156	0.999995	505	5	-9.5497	0.87787	0.87722	0.999995	824	0	-9.5497
ALDH18A1	8	0.033508	0.13655	0.837512	163	7	-9.8149	0.87992	0.87915	0.999995	825	0	-9.8149
MAP4K3	8	0.054529	0.19284	0.96756	198	6	-9.7688	0.8801	0.87928	0.999995	826	0	-9.7688
GUCY2C	8	0.15107	0.40114	0.999995	335	3	-8.9917	0.88266	0.88174	0.999995	827	0	-8.9917
STK32A	7	0.070869	0.229	0.974554	240	5	-9.8173	0.88276	0.88364	0.999995	828	0	-9.8173
MOK	8	0.015269	0.069876	0.680715	100	4	-9.3184	0.88339	0.88247	0.999995	829	0	-9.3184
FUK	8	0.23876	0.52253	0.999995	425	4	-9.4888	0.88375	0.88291	0.999995	830	0	-9.4888
ROS1	8	0.019705	0.086514	0.73303	116	7	-9.9687	0.88393	0.88316	0.999995	831	0	-9.9687
ITPKB	8	0.61561	0.84798	0.999995	678	2	-9.1448	0.88446	0.88369	0.999995	832	0	-9.1448
PTK6	8	0.70669	0.88802	0.999995	733	2	-8.9005	0.88589	0.88503	0.999995	833	0	-8.9005
TXK	8	0.0099957	0.04842	0.61058	77	6	-10.015	0.88659	0.88572	0.999995	834	0	-10.015
CCL2	8	0.014086	0.065135	0.661571	97	7	-9.8607	0.88729	0.88654	0.999995	835	0	-9.8607
FGFRL1	8	0.060953	0.20919	0.974554	215	4	-9.4585	0.88834	0.88767	0.999995	836	0	-9.4585
ADCK2	8	0.055903	0.19608	0.971979	203	4	-9.5481	0.88886	0.88825	0.999995	837	0	-9.5481
CSNK1G1	8	0.013416	0.062545	0.657239	93	5	-10.113	0.88955	0.88888	0.999995	838	0	-10.113
TRIM24	8	0.26309	0.55341	0.999995	438	4	-9.3856	0.88989	0.8892	0.999995	839	0	-9.3856
CHKB	8	0.23921	0.52315	0.999995	426	5	-9.6027	0.89023	0.88956	0.999995	840	0	-9.6027
TRIB1	8	0.0076253	0.038385	0.586459	62	6	-10.095	0.89075	0.88998	0.999995	841	0	-10.095
HIPK4	8	0.066117	0.22148	0.974554	224	5	-9.9024	0.8916	0.89082	0.999995	842	0	-9.9024
PDK4	8	0.0029521	0.017427	0.396988	44	7	-9.9928	0.89227	0.8915	0.999995	843	0	-9.9928
PRKD1	8	0.023672	0.10158	0.767433	130	6	-9.8742	0.89344	0.89274	0.999995	844	0	-9.8742
PIP5K1C	8	0.095349	0.2888	0.999995	268	6	-9.4621	0.89377	0.89309	0.999995	845	0	-9.4621
CERKL	8	0.45145	0.73378	0.999995	582	4	-9.2624	0.89427	0.89359	0.999995	846	0	-9.2624
RPS6KA6	8	0.00028979	0.0018302	0.174029	9	7	-10.293	0.8951	0.89445	0.999995	847	0	-10.293
GRK6	8	0.52313	0.78484	0.999995	624	4	-9.3793	0.89526	0.89463	0.999995	848	0	-9.3793
PI4K2A	8	0.21547	0.4918	0.999995	402	5	-9.7005	0.89542	0.89477	0.999995	849	0	-9.7005
STK16	6	0.010747	0.048353	0.61058	83	4	-10.226	0.89579	0.89591	0.999995	850	0	-10.226
HIPK3	8	0.36337	0.66884	0.999995	536	3	-9.3598	0.89608	0.89543	0.999995	851	0	-9.3598
PCK1	8	0.28856	0.5849	0.999995	459	4	-9.5472	0.89689	0.8964	0.999995	852	0	-9.5472
CSK	8	0.70024	0.88546	0.999995	727	2	-9.0011	0.89786	0.89733	0.999995	853	0	-9.0011
GALK1	8	0.88171	0.95852	0.999995	829	2	-9.1138	0.89898	0.89839	0.999995	854	0	-9.1138
CAMK2A	8	0.14215	0.38695	0.999995	323	4	-9.3763	0.89977	0.89912	0.999995	855	0	-9.3763
MAP2K6	8	0.017802	0.079729	0.710564	109	7	-9.8573	0.90056	0.89983	0.999995	856	0	-9.8573
DGKD	8	0.32245	0.6238	0.999995	491	5	-9.4843	0.90087	0.90016	0.999995	857	0	-9.4843
BCR	8	0.29344	0.5906	0.999995	465	4	-9.4828	0.90319	0.90271	0.999995	858	0	-9.4828
STK3	8	0.018909	0.083829	0.71774	114	7	-9.9473	0.90365	0.90299	0.999995	859	0	-9.9473
CSNK2A2	10	0.041444	0.16967	0.909283	177	6	-9.8443	0.90389	0.90437	0.999995	860	0	-9.8443
FGR	8	0.034031	0.13827	0.838274	165	4	-9.622	0.90395	0.90325	0.999995	861	0	-9.622
MARK3	7	0.44621	0.7168	0.999995	579	3	-9.3757	0.90452	0.90537	0.999995	862	0	-9.3757
ROCK2	8	0.062517	0.21271	0.974554	219	6	-9.7983	0.90486	0.90408	0.999995	863	0	-9.7983
TK1	7	0.42072	0.69473	0.999995	567	2	-9.3017	0.9063	0.90719	0.999995	864	0	-9.3017
NME6	8	0.53836	0.7955	0.999995	634	4	-9.4646	0.90666	0.90593	0.999995	865	0	-9.4646
FASTKD3	8	0.011418	0.054594	0.621532	88	7	-9.9405	0.90681	0.90612	0.999995	866	0	-9.9405
PHKA1	7	0.010169	0.047789	0.61058	79	6	-10.279	0.90684	0.90764	0.999995	867	0	-10.279
PIK3C2G	8	0.0087128	0.043078	0.603091	73	5	-10.216	0.90725	0.90661	0.999995	868	0	-10.216
CLK1	8	0.00081383	0.0049362	0.222342	23	6	-10.373	0.9074	0.90676	0.999995	869	0	-10.373
GRK4	8	0.084966	0.26562	0.999995	257	6	-9.6612	0.90769	0.90706	0.999995	870	0	-9.6612
SIK1_and_SIK1B	8	0.11178	0.32446	0.999995	284	4	-9.6113	0.9103	0.90978	0.999995	871	0	-9.6113
CAMKK1	8	0.18012	0.44278	0.999995	361	5	-9.6749	0.91059	0.91005	0.999995	872	0	-9.6749
IRAK4	8	0.024246	0.10367	0.767433	132	7	-9.9066	0.91159	0.91099	0.999995	873	0	-9.9066
PANK3	7	0.40871	0.68351	0.999995	556	4	-9.453	0.9116	0.91196	0.999995	874	0	-9.453
MOS	8	0.49177	0.76293	0.999995	607	4	-9.4553	0.91313	0.91264	0.999995	875	0	-9.4553
MAP3K6	8	0.29422	0.59159	0.999995	466	3	-9.1738	0.91396	0.91344	0.999995	876	0	-9.1738
PRKCD	8	0.2018	0.47295	0.999995	385	5	-9.7412	0.91465	0.91432	0.999995	877	0	-9.7412
AAK1	8	0.35903	0.66462	0.999995	527	4	-9.5218	0.91561	0.9153	0.999995	878	0	-9.5218
PRKCB	8	0.32339	0.62488	0.999995	494	3	-9.2169	0.91709	0.91691	0.999995	879	0	-9.2169
PGK2	7	0.1351	0.35206	0.999995	313	4	-9.7415	0.91762	0.91782	0.999995	880	0	-9.7415
CSNK1D	8	0.29837	0.59673	0.999995	469	5	-9.5939	0.91776	0.91769	0.999995	881	0	-9.5939
KIT	8	0.018116	0.080751	0.710564	110	6	-10.042	0.9205	0.92043	0.999995	882	0	-10.042
PCDH1	2	0.078084	0.13618	0.837512	249	2	-10.092	0.92192	0.92152	0.999995	883	0	-10.092
TAOK2	7	0.33918	0.61747	0.999995	507	4	-9.6279	0.92271	0.9229	0.999995	884	0	-9.6279
IP6K3	8	0.14628	0.39437	0.999995	328	5	-9.5399	0.92292	0.92285	0.999995	885	0	-9.5399
PDGFRA	8	0.058481	0.20249	0.974498	208	6	-9.667	0.9233	0.92323	0.999995	886	0	-9.667
TESK2	8	0.70193	0.88608	0.999995	729	3	-9.2763	0.92355	0.92343	0.999995	887	0	-9.2763
PFKM	8	0.14655	0.39485	0.999995	329	5	-9.7582	0.92404	0.92396	0.999995	888	0	-9.7582
ZAK	8	0.010316	0.049978	0.61058	81	6	-10.108	0.92515	0.92512	0.999995	889	0	-10.108
NTRK2	7	0.055012	0.19068	0.96756	201	5	-9.5933	0.92644	0.92646	0.999995	890	0	-9.5933
EPHB6	8	0.02415	0.10329	0.767433	131	7	-9.6249	0.92685	0.92673	0.999995	891	0	-9.6249
TKFC	8	0.011187	0.053562	0.621532	86	7	-9.8235	0.92827	0.92813	0.999995	892	0	-9.8235
MAP3K2	8	0.11915	0.34038	0.999995	297	5	-9.5355	0.92874	0.92861	0.999995	893	0	-9.5355
IRAK3	8	0.062253	0.21218	0.974554	218	6	-9.874	0.92886	0.92873	0.999995	894	0	-9.874
FYN	8	0.18058	0.44351	0.999995	363	5	-9.7252	0.92944	0.92922	0.999995	895	0	-9.7252
CDC42BPB	8	0.33178	0.63475	0.999995	500	5	-9.6233	0.93037	0.9301	0.999995	896	0	-9.6233
PDGFRL	8	0.0032196	0.018966	0.409344	47	7	-10.294	0.93048	0.9302	0.999995	897	0	-10.294
PDPK1	1	0.069213	0.069598	0.680715	231	1	-10.554	0.93079	0.93088	0.999995	898	0	-10.554
TJP2	7	0.61961	0.83005	0.999995	682	3	-9.2388	0.93137	0.93132	0.999995	899	0	-9.2388
UHMK1	8	0.11383	0.3291	0.999995	287	5	-9.725	0.9323	0.93212	0.999995	900	0	-9.725
PAK4	8	0.093369	0.28464	0.999995	264	6	-9.6756	0.93252	0.9323	0.999995	901	0	-9.6756
STK32C	8	0.057827	0.20085	0.974498	207	6	-9.8652	0.93274	0.93248	0.999995	902	0	-9.8652
ULK1	8	0.6142	0.84701	0.999995	677	4	-9.4279	0.93296	0.93277	0.999995	903	0	-9.4279
PKDCC	8	0.38068	0.68187	0.999995	543	4	-9.3674	0.9333	0.93306	0.999995	904	0	-9.3674
CDK20	8	0.36018	0.66575	0.999995	529	3	-9.2851	0.93483	0.93473	0.999995	905	0	-9.2851
N4BP2	8	0.023411	0.10065	0.767433	129	6	-9.9525	0.93505	0.93487	0.999995	906	0	-9.9525
ULK2	8	0.027791	0.1165	0.801948	141	7	-9.7855	0.93676	0.93633	0.999995	907	0	-9.7855
ALPK2	8	0.011706	0.055789	0.628229	89	5	-10.147	0.93728	0.9369	0.999995	908	0	-10.147
BRDT	8	0.32835	0.63066	0.999995	497	5	-9.5296	0.9378	0.93745	0.999995	909	0	-9.5296
NUAK1	8	0.13561	0.37415	0.999995	315	6	-9.6118	0.93873	0.93839	0.999995	910	0	-9.6118
PCK2	7	0.27936	0.55773	0.999995	448	4	-9.4272	0.93974	0.93944	0.999995	911	0	-9.4272
MAP3K15	8	0.0079475	0.039723	0.586459	69	7	-10.068	0.94005	0.93992	0.999995	912	0	-10.068
HCK	8	0.29838	0.59676	0.999995	470	4	-9.3171	0.94026	0.94015	0.999995	913	0	-9.3171
CIB4	8	0.069954	0.23141	0.974554	237	5	-9.8672	0.94036	0.94025	0.999995	914	0	-9.8672
OSR1	8	0.017396	0.078276	0.710564	108	7	-9.7958	0.94056	0.94043	0.999995	915	0	-9.7958
CAMK1D	8	0.013677	0.063616	0.657239	95	7	-9.7272	0.94066	0.94049	0.999995	916	0	-9.7272
PFKL	7	0.031256	0.11902	0.803105	155	6	-9.7961	0.94076	0.94047	0.999995	917	0	-9.7961
TRIM27	8	0.33241	0.6355	0.999995	501	5	-9.5495	0.94115	0.94088	0.999995	918	0	-9.5495
NPR2	8	0.4577	0.73852	0.999995	589	4	-9.2479	0.94184	0.94145	0.999995	919	0	-9.2479
CKS2	5	0.44803	0.67796	0.999995	580	3	-9.5319	0.94189	0.94256	0.999995	920	0	-9.5319
ALK	8	0.15551	0.40761	0.999995	340	5	-9.7047	0.94262	0.9423	0.999995	921	0	-9.7047
FGFR3	8	0.54234	0.79814	0.999995	636	3	-9.3597	0.94301	0.94261	0.999995	922	0	-9.3597
UCK1	8	0.61321	0.84641	0.999995	675	4	-9.4461	0.94349	0.94313	0.999995	923	0	-9.4461
MAP3K12	7	0.08565	0.25937	0.999995	258	4	-9.9642	0.94381	0.94372	0.999995	924	0	-9.9642
NEK3	8	0.041855	0.16037	0.896145	180	6	-9.9525	0.94397	0.94358	0.999995	925	0	-9.9525
PPIP5K2	8	0.29032	0.58693	0.999995	460	5	-9.5794	0.94425	0.94385	0.999995	926	0	-9.5794
MAST3	8	0.056812	0.19842	0.974403	204	6	-9.9072	0.94463	0.94425	0.999995	927	0	-9.9072
BMX	8	0.011315	0.054097	0.621532	87	7	-10.063	0.94528	0.94493	0.999995	928	0	-10.063
ALPK1	8	0.024728	0.10544	0.7747	134	7	-9.674	0.94556	0.94519	0.999995	929	0	-9.674
CDKL1	8	0.078765	0.25102	0.999995	251	5	-9.8643	0.94765	0.94725	0.999995	930	0	-9.8643
MPP4	8	0.049707	0.18055	0.939972	194	6	-9.7495	0.94985	0.94952	0.999995	931	0	-9.7495
GSK3B	8	0.61689	0.84875	0.999995	679	4	-9.4318	0.95036	0.95009	0.999995	932	0	-9.4318
CPNE3	8	0.11366	0.32873	0.999995	286	5	-9.8257	0.9507	0.95037	0.999995	933	0	-9.8257
ARAF	8	0.14088	0.38449	0.999995	320	6	-9.5961	0.95079	0.95039	0.999995	934	0	-9.5961
RBKS	8	0.066494	0.22256	0.974554	225	6	-9.9666	0.95138	0.95102	0.999995	935	0	-9.9666
EIF2AK1	7	0.53205	0.78194	0.999995	630	3	-9.4478	0.95359	0.95358	0.999995	936	0	-9.4478
CAMKK2	8	0.3489	0.65374	0.999995	512	4	-9.5793	0.954	0.95359	0.999995	937	0	-9.5793
MAPKAPK3	7	0.02888	0.11163	0.800658	147	6	-9.6512	0.95426	0.95427	0.999995	938	0	-9.6512
GALK2	8	0.026571	0.11219	0.800658	136	6	-9.9606	0.95463	0.95419	0.999995	939	0	-9.9606
TWF2	8	0.35133	0.6566	0.999995	517	3	-9.3186	0.95487	0.95442	0.999995	940	0	-9.3186
ROR2	8	0.45596	0.73714	0.999995	586	4	-9.4445	0.95542	0.95506	0.999995	941	0	-9.4445
MARK1	8	0.095057	0.28815	0.999995	267	6	-9.6972	0.95588	0.95543	0.999995	942	0	-9.6972
ZZEF1	2	0.043298	0.077473	0.710564	185	2	-10.104	0.9567	0.95628	0.999995	943	0	-10.104
RPS6KA3	8	0.0045824	0.025474	0.501868	52	7	-10.095	0.95702	0.95646	0.999995	944	0	-10.095
ADRBK2	8	0.069868	0.23122	0.974554	236	5	-9.9539	0.95732	0.95683	0.999995	945	0	-9.9539
CHEK2	8	0.028591	0.11938	0.803105	146	5	-9.6819	0.95887	0.95826	0.999995	946	0	-9.6819
MAP3K10	8	0.10745	0.31529	0.999995	283	4	-9.4916	0.95909	0.9584	0.999995	947	0	-9.4916
ACVR2A	8	0.044026	0.16567	0.901897	187	6	-9.934	0.95945	0.9588	0.999995	948	0	-9.934
GNE	8	0.0061451	0.032326	0.567629	58	7	-9.9088	0.95952	0.95894	0.999995	949	0	-9.9088
SCYL3	8	0.12349	0.34966	0.999995	302	5	-9.7709	0.95994	0.95936	0.999995	950	0	-9.7709
CAMK4	8	0.042332	0.16165	0.896145	182	4	-9.6336	0.96113	0.96083	0.999995	951	0	-9.6336
EPHA7	8	0.049217	0.17922	0.937719	193	5	-9.7861	0.96215	0.96182	0.999995	952	0	-9.7861
PRKAR1B	8	0.10352	0.30685	0.999995	279	5	-9.697	0.96222	0.96191	0.999995	953	0	-9.697
STK24	8	0.065839	0.22082	0.974554	223	6	-9.8351	0.96235	0.962	0.999995	954	0	-9.8351
HIPK2	8	0.1069	0.31425	0.999995	282	6	-9.7483	0.96256	0.96225	0.999995	955	0	-9.7483
CHUK	8	0.11905	0.34014	0.999995	296	6	-9.5868	0.96451	0.96434	0.999995	956	0	-9.5868
PIM3	8	0.045741	0.17027	0.909283	189	5	-9.6662	0.96464	0.96444	0.999995	957	0	-9.6662
ETNK1	8	0.12145	0.3451	0.999995	301	5	-9.776	0.9647	0.96448	0.999995	958	0	-9.776
MBOAT2	2	0.031875	0.057872	0.637824	160	2	-10.228	0.96813	0.96749	0.999995	959	0	-10.228
STK25	8	0.073449	0.23934	0.980922	245	6	-9.6383	0.96935	0.9688	0.999995	960	0	-9.6383
TRPM6	8	0.02752	0.1154	0.801948	140	6	-10.023	0.96941	0.96885	0.999995	961	0	-10.023
PDK1	8	0.12766	0.35822	0.999995	304	6	-9.7872	0.97002	0.96937	0.999995	962	0	-9.7872
SH3BP4	8	0.013597	0.063243	0.657239	94	7	-9.8965	0.97136	0.97096	0.999995	963	0	-9.8965
CDKL4	8	0.13468	0.37229	0.999995	312	6	-9.7251	0.97152	0.9711	0.999995	964	0	-9.7251
MPP1	8	0.04761	0.17513	0.930414	190	5	-10.021	0.97255	0.97194	0.999995	965	0	-10.021
DAPK1	8	0.069573	0.23037	0.974554	233	6	-9.6963	0.97266	0.97203	0.999995	966	0	-9.6963
ARSG	8	0.36231	0.66782	0.999995	533	5	-9.5448	0.97532	0.97478	0.999995	967	0	-9.5448
CLK4	8	0.015936	0.072322	0.680715	103	7	-9.847	0.97537	0.97484	0.999995	968	0	-9.847
OBSCN	8	0.069522	0.23027	0.974554	232	6	-9.804	0.97619	0.97577	0.999995	969	0	-9.804
STKLD1	8	0.0077695	0.038949	0.586459	67	6	-10.043	0.97632	0.97589	0.999995	970	0	-10.043
EIF2AK3	8	0.23058	0.51172	0.999995	417	4	-9.6547	0.97663	0.97619	0.999995	971	0	-9.6547
PIK3R1	8	0.010994	0.05275	0.621006	85	6	-9.9714	0.97746	0.97704	0.999995	972	0	-9.9714
MYO3A	8	0.028073	0.1176	0.801948	144	6	-10.063	0.97776	0.97726	0.999995	973	0	-10.063
ITPKC	8	0.071645	0.23517	0.974554	243	6	-9.4383	0.97822	0.9776	0.999995	974	0	-9.4383
STK11	10	0.002695	0.017647	0.396988	39	9	-9.8941	0.97842	0.97911	0.999995	975	0	-9.8941
CDK5R1	8	0.20804	0.48161	0.999995	390	3	-9.3042	0.97871	0.97819	0.999995	976	0	-9.3042
MELK	10	0.13397	0.39049	0.999995	311	7	-9.6761	0.98009	0.98082	0.999995	977	0	-9.6761
CDC42BPA	8	0.022481	0.097342	0.763989	127	7	-9.6472	0.98051	0.97988	0.999995	978	0	-9.6472
PLXNA3	8	0.007638	0.038424	0.586459	63	6	-10.12	0.98081	0.98023	0.999995	979	0	-10.12
NMRK2	8	0.28336	0.57882	0.999995	449	4	-9.6058	0.98107	0.98053	0.999995	980	0	-9.6058
ERN2	8	0.114	0.32944	0.999995	288	5	-9.7765	0.98122	0.98067	0.999995	981	0	-9.7765
DYRK3	8	0.47062	0.74782	0.999995	596	4	-9.4869	0.9819	0.98136	0.999995	982	0	-9.4869
CDK16	8	0.084385	0.26418	0.999995	256	6	-9.6763	0.98215	0.98166	0.999995	983	0	-9.6763
DDR2	8	0.0080606	0.040192	0.586459	70	7	-10.152	0.98232	0.98183	0.999995	984	0	-10.152
PANK1	8	0.015974	0.072446	0.680715	104	6	-9.635	0.98283	0.98221	0.999995	985	0	-9.635
CDK5	7	0.021308	0.087174	0.73303	121	6	-10.157	0.98318	0.98317	0.999995	986	0	-10.157
BLK	8	0.01856	0.082481	0.714893	112	7	-9.8799	0.9832	0.98258	0.999995	987	0	-9.8799
PRKAR1A	8	0.0030396	0.017991	0.396988	45	6	-10.255	0.98407	0.98342	0.999995	988	0	-10.255
PKN3	8	0.3861	0.68579	0.999995	545	4	-9.5409	0.9857	0.98507	0.999995	989	0	-9.5409
IKZF3	2	0.014125	0.026564	0.509626	98	2	-10.383	0.98587	0.98525	0.999995	990	0	-10.383
WNK3	8	0.002937	0.017312	0.396988	43	6	-10.109	0.98596	0.98534	0.999995	991	0	-10.109
ROR1	8	0.088657	0.27446	0.999995	260	6	-9.8768	0.98657	0.98603	0.999995	992	0	-9.8768
MUSK	8	0.13635	0.37572	0.999995	317	6	-9.7656	0.98782	0.98727	0.999995	993	0	-9.7656
PIK3R5	8	0.010183	0.049385	0.61058	80	7	-9.7964	0.98799	0.98746	0.999995	994	0	-9.7964
RAF1	8	0.092459	0.28281	0.999995	263	6	-9.8554	0.98998	0.98946	0.999995	995	0	-9.8554
AURKC	8	0.03057	0.12647	0.829271	151	7	-9.8076	0.99049	0.99011	0.999995	996	0	-9.8076
TTBK2	8	0.00080691	0.0048597	0.222342	21	7	-9.9988	0.99063	0.99027	0.999995	997	0	-9.9988
RP2	8	0.0029268	0.017274	0.396988	42	7	-10.16	0.99106	0.99076	0.999995	998	0	-10.16
AK8	8	0.13083	0.36452	0.999995	307	6	-9.6299	0.99125	0.99095	0.999995	999	0	-9.6299
TEK	8	0.0084775	0.04195	0.595348	72	6	-10.159	0.99142	0.99116	0.999995	1000	0	-10.159
PRKG1	8	0.071265	0.23426	0.974554	242	6	-9.8851	0.99158	0.99138	0.999995	1001	0	-9.8851
MAPK9	8	0.0393	0.15368	0.884516	173	6	-9.846	0.99169	0.9915	0.999995	1002	0	-9.846
PGM2L1	8	0.21813	0.49519	0.999995	405	5	-9.5912	0.99246	0.99226	0.999995	1003	0	-9.5912
MAP4K1	8	0.012802	0.059955	0.649701	91	7	-9.9561	0.99249	0.99234	0.999995	1004	0	-9.9561
PDIK1L	8	0.020154	0.088445	0.73303	118	7	-9.6892	0.99267	0.99246	0.999995	1005	0	-9.6892
HKDC1	8	0.022079	0.095909	0.763989	123	7	-9.8853	0.99275	0.99257	0.999995	1006	0	-9.8853
TBCK	8	0.0028687	0.016968	0.396988	41	7	-10.303	0.993	0.99283	0.999995	1007	0	-10.303
EPHA5	8	0.009766	0.047436	0.61058	76	7	-9.7467	0.99317	0.99308	0.999995	1008	0	-9.7467
CSNK1A1L	8	0.034134	0.13863	0.838274	166	7	-9.7611	0.99345	0.99335	0.999995	1009	0	-9.7611
ACVR1C	8	0.0070492	0.036034	0.586459	60	7	-9.7705	0.99369	0.99353	0.999995	1010	0	-9.7705
CAMK1	8	0.030802	0.12735	0.829784	152	7	-9.6676	0.99451	0.99441	0.999995	1011	0	-9.6676
PRKD3	8	0.0022643	0.013595	0.394643	35	7	-10.367	0.99452	0.99443	0.999995	1012	0	-10.367
VRK2	8	0.14241	0.38751	0.999995	325	6	-9.653	0.99466	0.99459	0.999995	1013	0	-9.653
CAMK2D	8	0.028059	0.11756	0.801948	143	7	-10.036	0.99542	0.99534	0.999995	1014	0	-10.036
PDK3	8	0.007781	0.038968	0.586459	68	7	-9.916	0.99543	0.99535	0.999995	1015	0	-9.916
TEX14	8	0.031387	0.12942	0.832759	156	7	-9.7502	0.99599	0.9959	0.999995	1016	0	-9.7502
PAK3	8	0.0007272	0.0043532	0.222342	18	8	-10.372	0.99636	0.99623	0.999995	1017	0	-10.372
SIK3	8	0.0035012	0.020332	0.415356	49	8	-9.8257	0.9965	0.9964	0.999995	1018	0	-9.8257
PXK	8	0.00070212	0.0042098	0.222342	17	8	-10.135	0.99668	0.99655	0.999995	1019	0	-10.135
TAOK1	8	0.001922	0.011626	0.37085	30	8	-10.037	0.99684	0.99678	0.999995	1020	0	-10.037
IRAK2	8	0.0030506	0.01801	0.396988	46	8	-9.7105	0.99695	0.99684	0.999995	1021	0	-9.7105
MYLK4	8	0.0028345	0.016729	0.396988	40	8	-9.683	0.99717	0.99703	0.999995	1022	0	-9.683
BRAF	8	0.0024117	0.014436	0.394643	38	8	-9.95	0.99759	0.99746	0.999995	1023	0	-9.95
RIPK2	8	0.0023756	0.014235	0.394643	37	8	-10.011	0.99762	0.99749	0.999995	1024	0	-10.011
EPHA4	8	0.0019476	0.011836	0.37085	32	8	-9.8923	0.99805	0.99787	0.999995	1025	0	-9.8923
NEK4	8	0.0018735	0.011339	0.37085	29	8	-10.286	0.99813	0.99796	0.999995	1026	0	-10.286
SH3BP5L	8	0.0017601	0.010823	0.37085	28	8	-9.7715	0.99824	0.99805	0.999995	1027	0	-9.7715
MYO3B	8	0.0014016	0.0085105	0.339109	26	8	-9.8176	0.9986	0.99839	0.999995	1028	0	-9.8176
ULK4	8	0.0013244	0.0080231	0.332475	25	8	-10.003	0.99868	0.99847	0.999995	1029	0	-10.003
CROT	8	0.00092426	0.0055956	0.241543	24	8	-9.8855	0.99908	0.99899	0.999995	1030	0	-9.8855
SIK2	8	0.00075188	0.0044965	0.222342	20	8	-10.007	0.99925	0.99917	0.999995	1031	0	-10.007
TRIB2	8	0.00073031	0.0043532	0.222342	19	8	-10.063	0.99927	0.9992	0.999995	1032	0	-10.063
CASK	8	0.00046788	0.0028432	0.184097	14	8	-10.024	0.99941	0.9994	0.999995	1033	0	-10.024
STK26	8	2.4165e-05	0.00016725	0.034653	5	8	-10.295	0.99984	0.99984	0.999995	1034	0	-10.295
EPHA3	8	5.4284e-05	0.00036794	0.063531	6	8	-10.302	0.99994	0.99991	0.999995	1035	0	-10.302
CDKL2	8	4.7227e-06	3.3449e-05	0.011551	3	8	-10.32	1	1	0.999995	1036	0	-10.32

## Sheet: sgRNA list
sgrna	Gene	control_count	treatment_count	control_mean	treat_mean	LFC	control_var	adj_var	score	p.low	p.high	p.twosided	FDR	high_in_treatment
Hs_kinpool58_2814	PNCK	4176.8/2836.4/5623/3426.1/2173.2/3691.9	12728/0/12458/20638/1.2369/0	3559	6229.8	0.80753	1423900	841450	2.9115	0.9982	0.0017984	0.0035968	0.0039733	TRUE
Hs_kinpool58_1455	UCK2	924.52/1648.2/1233.5/1314.8/1728.7/1464.2	1.3349e+05/0.80677/0/4274.8/4.3872e+05/0	1389.5	2137.8	0.62119	86735	297670	1.3715	0.91443	0.085571	0.17114	0.17151	TRUE
Hs_kinpool58_1572	MKNK1	3686.8/308.98/913.22/1195.9/1029.5/1216.6	3038.5/1.6135/0/69605/5181.2/0	1112.7	1520	0.44974	1467300	232880	0.84417	0.79858	0.20142	0.40283	0.40306	TRUE
Hs_kinpool58_899	PFKFB3	302.68/67.558/477.48/1014.7/574.12/884.46	8197.2/0/0/11981/1534.9/0	525.8	767.47	0.54474	126420	101730	0.7577	0.76397	0.23603	0.47206	0.47226	TRUE
Hs_kinpool58_2202	CDKL3	3008.3/406.34/763.77/659.39/753.2/693.87	17307/0/0/0/3146.6/1958.7	723.54	979.35	0.43624	1065700	144750	0.67237	0.74195	0.25805	0.51611	0.51626	TRUE
HGLibB_30412	MTOR	3.0886/0/0.97048/0/4.4994/12.554	16.792/0/0/4.3461/30.922/0	2.0295	2.1731	0.06677	25.467	219.61	0.0096838	0.1052	0.8948	0.2104	0.21073	TRUE
HGLibA_50821	TNFSF18	3.0886/1.987/0/2.3634/1.7998/9.1299	32.7/0/0/0.86922/11.132/3.5548	2.1752	2.212	0.016632	10.829	237.08	0.0023911	0.10271	0.89729	0.20542	0.20578	TRUE
Hs_kinpool14_3149	NTC	3452/6198.5/4870.8/5280.6/5082.5/4022.9	102.52/0/0/0/0/0	4976.7	0	-12.281	968370	1218700	5.7103	5.638e-09	1	1.1276e-08	7.8188e-05	FALSE
Hs_kinpool58_2143	TRIB2	4171.7/5513.9/4243.9/2378.4/3885.7/4135.8	0/0.80677/0/14.777/0/0	4153.8	0	-12.021	1016500	998110	5.4284	2.8426e-08	1	5.6852e-08	0.0001054	FALSE
Hs_kinpool14_2433	TAOK1	5306.2/3687.9/4177.9/3917.7/3470.8/4924.4	10.605/0/0/0/0/0	4047.8	0	-11.983	569670	970020	5.3905	3.5134e-08	1	7.0268e-08	0.0001054	FALSE
Hs_kinpool14_3069	NTC	4382.7/4576.1/4597.2/4841.8/3090.2/4650.5	6355.3/2.4203/0/910.94/0/0	4586.6	1.2101	-11.019	470060	1113600	5.3848	3.6264e-08	1	7.2527e-08	0.0001054	FALSE
Hs_kinpool14_3074	NTC	4166.5/4405.2/3333.6/2510.7/3783.1/4191.8	137.87/0/0/0/1692/0	3974.8	0	-11.957	572110	950710	5.3641	4.0679e-08	1	8.1357e-08	0.0001054	FALSE
Hs_kinpool14_3126	NTC	3698.1/3773.3/5499.7/3282/4545.3/4062.8	24846/0/0/3083.1/0/0	3918.1	0	-11.936	677990	935720	5.3434	4.5601e-08	1	9.1203e-08	0.0001054	FALSE
Hs_kinpool14_3148	NTC	4898.5/4360.5/4672.9/4694.5/2081.4/2442.2	159.97/1.6135/3.5651/2.4259e+05/1.2369/0	4516.7	2.5893	-10.298	2092000	1094900	5.2204	8.9287e-08	1	1.7857e-07	0.00015625	FALSE
Hs_kinpool14_2198	VRK3	6687.9/4022.7/2621.3/3131.5/5435.3/3116.7	124.61/0/0/0/0/7.1096	3577.1	0	-11.805	2930500	846180	5.2166	9.1128e-08	1	1.8226e-07	0.00015625	FALSE
Hs_kinpool14_3058	NTC	4335.4/2745/5019.3/3537.2/3186.5/3512.7	0/0/0/4.3461/0/5.9247	3525	0	-11.784	722600	832560	5.1968	1.014e-07	1	2.028e-07	0.00015625	FALSE
Hs_kinpool14_3082	NTC	5615.1/2692.4/3552/2768.3/3390.8/3532.1	103.4/0/0/237.3/0/0	3461.4	0	-11.758	1145700	816000	5.1724	1.1554e-07	1	2.3108e-07	0.00016023	FALSE
Hs_kinpool14_3132	NTC	3526.2/3080.8/3339.4/1288.8/3724.6/2927.3	0/0/0/0/0/0	3210.1	0	-11.649	833880	750800	5.0743	1.9448e-07	1	3.8895e-07	0.00021499	FALSE
HGLibA_50824	TNFSF4	2097.2/3001.4/3669.4/3293/4234.8/2842.8	0/0/55.259/0/1407.5/0	3147.2	0	-11.62	538680	734550	5.0492	2.2182e-07	1	4.4364e-07	0.00021499	FALSE
Hs_PDCD1_50	PDCD1	2977.4/3923.3/3407.4/2521/2382/3212.6	24.746/0/0/1977.5/0/0	3095	0	-11.596	329850	721100	5.0283	2.4746e-07	1	4.9493e-07	0.00021499	FALSE
Hs_kinpool14_3062	NTC	3064.9/3078.9/2488.3/3366.3/2016.6/3483.1	97.217/0/0/0/0/1.1849	3071.9	0	-11.585	341990	715160	5.0189	2.5977e-07	1	5.1955e-07	0.00021499	FALSE
Hs_kinpool14_3119	NTC	4737.9/2766.9/3314.2/2193.2/2660.1/3307.3	470.18/5.6474/0/0/0/0	3037.1	0	-11.569	793980	706210	5.0049	2.7951e-07	1	5.5902e-07	0.00021499	FALSE
Hs_kinpool14_2421	CLK4	3346/3065/2987.1/2272/3045.2/1649.1	6651.4/0/0/0/0/0	3016.2	0	-11.559	507110	700840	4.9964	2.9212e-07	1	5.8425e-07	0.00021499	FALSE
Hs_kinpool14_3090	NTC	5430.8/3109.7/3800.4/2684/2788.7/2919.3	0/0/0/0/7.4212/1.1849	3014.5	0	-11.558	1326900	700400	4.9957	2.9317e-07	1	5.8635e-07	0.00021499	FALSE
Hs_kinpool58_1366	STK11	3396.4/3335.2/4177.9/2625.7/1221.1/1310.1	25939/0/0/0/0/0	2980.5	0	-11.542	1548800	691680	4.9818	3.1501e-07	1	6.3002e-07	0.00021499	FALSE
Hs_kinpool14_3065	NTC	4780.1/2923.9/4345.8/2581.6/2447.7/3033.4	43.306/0/0/10.431/0/0	2978.6	0	-11.541	1112000	691210	4.981	3.1622e-07	1	6.3244e-07	0.00021499	FALSE
Hs_TNFRSF9_75	TNFRSF9	3333.6/2895.1/3023/4910.4/2917.4/2655.7	1924/0/0/0/505.88/0	2970.2	0	-11.537	801270	689050	4.9776	3.219e-07	1	6.4379e-07	0.00021499	FALSE
Hs_TNFSF18_81	TNFSF18	2505.9/2614.9/3295.8/2864.4/3714.7/3065.4	713.22/0/0/0/171.92/0	2964.9	0	-11.534	205010	687690	4.9754	3.2555e-07	1	6.511e-07	0.00021499	FALSE
Hs_kinpool14_3151	NTC	3442.8/2283.1/4047.9/2209.8/2038.2/3447.7	5370.8/0/0/178.19/0/0	2862.9	0	-11.484	705040	661600	4.9333	4.0425e-07	1	8.0851e-07	0.0002398	FALSE
Hs_CTLA4_31	CTLA4	3978.1/2299/1700.3/3334/2178.6/4303.6	797.18/38.725/0/0/0/0	2816.5	0	-11.46	1149900	649750	4.9139	4.4637e-07	1	8.9274e-07	0.0002398	FALSE
Hs_kinpool14_3150	NTC	2466.8/2585.1/3035.7/4373.1/2488.2/3374.6	38.887/0/0/0/2383.4/0	2810.4	0	-11.457	616760	648200	4.9114	4.5222e-07	1	9.0443e-07	0.0002398	FALSE
Hs_kinpool58_1941	CHEK2	4547.5/3144.4/2205.9/2522.5/3065.9/2133	0/0/0/8.6922/0/0	2794.2	0	-11.449	825500	644080	4.9046	4.6812e-07	1	9.3624e-07	0.0002398	FALSE
Hs_FOSL1_ex1_sg2	FOSL1_ex1	3004.2/3598.5/2015.7/2584/1864.6/3192	1558.1/0/0/23.469/0/0	2794.1	0	-11.449	472720	644050	4.9045	4.6825e-07	1	9.365e-07	0.0002398	FALSE
Hs_HAVCR2_37	HAVCR2	3264.7/2548.3/3361.7/1957.7/3019.1/2451.4	1515.7/0/0/0/754.49/0	2783.7	0	-11.443	293800	641410	4.9002	4.7876e-07	1	9.5752e-07	0.0002398	FALSE
Hs_HAVCR2_39	HAVCR2	2857/4895/2244.7/2127.1/3429.5/3007.2	17741/0/0/0/6.1843/1.1849	2932.1	0.59247	-10.847	1046400	679280	4.8867	5.1281e-07	1	1.0256e-06	0.0002398	FALSE
Hs_TNFSF18_78	TNFSF18	4481.6/2559.3/3148.2/2579.3/1802.5/2885	585.07/0/0/0/8.658/0	2732.2	0	-11.416	834910	628290	4.8784	5.3476e-07	1	1.0695e-06	0.0002398	FALSE
Hs_TNFSF18_77	TNFSF18	2497.7/1984/2931.8/2283.8/3894.7/3040.3	207.69/0/0/0/6.1843/0	2714.7	0	-11.407	462420	623870	4.871	5.5517e-07	1	1.1103e-06	0.0002398	FALSE
Hs_kinpool14_3107	NTC	4182/3696.8/4673.8/2379.9/4428.3/4457.7	1284.1/11.295/0/9.5614/4898/0	4305.1	10.428	-8.5577	853200	1038400	4.871	5.5518e-07	1	1.1104e-06	0.0002398	FALSE
Hs_kinpool14_3099	NTC	3077.3/2825.5/2599.9/3850.8/1164.4/1587.5	7.0703/0/0/0/0/0	2712.7	0	-11.406	1023400	623360	4.8701	5.5759e-07	1	1.1152e-06	0.0002398	FALSE
Hs_kinpool58_190	CDK5	1703.9/2689.4/4737.9/2672.2/2268.6/3291.3	30.933/0.80677/0/11.3/0/0	2680.8	0.40338	-10.9	1145700	615260	4.8565	5.9726e-07	1	1.1945e-06	0.0002398	FALSE
Hs_kinpool14_3061	NTC	5832.3/2007.9/3295.8/2738.4/1783.6/2578.1	857.28/0.80677/0/39.984/0/0	2658.2	0.40338	-10.888	2336400	609540	4.8469	6.2711e-07	1	1.2542e-06	0.0002398	FALSE
Hs_kinpool14_3136	NTC	6229.7/2444/5618.1/1665.4/1765.6/2804	3782.6/0/0/9790.9/0/0	2624	0	-11.358	4737300	600880	4.8322	6.7527e-07	1	1.3505e-06	0.0002398	FALSE
Hs_PDCD1LG2_52	PDCD1LG2	2068.3/3640.2/3289.9/2717.1/2490.9/1652.5	13.257/0/0/0/0/0	2604	0	-11.347	552410	595810	4.8235	7.0522e-07	1	1.4104e-06	0.0002398	FALSE
Hs_kinpool58_147	CAMK4	2024.1/2464.9/4045.9/2252.3/2715.8/3095	38965/0/0/0/0/1.1849	2590.4	0	-11.339	567970	592370	4.8176	7.264e-07	1	1.4528e-06	0.0002398	FALSE
Hs_kinpool14_2113	RPS6KC1	2208.4/3136.5/2504.8/2183.8/4391.4/2673.9	3742/0/0/0/108.84/0	2589.4	0	-11.339	774150	592120	4.8172	7.2797e-07	1	1.4559e-06	0.0002398	FALSE
Hs_kinpool14_3109	NTC	2651.1/2522.5/3606.3/2005/2957/1792.9	0/3.2271/1.7826/0/0/0	2586.8	0	-11.337	430710	591460	4.8161	7.3207e-07	1	1.4641e-06	0.0002398	FALSE
Hs_kinpool58_3012	PIM3	2754/3302.4/3255/3999.7/1466.8/2514.1	4495.8/0.80677/0/385.93/0/1.1849	3004.5	0.99585	-10.556	761900	697840	4.8139	7.4011e-07	1	1.4802e-06	0.0002398	FALSE
Hs_kinpool14_2576	HKDC1	2129.1/2986.5/3837.3/1506.3/2963.3/1760.9	1232.9/0/0/467.64/0/0	2546.2	0	-11.315	781360	581220	4.7984	7.9963e-07	1	1.5993e-06	0.0002398	FALSE
Hs_kinpool14_2404	CAMK1D	3227.6/3201.1/3037.6/2046.7/1851.1/1805.4	1569.6/0/0/134.73/0/0	2542.2	0	-11.312	483060	580200	4.7966	8.0671e-07	1	1.6134e-06	0.0002398	FALSE
Hs_kinpool14_3040	MORN2	4208.7/4412.1/3996.4/3055.1/3739/5536.1	18.56/0/1.7826/9228.5/0/528.48	4102.6	10.171	-8.521	680580	984530	4.7958	8.1026e-07	1	1.6205e-06	0.0002398	FALSE
Hs_kinpool14_1341	NEK4	2391.6/2779.8/2659.1/2112.9/1240/2761.8	1538.7/0/0/16566/0/0	2525.4	0	-11.303	395730	575970	4.7893	8.3679e-07	1	1.6736e-06	0.0002398	FALSE
Hs_kinpool14_3088	NTC	3358.3/2986.5/2609.6/2056.9/2394.6/2194.6	800.72/0/0/0/53.185/0	2502.1	0	-11.29	256720	570110	4.7791	8.804e-07	1	1.7608e-06	0.0002398	FALSE
Hs_kinpool14_2451	FASTKD5	2631.5/4336.6/2632.9/1154.9/2098.5/2369.2	189.13/0/0/0/76.685/0	2500.4	0	-11.288	1079100	569670	4.7783	8.8378e-07	1	1.7676e-06	0.0002398	FALSE
Hu_SMAD4_3	SMAD4	2746.8/1989/3317.1/2252.3/2982.2/2126.1	0/0/1.7826/0/0/0	2499.6	0	-11.288	284740	569470	4.778	8.8531e-07	1	1.7706e-06	0.0002398	FALSE
Hs_kinpool14_3070	NTC	3079.3/1948.3/2366/2164.9/2661.9/2624.8	665.5/0/0/0/679.04/0	2495.4	0	-11.286	162160	568430	4.7762	8.9333e-07	1	1.7867e-06	0.0002398	FALSE
Hs_kinpool14_2690	ADCK2	3948.3/3285.5/1695.4/1678/1231/3450	0/0/0/1039.6/16.079/0	2490.5	0	-11.283	1311200	567180	4.774	9.0309e-07	1	1.8062e-06	0.0002398	FALSE
Hs_kinpool14_3130	NTC	3128.8/3634.2/2221.4/2451.6/1731.4/2482.2	0/0/0/0/0/0	2466.9	0	-11.269	480480	561260	4.7636	9.5091e-07	1	1.9018e-06	0.0002398	FALSE
Hs_kinpool14_3086	NTC	2147.6/3812.1/2694.1/2109.7/2667.3/2214	501.99/43.565/0/0/0/0	2440.6	0	-11.254	448630	554650	4.7519	1.0074e-06	1	2.0148e-06	0.0002398	FALSE
Hs_kinpool14_3116	NTC	1919.1/2704.3/4143/2141.2/2173.2/3115.6	2442.8/0/0/0/4.9475/0	2438.8	0	-11.253	772420	554180	4.7511	1.0115e-06	1	2.023e-06	0.0002398	FALSE
Hs_kinpool58_2604	ADPGK	7349.9/2161.9/2152.5/3217.4/2652/1920.7	12063/0/0/6.0845/0/0	2406.9	0	-11.234	5102200	546190	4.7369	1.085e-06	1	2.1699e-06	0.0002398	FALSE
Hs_kinpool58_1367	STK11	3931.8/2691.4/2068.1/872.09/1176.1/2809.7	1401.7/0/0/0/0/0	2379.7	0	-11.217	1301900	539390	4.7248	1.1519e-06	1	2.3039e-06	0.0002398	FALSE
Hs_CD40LG_20	CD40LG	2681.9/2817.6/2533/2220.8/2026.5/2049.7	95.449/0/0/0/1.2369/0	2376.9	0	-11.215	113160	538670	4.7235	1.1592e-06	1	2.3185e-06	0.0002398	FALSE
Hs_kinpool58_2738	ALPK2	2184.7/2855.3/2558.2/2610.8/1681.9/1892.2	2321.7/0/0/0/16.079/0	2371.4	0	-11.212	213270	537300	4.721	1.1733e-06	1	2.3466e-06	0.0002398	FALSE
Hs_kinpool14_3095	NTC	2998/2239.4/2475.7/2527.3/2156.1/1929.8	2297/0/0/0/0/0	2357.5	0	-11.204	138090	533820	4.7148	1.2099e-06	1	2.4198e-06	0.0002398	FALSE
Hs_kinpool58_1974	FASTKD2	3455.1/2672.5/2035.1/1946.7/2704.1/941.52	35780/0.80677/0/0/0/0	2353.8	0	-11.201	739820	532890	4.7131	1.2199e-06	1	2.4398e-06	0.0002398	FALSE
Hs_kinpool14_2799	LRGUK	1975.7/2969.6/2852.2/1488.9/2257.8/2405.7	14.141/0/0/21.731/0/0	2331.8	0	-11.188	305160	527380	4.7031	1.281e-06	1	2.5619e-06	0.0002398	FALSE
Hs_kinpool58_2534	LRRK1	1254/2375.5/1086/2901.5/2265.9/2735.5	363.24/0/0/271.2/0/0	2320.7	0	-11.181	635560	524620	4.6981	1.3128e-06	1	2.6257e-06	0.0002398	FALSE
Hs_kinpool14_3125	NTC	2375.1/2474.8/2752.3/1764.7/2264.1/1310.1	267.79/0/0/0/56.896/0	2319.6	0	-11.18	308890	524350	4.6976	1.3159e-06	1	2.6319e-06	0.0002398	FALSE
Hs_kinpool14_3121	NTC	4323/5437.4/6306.2/3660.1/5283.2/5125.3	1063.2/0/0/392.02/231.29/0	5204.3	115.65	-5.4798	888400	1280500	4.6961	1.3258e-06	1	2.6516e-06	0.0002398	FALSE
Hs_kinpool14_3064	NTC	4321/2763.9/2397.1/2132.6/2235.3/1341	0/0/0/0/0/0	2316.2	0	-11.178	1043500	523490	4.6961	1.326e-06	1	2.652e-06	0.0002398	FALSE
Hs_kinpool14_3093	NTC	2779.7/2564.2/1980.8/2767.5/2061.6/1879.6	0/2633.3/0/44.33/0/0	2312.9	0	-11.176	169800	522680	4.6946	1.3356e-06	1	2.6713e-06	0.0002398	FALSE
Hs_kinpool14_3139	NTC	2174.4/3714.7/2516.5/2388.6/2228.1/1881.9	0/0/0/154.72/11.132/0	2308.4	0	-11.173	446760	521540	4.6925	1.3493e-06	1	2.6985e-06	0.0002398	FALSE
Hs_TNFSF9_87	TNFSF9	1517.5/1787.3/2830.9/1852.1/2747.3/2910.2	0/0/0/0/17.316/0	2299.7	0	-11.168	385970	519380	4.6886	1.3754e-06	1	2.7508e-06	0.0002398	FALSE
HGLibA_65293	NTC	2108.5/1594.6/3840.2/2450.1/1931.1/2912.4	6.1865/0/0/2837.1/0/0	2279.3	0	-11.155	697140	514280	4.6793	1.4395e-06	1	2.8789e-06	0.0002398	FALSE
Hs_kinpool14_3075	NTC	1600.9/2276.1/2281.6/2482.4/2847.2/1931	0/0.80677/0/0/0/0	2278.9	0	-11.155	189020	514180	4.6791	1.4408e-06	1	2.8816e-06	0.0002398	FALSE
Hs_kinpool14_3152	NTC	5626.4/4741/5691.9/2936.9/2975/4239.7	379.15/56.474/0/11.3/299.32/18.959	4490.3	37.716	-6.8581	1513900	1087800	4.6744	1.4739e-06	1	2.9478e-06	0.0002398	FALSE
Hs_kinpool58_1120	PRKCQ	2073.5/2671.5/2881.4/2459.5/974.57/1690.2	117.54/0/0/13.908/0/0	2266.5	0	-11.147	523570	511100	4.6734	1.481e-06	1	2.9621e-06	0.0002398	FALSE
Hs_kinpool14_3120	NTC	5467.9/2420.2/2902.7/1354.2/2103.9/1838.5	67.168/0/0/0/199.13/0	2262	0	-11.144	2348300	509990	4.6714	1.4958e-06	1	2.9916e-06	0.0002398	FALSE
Hs_kinpool14_3072	NTC	2586.2/2238.4/3045.4/2280.7/1927.5/949.51	1891.3/0/0/5.2153/0/0	2259.5	0	-11.142	510300	509360	4.6702	1.5043e-06	1	3.0085e-06	0.0002398	FALSE
Hs_kinpool14_881	PDK4	2904.3/2251.3/1664.4/2264.1/2567.4/1716.4	732.66/0/0/0/22.264/0	2257.7	0	-11.141	231820	508910	4.6694	1.5104e-06	1	3.0207e-06	0.0002398	FALSE
Hs_kinpool58_2838	TTBK2	2495.6/2351.6/2082.7/1944.3/2262.3/2238	2837.9/0/0/0/0/0	2250.1	0	-11.136	38488	507020	4.6659	1.5361e-06	1	3.0722e-06	0.0002398	FALSE
Hs_kinpool58_2530	FASTKD1	2629.4/2246.3/2753.3/2000.2/1887.1/2251.7	208.57/0/0/0/0/0	2249	0	-11.136	118380	506740	4.6654	1.5401e-06	1	3.0802e-06	0.0002398	FALSE
HGLibB_27002	LOXL2	1602/2863.3/2429.1/1878.1/2047.2/2805.2	6209.5/0/1.7826/0/0/0	2238.2	0	-11.129	263910	504050	4.6604	1.5777e-06	1	3.1555e-06	0.0002398	FALSE
Hs_kinpool14_384	EPHA3	1505.2/2928.8/2229.2/2264.9/889.08/2244.8	0/0/0/0/0/91.24	2237	0	-11.128	566400	503760	4.6599	1.5819e-06	1	3.1637e-06	0.0002398	FALSE
Hs_kinpool14_3056	NTC	3561.2/1990/1458.6/3879.9/2470.2/1216.6	43.306/0/0/0/13.605/0	2230.1	0	-11.124	1246300	502030	4.6567	1.6066e-06	1	3.2131e-06	0.0002398	FALSE
Hs_CD274_7	CD274	2174.4/2577.1/2231.1/1485/1295.8/3287.9	0/0/0/0/0/0	2202.8	0	-11.106	531400	495240	4.6441	1.708e-06	1	3.416e-06	0.0002398	FALSE
Hs_kinpool14_1008	PKD2	2189.8/2257.2/1974.9/1528.3/2214.6/2323.6	5469.8/0/81.998/0/0/0	2202.2	0	-11.105	104770	495110	4.6438	1.7101e-06	1	3.4201e-06	0.0002398	FALSE
Hs_kinpool14_3135	NTC	1360/1723.7/2269/2547/3218.9/2131.8	2997.8/0/0/0/40.816/0	2200.4	0	-11.104	420050	494660	4.643	1.717e-06	1	3.434e-06	0.0002398	FALSE
Hs_kinpool58_1752	SH3BP5	2118.8/2346.7/2277.7/1361.3/1194.1/2570.1	2482.6/0/0/0/0/0	2198.3	0	-11.103	376320	494120	4.642	1.7253e-06	1	3.4507e-06	0.0002398	FALSE
Hs_kinpool14_1279	RP2	2739.6/2364.5/2344.7/1567.7/1641.4/2037.1	3.5352/0/0/0/0/16.589	2190.9	0	-11.098	213770	492300	4.6386	1.7541e-06	1	3.5082e-06	0.0002398	FALSE
Hs_kinpool58_936	PHKA2	3597.2/1700.9/1883.7/2608.4/2126.4/2246	6781.3/0/0/0/0/0	2186.2	0	-11.095	500680	491130	4.6364	1.7727e-06	1	3.5454e-06	0.0002398	FALSE
Hs_kinpool14_1034	PRKAA2	1341.5/2120.1/2214.6/2914.1/2149.8/2396.6	1201.1/0/0/3.4769/0/0	2182.2	0	-11.092	258870	490140	4.6345	1.7886e-06	1	3.5771e-06	0.0002398	FALSE
Hs_kinpool58_387	EPHA4	1221/2012.8/2739.7/2342.9/1037.6/2440	4290.8/0/0/0/81.633/0	2177.9	0	-11.089	530930	489060	4.6325	1.8062e-06	1	3.6123e-06	0.0002398	FALSE
Hs_kinpool14_3097	NTC	3907.1/5772.2/4116.8/1782.8/2911.1/2085	3839.2/11.295/169.34/0/0/0	3409.1	5.6474	-9.0028	2195900	802380	4.6307	1.8221e-06	1	3.6441e-06	0.0002398	FALSE
Hs_kinpool14_2070	PRKD3	1034.7/2322.8/2038/2613.9/1254.4/2298.5	0/0/0/0/0/0	2168.2	0	-11.083	475280	486670	4.628	1.8458e-06	1	3.6916e-06	0.0002398	FALSE
Hs_kinpool14_340	DCK	2117.8/3134.5/2859/1205.3/1313.8/2218.6	7496.3/0/0/5.2153/0/0	2168.2	0	-11.083	614620	486660	4.628	1.8461e-06	1	3.6921e-06	0.0002398	FALSE
Hs_kinpool14_2157	NME7	2048.8/2322.8/2264.1/2798.3/1487.5/1228	13.257/0/0/0/1.2369/0	2156.5	0	-11.075	354470	483750	4.6225	1.8954e-06	1	3.7908e-06	0.0002398	FALSE
Hs_kinpool14_920	CDK14	1131.5/1536.9/2901.7/1239.2/3212.6/2769.8	10.605/0/0/0/0/0	2153.4	0	-11.073	864380	482990	4.6211	1.9086e-06	1	3.8173e-06	0.0002398	FALSE
Hs_CD40_13	CD40	2228.9/1933.4/2213.7/2090.8/3262.1/1732.4	55.679/0/0/0/0/0	2152.2	0	-11.072	293870	482710	4.6206	1.9135e-06	1	3.8269e-06	0.0002398	FALSE
Hs_kinpool14_2489	WNK1	1575.2/1629.3/2438.8/1891.5/3118.1/2394.3	0/0/0/0/0/0	2142.9	0	-11.066	350200	480400	4.6162	1.9542e-06	1	3.9083e-06	0.0002398	FALSE
Hs_kinpool58_295	CSNK1G2	1718.3/2465.9/2787.2/1804.8/3250.4/1548.7	246.58/0/0/0/3.7106/0	2135.4	0	-11.061	480960	478530	4.6127	1.9878e-06	1	3.9755e-06	0.0002398	FALSE
Hs_kinpool58_1859	PAK4	1466.1/1484.3/2966.8/2328.7/2544.9/1920.7	11.489/0/0/51.284/0/0	2124.7	0	-11.054	362560	475890	4.6077	2.0361e-06	1	4.0723e-06	0.0002398	FALSE
Hs_kinpool58_716	MAP3K10	3709.4/1926.4/2288.4/2896.7/1947.3/1674.2	575.35/0/0/10.431/0/0	2117.9	0	-11.049	686270	474200	4.6044	2.0679e-06	1	4.1358e-06	0.0002398	FALSE
Hs_kinpool14_3113	NTC	4557.8/3198.1/5077.6/3616/3076.7/3423.7	6139.7/68.575/0/0/16.079/0	3519.9	8.0396	-8.6055	764420	831230	4.6037	2.0756e-06	1	4.1513e-06	0.0002398	FALSE
Hs_kinpool14_3083	NTC	2182.6/3198.1/3859.6/2146.8/2550.3/2395.5	439.24/0/1.7826/40.853/0/0	2472.9	0.89128	-10.353	530310	562750	4.6036	2.0761e-06	1	4.1521e-06	0.0002398	FALSE
Hs_kinpool58_469	FLT1	885.4/2201.6/1185.9/2338.2/2912/2022.3	10.605/0/0/1.7384/0/0	2111.9	0	-11.045	613860	472730	4.6016	2.0959e-06	1	4.1917e-06	0.0002398	FALSE
Hs_CTLA4_35	CTLA4	2885.8/1925.4/1359.6/1147/3502.3/2295	0/0/0/6.0845/0/0	2110.2	0	-11.044	819780	472310	4.6008	2.104e-06	1	4.2081e-06	0.0002398	FALSE
Hs_kinpool14_3046	FPGT-TNNI3K	2064.2/2005.9/2147.7/2728.9/1974.3/2381.8	53.027/0.80677/0/0/27.211/0	2105.9	0.40338	-10.552	99001	471250	4.5988	2.1245e-06	1	4.249e-06	0.0002398	FALSE
Hs_kinpool58_1274	ROS1	3312/2647.7/2237.9/1296.7/798.2/1958.4	851.98/0/0/0/0/0	2098.1	0	-11.036	829340	469320	4.5951	2.1624e-06	1	4.3247e-06	0.0002398	FALSE
Hs_kinpool58_2556	DCAKD	4743.1/1118.7/1612.9/2739.2/2503.5/1689	32.7/0/0/0/0/0	2096.3	0	-11.034	1788000	468850	4.5942	2.1717e-06	1	4.3434e-06	0.0002398	FALSE
Hs_PDCD1_48	PDCD1	1407.4/3227.9/3285.1/2034.1/1632.4/2152.4	4733.6/0.80677/0/0/11.132/0	2093.2	0.40338	-10.543	679540	468110	4.5928	2.1866e-06	1	4.3732e-06	0.0002398	FALSE
Hs_kinpool14_3118	NTC	6737.3/3213/3549/2595.8/2750/1962.9	5063.2/5.6474/0/9389.3/0/0	2981.5	2.8237	-9.6073	3144300	691950	4.5904	2.2117e-06	1	4.4233e-06	0.0002398	FALSE
Hs_kinpool58_633	JAK2	1278.7/2161.9/2277.7/2224.7/1995.9/1160.6	0/0/0/1097.8/0/0	2078.9	0	-11.022	311620	464570	4.586	2.2589e-06	1	4.5178e-06	0.0002398	FALSE
Hs_kinpool14_1897	MAP3K2	2996/1823.1/2006/2529.6/2149.8/1388.9	295.19/0/0/0/3.7106/0	2077.9	0	-11.022	319380	464320	4.5855	2.264e-06	1	4.528e-06	0.0002398	FALSE
HGLibB_37662	POSTN	2604.7/2004.9/1502.3/2126.3/2375.7/1265.6	39.771/0/0/113/0/0	2065.6	0	-11.013	270280	461280	4.5797	2.3283e-06	1	4.6566e-06	0.0002398	FALSE
Hs_kinpool14_2220	IP6K2	1740.9/2405.3/3332.6/441.17/2390.1/1330.7	2105.2/0/0/3479.5/0/0	2065.5	0	-11.013	1022000	461260	4.5797	2.3286e-06	1	4.6573e-06	0.0002398	FALSE
Hs_kinpool14_3115	NTC	2248.5/1442.6/2089.4/1210.8/2259.6/2031.4	346.45/0/0/0/0/0	2060.4	0	-11.009	236050	460010	4.5772	2.3558e-06	1	4.7116e-06	0.0002398	FALSE
Hs_kinpool58_2782	OSR1	1298.2/2660.6/2400/2051.4/2053.5/1498.4	50.376/0/0/4.3461/0/0	2052.5	0	-11.004	273280	458050	4.5735	2.3988e-06	1	4.7975e-06	0.0002398	FALSE
Hs_kinpool14_3054	NTC	1192.2/2379.4/3926.6/2789.6/1569.4/1693.6	7.0703/0/0/0/0/26.069	2036.5	0	-10.993	1061100	454110	4.5658	2.4877e-06	1	4.9753e-06	0.0002398	FALSE
Hs_kinpool14_3073	NTC	1602/3054/2912.4/1488.9/1477.6/2470.8	25730/0/0/10.431/0/0	2036.4	0	-10.992	558480	454080	4.5658	2.4885e-06	1	4.977e-06	0.0002398	FALSE
Hs_kinpool14_3138	NTC	1295.2/3535.9/3335.5/3141.7/2495.4/2793.7	11.489/0/0/0/6.1843/33.178	2967.7	3.0922	-9.5028	707860	688420	4.5652	2.495e-06	1	4.9899e-06	0.0002398	FALSE
Hs_kinpool14_100	BMPR1B	2875.5/1216/1704.2/2482.4/1312.9/2360.1	4092.8/16.135/0/0/0/0	2032.1	0	-10.989	462460	453030	4.5637	2.5127e-06	1	5.0255e-06	0.0002398	FALSE
Hs_kinpool58_1845	TRIB1	2782.8/2241.3/1659.5/2001/2052.6/1505.3	1012.8/0/0/63.453/0/0	2026.8	0	-10.986	205160	451730	4.5612	2.5433e-06	1	5.0867e-06	0.0002398	FALSE
Hs_kinpool14_587	IGF1R	2615/2264.2/1992.4/1115.5/2042.7/1334.1	346.45/0/0/0/69.264/0	2017.6	0	-10.979	339970	449450	4.5567	2.5977e-06	1	5.1954e-06	0.0002398	FALSE
Hs_kinpool14_175	CDK11B	3193.6/3361/1901.2/1679.6/1693.6/2129.5	15077/0/0/1399.4/0/0	2015.4	0	-10.978	688290	448910	4.5557	2.6108e-06	1	5.2216e-06	0.0002398	FALSE
Hs_kinpool14_1709	MAGI1	3308.9/2066.5/2403.9/1618.9/1114.1/1954.9	5592.6/0/0/0/0/0	2010.7	0	-10.974	560730	447760	4.5534	2.6387e-06	1	5.2774e-06	0.0002398	FALSE
Hs_kinpool14_2101	HSPB8	1667.8/2127.1/2192.3/1379.4/2811.2/1964.1	0.88379/0/1.7826/6.9538/0/0	2045.6	0.4419	-10.471	241490	456350	4.551	2.6697e-06	1	5.3394e-06	0.0002398	FALSE
Hs_kinpool58_2187	AK3	1829.5/2174.8/2205.9/2365.8/638.92/1716.4	18211/0/0/0/7789.8/0	2002.1	0	-10.968	434670	445650	4.5493	2.6911e-06	1	5.3821e-06	0.0002398	FALSE
Hs_kinpool14_3131	NTC	3015.5/2638.7/3845/4992.3/2289.3/3876.8	86.612/0/0/212.96/17.316/0	3430.3	8.658	-8.4728	982330	807890	4.5493	2.6912e-06	1	5.3825e-06	0.0002398	FALSE
Hs_kinpool58_1271	ROCK1	3722.8/2025.7/2468.9/1498.4/1974.3/1694.7	1814.4/0/0/314.66/0/0	2000	0	-10.967	706780	445140	4.5483	2.7039e-06	1	5.4079e-06	0.0002398	FALSE
Hs_kinpool14_507	GALK2	2912.6/1737.6/2255.4/1757.6/807.19/2226.6	73.355/0/0/30.423/0/0	1992.1	0	-10.961	499060	443180	4.5445	2.7538e-06	1	5.5076e-06	0.0002398	FALSE
Hs_PDCD1_47	PDCD1	1783.2/2872.2/1204.4/1925.4/2508.9/2055.4	0/0/0/6.9538/9.8949/0	1990.4	0	-10.96	343130	442760	4.5436	2.7645e-06	1	5.529e-06	0.0002398	FALSE
Hs_kinpool58_2071	PRKD3	1976.7/1998.9/2558.2/890.21/797.3/2252.8	50.376/0/0/0/0/36.733	1987.8	0	-10.958	603570	442130	4.5424	2.7808e-06	1	5.5616e-06	0.0002398	FALSE
Hs_kinpool14_3144	NTC	2109.5/2939.8/3131.7/1325.1/1189.6/1851.1	0/0/0/79.099/4.9475/0	1980.3	0	-10.952	666850	440290	4.5388	2.8291e-06	1	5.6583e-06	0.0002398	FALSE
Hs_kinpool58_894	PFKFB2	1204.6/1796.3/3162.8/3050.4/2160.6/1386.6	571.81/0/0/0/0/0	1978.4	0	-10.951	713450	439830	4.5379	2.8413e-06	1	5.6826e-06	0.0002398	FALSE
Hs_kinpool58_151	CAMK2A	2824/2447/3810.1/1688.3/2085.9/2118.1	0/1.6135/0/26.077/1569.6/0	2282.6	0.80677	-10.304	614500	515100	4.5365	2.8604e-06	1	5.7209e-06	0.0002398	FALSE
Hs_kinpool58_613	ITK	2594.4/1795.3/1248/1326.7/2155.2/2258.5	965.1/0/0/0/20032/0	1975.2	0	-10.949	295580	439040	4.5363	2.8622e-06	1	5.7245e-06	0.0002398	FALSE
Hs_kinpool14_834	PAK3	898.79/977.61/2198.1/2093.2/1853.8/3230.8	14800/0/0/0/0/0	1973.5	0	-10.947	761360	438610	4.5355	2.8739e-06	1	5.7477e-06	0.0002398	FALSE
Hs_kinpool58_166	CD2	2988.7/1823.1/2118.6/1405.4/2657.4/1127.5	352.63/0/0/15.646/0/0	1970.8	0	-10.945	516390	437960	4.5342	2.8914e-06	1	5.7829e-06	0.0002398	FALSE
Hs_kinpool58_2744	IP6K3	2296.9/1771.4/2165.1/1017/2468.4/901.58	0/38.725/0/0/0/0	1968.3	0	-10.943	495660	437330	4.5329	2.9084e-06	1	5.8167e-06	0.0002398	FALSE
Hs_kinpool14_2735	SLAMF6	1766.7/2124.1/1797.3/2379.2/937.68/2697.9	7240.9/0/0/2.6077/0/0	1960.7	0	-10.938	371230	435480	4.5293	2.9594e-06	1	5.9187e-06	0.0002398	FALSE
Hs_kinpool14_3055	NTC	1067.6/2647.7/1691.5/2636.8/2228.1/1246.2	1615.6/0/0/0/35.869/0	1959.8	0	-10.937	476110	435260	4.5288	2.9654e-06	1	5.9309e-06	0.0002398	FALSE
Hs_kinpool14_3134	NTC	4318.9/4139.9/3418/2469/3537.4/2455.9	732.66/20.976/0/0/37327/0	3477.7	10.488	-8.2423	642970	820240	4.5287	2.968e-06	1	5.936e-06	0.0002398	FALSE
Hs_kinpool14_1517	STK24	4246.8/1156.4/1631.4/2283.8/670.41/2364.6	907.65/0/0/0/0/45.028	1957.6	0	-10.936	1583600	434710	4.5278	2.9806e-06	1	5.9613e-06	0.0002398	FALSE
Hs_kinpool14_1497	NME5	2427.6/1866.8/1897.3/2005/1065.5/2038.2	13.257/0/0/0/388.37/0	1951.1	0	-10.931	206390	433120	4.5246	3.0255e-06	1	6.0509e-06	0.0002398	FALSE
Hs_kinpool14_3129	NTC	4890.3/2644.7/2185.5/3174/2367.6/1687.9	1768.5/1.6135/0/836.19/0/1.1849	2506.1	1.3992	-10.029	1388200	571130	4.524	3.0337e-06	1	6.0673e-06	0.0002398	FALSE
Hs_kinpool58_58	AKT2	2778.7/2481.8/1769.2/716.11/2124.6/480.46	130.8/0/0/0/0/0	1946.9	0	-10.928	941290	432090	4.5225	3.055e-06	1	6.11e-06	0.0002398	FALSE
Hs_kinpool58_918	CDK14	3392.3/2496.7/1579/2006.5/1511.8/1880.8	7719/0/0/0/2.4737/0	1943.6	0	-10.925	546380	431290	4.521	3.078e-06	1	6.1561e-06	0.0002398	FALSE
Hs_kinpool14_2061	SH3BP4	1871.7/2957.7/2908.5/2595.8/3740.8/1154.9	2546.2/4.8406/0/103.44/0/0	2752.2	2.4203	-9.6528	878980	633380	4.5203	3.0871e-06	1	6.1742e-06	0.0002398	FALSE
Hs_kinpool14_1718	RPS6KA5	1111.9/3371.9/2080.7/2197.2/1320.1/1797.4	0/31.464/0/7.823/0/0	1939.1	0	-10.922	645430	430170	4.5187	3.1106e-06	1	6.2212e-06	0.0002398	FALSE
Hs_kinpool58_891	PFKFB1	2704.6/3189.1/2556.2/1852.9/3001.1/2621.4	0/4.0338/0/39.115/0/107.83	2663	2.0169	-9.7863	212450	610750	4.5185	3.1142e-06	1	6.2285e-06	0.0002398	FALSE
Hs_kinpool14_326	DGKQ	2163.1/2229.4/1443.1/2094.8/1203.1/1781.5	5430.9/0/0/0/0/0	1938.1	0	-10.921	193950	429930	4.5183	3.1175e-06	1	6.235e-06	0.0002398	FALSE
Hs_kinpool14_2772	CMPK2	1569/2101.3/1681.8/2620.2/1791.7/2062.2	0/0/1.7826/0/1.2369/0	1926.9	0	-10.913	147160	427200	4.5128	3.1989e-06	1	6.3979e-06	0.0002398	FALSE
Hs_kinpool14_937	PHKB	2211.4/2722.2/2945.4/964.27/1640.5/1556.6	1124.2/0/0/0/0/3.5548	1926	0	-10.912	579500	426960	4.5123	3.2062e-06	1	6.4123e-06	0.0002398	FALSE
Hs_kinpool14_3127	NTC	3854.6/2495.7/2723.2/2064.8/2300.1/3470.5	3781.7/0/0/182.54/3.7106/0	2609.4	1.8553	-9.8364	542010	597190	4.5117	3.2158e-06	1	6.4316e-06	0.0002398	FALSE
Hs_kinpool58_930	PHKA1	2332.9/1273.7/1354.8/2055.4/2622.3/1789.5	0/0/0/200.79/0/0	1922.4	0	-10.909	287340	426090	4.5106	3.2326e-06	1	6.4651e-06	0.0002398	FALSE
Hs_kinpool58_1937	MAP4K1	1968.5/1942.3/3100.7/1251/1582/1902.4	1158.7/0/0/14.777/0/0	1922.4	0	-10.909	391580	426080	4.5106	3.2329e-06	1	6.4658e-06	0.0002398	FALSE
Hs_kinpool14_2136	RPS6KA6	3439.7/1697.9/1857.5/2231/1986.9/1578.3	0.88379/0/0/0/1.2369/0	1922.2	0	-10.909	515010	426040	4.5105	3.234e-06	1	6.468e-06	0.0002398	FALSE
Hs_CD86_29	CD86	1559.7/2981.5/2273.8/1731.6/1944.6/2711.6	0/0/0/85.184/1.2369/24.884	2109.2	0.61843	-10.349	324480	472060	4.5105	3.2344e-06	1	6.4689e-06	0.0002398	FALSE
Hs_PDCD1LG2_56	PDCD1LG2	1761.5/3454.4/2809.5/1850.5/1990.5/1750.7	0/0/0/222.52/9.8949/0	1920.5	0	-10.908	641400	425630	4.5097	3.2466e-06	1	6.4932e-06	0.0002398	FALSE
Hs_kinpool14_1145	MAPK4	1773.9/2300/2640.7/2064.8/485.94/634.53	0/0/0/0/0/0	1919.4	0	-10.907	882590	425340	4.5091	3.2555e-06	1	6.511e-06	0.0002398	FALSE
Hs_kinpool58_3027	SBK2	2119.8/1799.2/2335.9/2034.9/1079.9/600.29	537.35/0/0/160.81/0/0	1917.1	0	-10.905	535830	424780	4.508	3.2728e-06	1	6.5456e-06	0.0002398	FALSE
Hs_kinpool14_3117	NTC	3843.3/1396.9/1977.8/1365.3/1855.6/3151	619.54/0/0/0/0/0	1916.7	0	-10.905	1163400	424690	4.5078	3.2756e-06	1	6.5511e-06	0.0002398	FALSE
Hs_CD160_4	CD160	1528.9/2151.9/866.64/1970.3/2424.3/1854.5	0/0/0/27.815/294.37/0	1912.4	0	-10.902	313360	423640	4.5057	3.3083e-06	1	6.6166e-06	0.0002398	FALSE
Hs_kinpool58_1193	MAP2K6	849.37/2277.1/2799.8/1354.2/2630.4/2224.3	655.77/0/0/1.7384/22.264/0	2250.7	0.86922	-10.234	642890	507160	4.5056	3.3094e-06	1	6.6188e-06	0.0002398	FALSE
Hs_kinpool58_1292	RPS6KA3	1763.6/2056.5/2735.8/494.74/1640.5/2695.6	233.32/0/0/10.431/0/0	1910.1	0	-10.9	683520	423070	4.5045	3.3261e-06	1	6.6523e-06	0.0002398	FALSE
Hs_kinpool58_1716	TBRG4	2514.1/1594.6/1825.5/2023.1/1557.7/1991.5	0/4.8406/162.21/0/0/0	1908.5	0	-10.899	123060	422670	4.5037	3.3385e-06	1	6.677e-06	0.0002398	FALSE
Hs_TNFSF9_91	TNFSF9	1266.3/2152.9/1791.5/2023.9/2074.2/1629.7	344.68/0/0/0/0/0	1907.7	0	-10.898	120700	422480	4.5033	3.3446e-06	1	6.6892e-06	0.0002398	FALSE
Hs_kinpool58_2214	PRKAG2	5797.3/1711.8/2099.1/2169.6/940.38/949.51	253.65/0/0/0/0/0	1905.5	0	-10.897	3427300	421940	4.5023	3.3617e-06	1	6.7234e-06	0.0002398	FALSE
Hs_kinpool58_775	NEK3	1310.6/2037.7/1772.1/2042.8/1489.3/2125	318.16/0/0/7.823/0/0	1904.9	0	-10.896	125720	421800	4.502	3.3663e-06	1	6.7326e-06	0.0002398	FALSE
Hs_kinpool58_57	AKT2	302.68/1881.7/2011.8/2026.2/1926.6/440.52	0/0/0/0/0/0	1904.2	0	-10.896	946910	421620	4.5016	3.3719e-06	1	6.7438e-06	0.0002398	FALSE
Hs_TNFRSF9_74	TNFRSF9	1181.9/2380.4/1308.2/3014.1/1620.7/2172.9	25.63/0/0/0/0/0	1896.8	0	-10.89	498460	419820	4.498	3.4299e-06	1	6.8599e-06	0.0002398	FALSE
Hs_kinpool14_2688	TPD52L3	2021/2036.7/2042.9/1770.2/1302.1/844.52	18619/0/0/0/0/0	1895.6	0	-10.889	306000	419520	4.4974	3.4396e-06	1	6.8792e-06	0.0002398	FALSE
Hs_kinpool58_905	PFKL	2184.7/1410.8/620.14/2288.6/1974.3/1815.7	0/0/0/19.992/0/0	1895	0	-10.889	422240	419390	4.4971	3.4441e-06	1	6.8882e-06	0.0002398	FALSE
Hs_TNFRSF9_76	TNFRSF9	2303.1/1962.2/1593.5/1559.1/2446.8/1826	1639.4/12.101/0/0/0/0	1894.1	0	-10.888	136920	419150	4.4966	3.4517e-06	1	6.9034e-06	0.0002398	FALSE
Hs_kinpool14_1808	AKT3	2748.9/2645.7/1913.8/734.23/1872.7/1330.7	650.47/0.80677/0/13.908/0/0	1893.2	0.40338	-10.398	591780	418940	4.4962	3.4585e-06	1	6.917e-06	0.0002398	FALSE
Hs_PDCD1LG2_53	PDCD1LG2	6235.9/2141/1916.7/1712.7/1868.2/1245.1	5845.4/0/0/0/30.922/0	1892.4	0	-10.887	3876000	418750	4.4958	3.4649e-06	1	6.9298e-06	0.0002398	FALSE
Hs_kinpool58_920	CDK14	1167.5/1974.1/3224.9/1567.7/2485.5/1798.6	916.49/0/0/0/1.2369/0	1886.3	0	-10.882	556880	417260	4.4928	3.5142e-06	1	7.0283e-06	0.0002398	FALSE
Hs_kinpool14_1581	STK16	1923.2/1842.9/2105.9/1077.7/3700.3/1620.6	3905.5/0/0/6.0845/0/0	1883.1	0	-10.88	814560	416460	4.4912	3.541e-06	1	7.082e-06	0.0002398	FALSE
Hs_kinpool58_830	PAK2	2829.2/2932.8/2238.9/1522.8/1042.1/1456.2	0/0/0/0/844.78/0	1880.9	0	-10.878	629240	415920	4.4901	3.5592e-06	1	7.1183e-06	0.0002398	FALSE
Hs_kinpool58_617	ITPK1	816.42/1068/1379.1/2944.8/2382/2938.7	0/0/0/286.84/0/0	1880.5	0	-10.878	909560	415840	4.49	3.5619e-06	1	7.1239e-06	0.0002398	FALSE
Hs_kinpool14_3123	NTC	5743.8/4146.9/3728.6/3322.2/2228.1/2102.2	13820/32.271/0/27.815/0/0	3525.4	13.908	-7.886	1819700	832670	4.488	3.5948e-06	1	7.1897e-06	0.0002398	FALSE
Hs_kinpool14_1191	MAP2K5	3232.7/1764.5/2365.1/1306.2/1599.1/1981.2	6948.4/0/0/0/4.9475/0	1872.8	0	-10.872	502240	413960	4.4861	3.6262e-06	1	7.2524e-06	0.0002398	FALSE
Hs_kinpool58_2828	TRPM6	1769.8/1975.1/2546.5/4332.1/1373.2/796.58	0.88379/0/0/552.82/0/0	1872.4	0	-10.871	1586400	413860	4.4859	3.6295e-06	1	7.2591e-06	0.0002398	FALSE
Hs_TNFSF18_80	TNFSF18	1717.3/2769.9/3359.8/2557.2/2413.5/2546.1	1360.2/0/0/114.74/3.7106/0	2551.6	1.8553	-9.8041	283220	582590	4.485	3.6459e-06	1	7.2919e-06	0.0002398	FALSE
Hs_kinpool14_1065	PRKAR1B	2985.7/1473.4/1915.7/2011.3/1822.3/768.05	3458.3/4.8406/0/0/0/0	1869	0	-10.869	528030	413030	4.4842	3.6586e-06	1	7.3172e-06	0.0002398	FALSE
Hs_kinpool14_707	MET	703.17/1947.3/2058.4/2087.7/1788.1/1007.7	5454.8/0/0/0/0/0	1867.7	0	-10.868	438600	412700	4.4836	3.6699e-06	1	7.3399e-06	0.0002398	FALSE
Hs_kinpool14_1360	CDKL5	1294.1/2991.4/2936.7/1856.8/1872.7/1401.4	0/0/0/0/0/22.514	1864.7	0	-10.866	591770	411990	4.4821	3.6949e-06	1	7.3898e-06	0.0002398	FALSE
Hs_kinpool14_2998	SBK1	2631.5/1356.1/2209.8/2801.4/1370.5/1517.8	27233/0/0/0/0/0	1863.8	0	-10.865	441780	411760	4.4817	3.703e-06	1	7.4059e-06	0.0002398	FALSE
Hs_kinpool58_2754	AK7	1153.1/2259.2/2483.5/456.92/2443.2/1467.6	0/0/0/13.038/0/0	1863.4	0	-10.865	703340	411670	4.4815	3.7063e-06	1	7.4126e-06	0.0002398	FALSE
Hs_kinpool14_1619	CDKL1	2386.5/2287/1435.3/2547/453.54/1143.5	608.05/0.80677/0/684.95/0/0	1861.2	0.40338	-10.374	721080	411120	4.4804	3.7256e-06	1	7.4513e-06	0.0002398	FALSE
Hs_kinpool58_2188	AK3	1641.1/1056.1/2553.3/2194/882.78/2069.1	0/33.077/0/0/0/0	1855.1	0	-10.858	455550	409630	4.4773	3.7791e-06	1	7.5582e-06	0.0002398	FALSE
Hs_kinpool58_379	EPHA1	2129.1/2452/2198.1/1138.4/1580.2/819.41	0/0/0/0/0/0	1854.6	0	-10.858	442030	409520	4.4771	3.7829e-06	1	7.5658e-06	0.0002398	FALSE
Hs_kinpool58_1496	CDC7	2986.7/2006.9/1692.5/2327.2/1653.1/1632	0/0/0/2188.7/0/0	1849.7	0	-10.854	331240	408320	4.4747	3.8267e-06	1	7.6534e-06	0.0002398	FALSE
Hs_kinpool14_2363	SCYL2	1418.7/1793.3/2316.5/1901.7/2376.6/1398	0/0.80677/0/0/0/0	1847.5	0	-10.852	178340	407780	4.4736	3.8463e-06	1	7.6925e-06	0.0002398	FALSE
Hs_kinpool58_2955	TSSK4	811.28/1373/3173.5/2316.1/2382.9/835.39	125.5/0/0/0/18.553/0	1844.6	0	-10.85	917330	407070	4.4721	3.8727e-06	1	7.7453e-06	0.0002398	FALSE
Hs_kinpool58_3022	CKMT1A_and_CKMT1B	1685.4/2240.3/2235/1774.1/1789.9/1885.3	0/16.135/233.52/0/0/0	1837.6	0	-10.844	70383	405370	4.4686	3.9363e-06	1	7.8725e-06	0.0002398	FALSE
Hs_kinpool58_466	FGR	3532.3/1923.4/1751.7/2359.5/435.54/1330.7	0/0/0/0/2.4737/23.699	1837.6	0	-10.844	1076400	405360	4.4686	3.9365e-06	1	7.873e-06	0.0002398	FALSE
Hu_PTEN_160	PTEN	4125.4/374.55/1301.4/2985/2034.6/1640	0/0/0/0/0/0	1837.3	0	-10.844	1811400	405290	4.4685	3.939e-06	1	7.878e-06	0.0002398	FALSE
Hs_TNFSF4_83	TNFSF4	2733.4/1839/1697.4/1834/4281.6/1835.1	3040.2/0/0/7966.4/0/0	1837	0	-10.844	1359800	405230	4.4683	3.9414e-06	1	7.8827e-06	0.0002398	FALSE
Hs_kinpool58_1542	DGKZ	2227.9/2160.9/1510.1/814.58/2235.3/530.68	85.728/0/0/5.2153/0/0	1835.5	0	-10.843	654070	404850	4.4676	3.9559e-06	1	7.9117e-06	0.0002398	FALSE
Hs_kinpool14_1626	CDK5R1	4410.5/2334.7/1959.4/1707.9/1520.8/739.52	0/0/0/0/0/1.1849	1833.7	0	-10.841	1643600	404410	4.4667	3.9724e-06	1	7.9449e-06	0.0002398	FALSE
Hs_kinpool58_2098	AK5	1135.6/1167.4/1937.1/3356/1852/1814.6	0/0/0/0/164.5/0	1833.3	0	-10.841	652090	404310	4.4665	3.9763e-06	1	7.9525e-06	0.0002398	FALSE
Hs_kinpool58_1106	PKN1	1525.8/2018.8/2107.9/1862.4/1801.6/1230.3	0/0/0/52.153/0/0	1832	0	-10.84	113740	403990	4.4658	3.9884e-06	1	7.9767e-06	0.0002398	FALSE
Hs_kinpool58_1544	DGKZ	1576.2/2085.4/845.29/2186.1/1052/2176.3	136.99/0/0/16.515/0/0	1830.8	0	-10.839	390620	403710	4.4652	3.9993e-06	1	7.9986e-06	0.0002398	FALSE
Hs_kinpool14_418	EPHB6	568.3/1828/1156.8/1837.1/2776.1/1815.7	9981.5/0/0/0/4510.8/0	1821.9	0	-10.832	584930	401540	4.4608	4.0835e-06	1	8.167e-06	0.0002398	FALSE
Hs_kinpool58_2008	CDK19	1294.1/1520.1/2119.5/2802.2/2769.8/930.11	0/0/0/857.92/301.79/0	1819.8	0	-10.83	623050	401030	4.4597	4.1034e-06	1	8.2069e-06	0.0002398	FALSE
Hs_kinpool14_1334	SRPK1	4395.1/810.7/1385.8/1841.9/2053.5/1797.4	0.88379/0/0/1176.1/0/0	1819.7	0	-10.83	1578900	401000	4.4596	4.1047e-06	1	8.2094e-06	0.0002398	FALSE
Hs_kinpool58_1731	STK17A	1110.9/2801.7/2181.6/2197.2/1456.9/623.12	205.92/0.80677/0/7.823/0/0	1819.3	0.40338	-10.341	660630	400900	4.4595	4.1084e-06	1	8.2168e-06	0.0002398	FALSE
Hs_kinpool58_857	PDGFRA	1756.4/1342.2/1723.6/1881.3/2210.1/2089.6	15883/0.80677/0/104.31/0/0	1818.8	0.40338	-10.341	94089	400790	4.4592	4.1127e-06	1	8.2254e-06	0.0002398	FALSE
Hs_TNFSF4_85	TNFSF4	1401.2/2267.2/2355.4/1469.2/1696.3/2622.6	3611.2/0/0/0/3.7106/1.1849	1981.7	0.59247	-10.282	262580	440630	4.4576	4.1435e-06	1	8.2871e-06	0.0002398	FALSE
Hs_kinpool14_2329	STYK1	5244.5/2379.4/1932.2/835.86/1008.8/1697	225.37/0/0/80.838/0/0	1814.6	0	-10.826	2743600	399770	4.4571	4.1534e-06	1	8.3068e-06	0.0002398	FALSE
Hs_kinpool58_2248	ZAK	745.38/1680/1931.3/1190.4/3703.9/3089.3	9196.7/0/0/0/0/0	1805.6	0	-10.819	1357100	397580	4.4526	4.2418e-06	1	8.4835e-06	0.0002398	FALSE
Hs_kinpool14_585	IGF1R	1711.1/2193.7/1035.5/1446.4/1935.6/1899	228.9/0/0/0/39.58/0	1805.1	0	-10.819	181310	397440	4.4523	4.2475e-06	1	8.495e-06	0.0002398	FALSE
Hs_kinpool14_369	EPHA2	2009.7/2711.3/2237/749.99/1025/1595.4	26.514/0/0/0/3.7106/0	1802.6	0	-10.817	562560	396830	4.4511	4.2725e-06	1	8.545e-06	0.0002398	FALSE
Hs_kinpool58_2966	EPHA6	1902.6/2032.7/1694.5/1435.4/1953.6/907.28	54.795/0/0/0/11.132/0	1798.5	0	-10.813	205350	395850	4.449	4.3131e-06	1	8.6261e-06	0.0002398	FALSE
Hs_kinpool58_1851	SPEG	1496.9/1735.6/1860.4/2372.9/3239.6/1483.6	1425.6/0/0/292.06/0/0	1798	0	-10.813	521150	395730	4.4488	4.3181e-06	1	8.6361e-06	0.0002398	FALSE
Hs_kinpool14_1358	CDKL5	2793.1/1970.1/1068.5/2451.6/1615.3/398.29	0/0/0/0.86922/0/0	1792.7	0	-10.809	793370	394440	4.4461	4.3724e-06	1	8.7448e-06	0.0002398	FALSE
Hs_kinpool58_3038	MORN2	1710.1/1677/1875/1520.5/3105.5/2268.8	8.8379/0/0/0/0/9.4795	1792.5	0	-10.809	410340	394390	4.446	4.3743e-06	1	8.7486e-06	0.0002398	FALSE
Hs_kinpool14_1799	XYLB	7030.7/1884.7/2156.4/1825.3/2391.9/3452.2	1654.5/2.4203/0/0/13.605/0	2274.1	1.2101	-10.008	4878700	513000	4.4459	4.3758e-06	1	8.7516e-06	0.0002398	FALSE
Hs_kinpool14_470	FLT1	1997.3/1585.6/1448/942.21/2099.4/2386.3	15.024/0/0/2.6077/0/0	1791.5	0	-10.808	274530	394140	4.4455	4.3851e-06	1	8.7702e-06	0.0002398	FALSE
Hs_kinpool14_3096	NTC	2979.5/1942.3/1625.6/1610.3/2328/1636.5	10.605/0/0/0/0/0	1789.4	0	-10.806	362400	393640	4.4444	4.4062e-06	1	8.8125e-06	0.0002398	FALSE
Hs_kinpool58_420	EPHB6	952.32/2039.7/1666.3/2165.7/1338.1/1911.6	0/0/0/0/0/0	1788.9	0	-10.806	227600	393530	4.4442	4.4111e-06	1	8.8223e-06	0.0002398	FALSE
Hs_kinpool58_2295	UCKL1	1963.3/1834/1879.8/1234.5/1743.1/986.03	679.64/0/0/0/11.132/0	1788.5	0	-10.805	198800	393430	4.444	4.4153e-06	1	8.8307e-06	0.0002398	FALSE
Hs_kinpool58_1393	TEK	501.38/2303.9/2332.1/2787.2/1272.4/793.16	0/16.942/0/247.73/0/0	1788.2	0	-10.805	894360	393340	4.4438	4.419e-06	1	8.838e-06	0.0002398	FALSE
Hs_kinpool58_184	CDK3	1750.2/1077/908.37/1825.3/2126.4/1861.4	0/0/0/39.984/0/0	1787.8	0	-10.805	280310	393240	4.4436	4.4233e-06	1	8.8465e-06	0.0002398	FALSE
Hs_kinpool14_2634	OBSCN	838.04/1658.2/1607.1/2142/3276.5/1908.1	1592.6/0/0/0/0/0	1783.2	0	-10.801	662850	392120	4.4413	4.4716e-06	1	8.9431e-06	0.0002398	FALSE
Hs_kinpool58_1049	PRKACB	1545.3/2020.8/1258.7/3014.1/2163.3/842.23	606.28/0.80677/0/13.908/0/0	1783.1	0.40338	-10.312	586650	392100	4.4412	4.4725e-06	1	8.9451e-06	0.0002398	FALSE
Hs_kinpool14_1289	RPS6KA3	1768.7/2193.7/1943.9/1119.5/1294.9/1781.5	0/9.6812/0/0/0/0	1775.1	0	-10.795	172840	390160	4.4372	4.5569e-06	1	9.1139e-06	0.0002398	FALSE
Hs_kinpool58_549	GUCY2C	960.56/1077/1787.6/2116/1759.3/2104.4	0/0/0/4.3461/221.4/0	1773.4	0	-10.793	274640	389760	4.4364	4.5748e-06	1	9.1496e-06	0.0002398	FALSE
Hs_kinpool58_331	DAPK1	3648.7/1101.8/1712.9/735.02/1832.2/1937.8	452.5/0/0/0/685.22/0	1772.5	0	-10.792	1016100	389540	4.4359	4.5847e-06	1	9.1694e-06	0.0002398	FALSE
Hs_kinpool14_3071	NTC	2289.7/2999.4/2338.9/1616.6/1517.2/1370.6	3687.2/0/0/226.87/1.2369/0	1953.1	0.61843	-10.238	399860	433620	4.4343	4.6192e-06	1	9.2384e-06	0.0002398	FALSE
Hs_kinpool14_1754	ROCK2	2480.2/2468.9/1307.2/1485.8/2052.6/973.47	17880/0/0/19.123/0/0	1769.2	0	-10.79	400440	388730	4.4342	4.6206e-06	1	9.2413e-06	0.0002398	FALSE
Hs_kinpool14_2477	CERK	1595.8/1603.5/2482.5/1930.1/2062.5/488.45	2934.2/0/0/0/0/21.329	1766.8	0	-10.788	463290	388150	4.433	4.6468e-06	1	9.2936e-06	0.0002398	FALSE
Hs_kinpool58_89	BLK	1046/2337.7/1302.4/2304.3/1381.3/2148.9	222.72/0/0/0/0/0	1765.1	0	-10.786	328890	387740	4.4321	4.6652e-06	1	9.3304e-06	0.0002398	FALSE
Hs_kinpool58_2258	FGFRL1	892.61/2017.8/2147.7/1385/1773.7/1755.2	0/48.406/0/287.71/0/0	1764.4	0	-10.786	223070	387580	4.4318	4.6728e-06	1	9.3456e-06	0.0002398	FALSE
Hs_kinpool14_703	MAP3K5	3023.7/1153.5/2018.6/1255.8/1576.6/1949.2	0/4.8406/0/62.584/0/0	1762.9	0	-10.785	470630	387200	4.431	4.6897e-06	1	9.3794e-06	0.0002398	FALSE
Hs_kinpool14_1675	PAPSS1	1569/1745.6/2001.1/913.06/1768.3/1802	0/0/0/0/0/0	1756.9	0	-10.78	161870	385750	4.428	4.7563e-06	1	9.5127e-06	0.0002398	FALSE
Hs_kinpool58_510	GCK	1356.9/2536.4/1966.2/3010.2/626.32/1543	0/0/0/0/0/21.329	1754.6	0	-10.778	741690	385180	4.4268	4.7828e-06	1	9.5656e-06	0.0002398	FALSE
Hs_kinpool14_3140	NTC	3572.5/3642.2/3033.7/2520.2/2873.3/1800.9	11.489/0/0/0/525.67/1560.6	2953.5	5.7446	-8.775	477330	684770	4.4258	4.8043e-06	1	9.6087e-06	0.0002398	FALSE
Hs_kinpool14_166	CD2	1953/1734.7/1799.3/2920.4/3063.2/1881.9	6601.9/0/0/6.9538/0/1.1849	1917.5	0.59247	-10.234	473690	424880	4.4258	4.8045e-06	1	9.609e-06	0.0002398	FALSE
Hs_kinpool58_1595	TNK1	2710.8/1760.5/1899.2/887.06/1046.6/1732.4	0/0/0/736.23/0/0	1746.4	0	-10.771	436410	383210	4.4226	4.8755e-06	1	9.751e-06	0.0002398	FALSE
Hs_kinpool58_229	CKMT1A_and_CKMT1B	2346.3/1036.2/1466.4/954.81/2022.9/2215.1	11855/0/0/76.491/0/0	1744.7	0	-10.77	372790	382780	4.4217	4.896e-06	1	9.792e-06	0.0002398	FALSE
Hs_kinpool14_1074	PRKAR2B	2470.9/2115.2/869.55/1770.2/1718.8/163.2	3883.4/0.80677/0/0/0/0	1744.5	0	-10.769	786470	382730	4.4216	4.8981e-06	1	9.7962e-06	0.0002398	FALSE
Hs_kinpool58_247	CLK1	3639.4/2022.8/1811.9/1671.7/988.07/1527	2239.5/0/0/0/0/23.699	1741.8	0	-10.767	860790	382080	4.4203	4.9293e-06	1	9.8585e-06	0.0002398	FALSE
Hs_kinpool14_3145	NTC	1527.8/1953.2/1630.4/1206.9/2466.6/1849.9	4460.5/0/0/0/17.316/0	1740.2	0	-10.766	185320	381690	4.4194	4.9482e-06	1	9.8964e-06	0.0002398	FALSE
Hs_kinpool14_2826	TRPM6	1038.8/1149.5/1188.8/2598.2/2283.9/3565.2	0/0/0/0/3.7106/0	1736.4	0	-10.763	1103600	380770	4.4175	4.9929e-06	1	9.9859e-06	0.0002398	FALSE
Hs_kinpool14_879	PDK3	1676.1/3393.8/2073.9/1275.4/2434.2/2720.7	182.06/41.145/1.7826/0.86922/0/0	2254	1.3259	-9.9212	574680	508000	4.4165	5.0154e-06	0.99999	1.0031e-05	0.0002398	FALSE
Hs_kinpool58_1313	MAP2K4	1886.1/1217/2117.6/1619.7/1846.6/1468.8	106.05/0/0/0/13.605/0	1733.1	0	-10.76	106640	379980	4.4158	5.0312e-06	0.99999	1.0062e-05	0.0002398	FALSE
Hs_kinpool14_836	PAK3	2146.6/1318.4/1373.2/2969.2/2091.3/1346.7	0/88.744/0/5.2153/0/0	1732.3	0	-10.759	455900	379780	4.4154	5.0415e-06	0.99999	1.0083e-05	0.0002398	FALSE
Hs_kinpool58_802	NTRK1	1887.1/1978.1/1400.4/1882.8/877.38/1580.6	3017.3/0/0/0/38.343/0	1731.7	0	-10.759	194040	379640	4.4151	5.0481e-06	0.99999	1.0096e-05	0.0002398	FALSE
Hs_kinpool14_1584	STK16	1435.2/1718.8/2072.9/1738.7/1031.3/2313.3	128.15/0/0/0/0/0	1728.7	0	-10.756	206600	378910	4.4136	5.0842e-06	0.99999	1.0168e-05	0.0002398	FALSE
Hs_kinpool14_2099	AK5	1395/1685/1483.9/1771/2111.1/2993.5	0/12.908/0/0/0/0	1728	0	-10.756	384480	378730	4.4132	5.0931e-06	0.99999	1.0186e-05	0.0002398	FALSE
Hs_kinpool58_494	FYN	1488.7/1665.1/1788.6/2224.7/1633.3/1797.4	0/0/0/21.731/0/614.98	1726.9	0	-10.755	65195	378460	4.4126	5.1067e-06	0.99999	1.0213e-05	0.0002398	FALSE
Hs_kinpool58_1560	MAPKAPK5	1750.2/2033.7/1600.3/1703.2/3080.3/1640	291.65/0.80677/0/6.9538/0/0	1726.7	0.40338	-10.266	390200	378430	4.4125	5.1083e-06	0.99999	1.0217e-05	0.0002398	FALSE
Hs_kinpool58_2623	STK40	1561.8/1907.5/1891.5/809.86/1038.5/1939	0/0/0/0/11.132/0	1726.6	0	-10.755	289240	378410	4.4125	5.1093e-06	0.99999	1.0219e-05	0.0002398	FALSE
Hs_kinpool58_1195	MAP2K6	1878.9/1674.1/1169.4/1777.3/1293.1/2065.6	16.792/0/0/0/16.079/0	1725.7	0	-10.754	128180	378170	4.412	5.121e-06	0.99999	1.0242e-05	0.0002398	FALSE
Hs_kinpool14_3114	NTC	2495.6/1256.8/1581.9/2510.7/1182.4/1863.6	0/0/0/0/0/0	1722.8	0	-10.751	353390	377470	4.4105	5.1564e-06	0.99999	1.0313e-05	0.0002398	FALSE
Hs_kinpool58_1576	CASK	1512.4/862.36/1407.2/2340.6/1932.9/2320.1	3631.5/0/0/0/1933.2/0	1722.7	0	-10.751	333370	377450	4.4105	5.1575e-06	0.99999	1.0315e-05	0.0002398	FALSE
Hs_kinpool58_2953	TSSK4	2385.4/1685/1744/1041.5/1699/2123.8	0/0/0/0/343.85/2.3699	1721.5	0	-10.75	213500	377160	4.4098	5.1722e-06	0.99999	1.0344e-05	0.0002398	FALSE
Hs_kinpool58_1637	CPNE3	810.25/1495.2/2830.9/1912/2254.2/1530.4	0/1.6135/0/0/3.7106/0	1721.2	0	-10.75	493840	377090	4.4097	5.1756e-06	0.99999	1.0351e-05	0.0002398	FALSE
Hs_kinpool58_468	FGR	3156.6/1361.1/906.43/2412.2/2078.7/1152.6	0/0/0/2.6077/0/0	1719.9	0	-10.749	756860	376780	4.409	5.1913e-06	0.99999	1.0383e-05	0.0002398	FALSE
Hs_kinpool58_862	PDGFRL	3542.6/2110.2/1231.5/1647.3/689.31/1791.7	2820.2/0/0/0/329.01/0	1719.5	0	-10.749	957260	376690	4.4088	5.1962e-06	0.99999	1.0392e-05	0.0002398	FALSE
Hs_kinpool14_1123	PRKCZ	5372.1/2574.2/1844.9/868.94/1650.4/1205.1	143.17/0/0/0.86922/1.2369/0	1747.6	0.43461	-10.251	2981100	383500	4.4071	5.2385e-06	0.99999	1.0477e-05	0.0002398	FALSE
Hs_kinpool14_143	CALM3	2224.8/2718.2/1657.6/1544.9/1771/1439.1	0/0/0/63.453/27.211/0	1714.3	0	-10.744	275880	375420	4.4062	5.2612e-06	0.99999	1.0522e-05	0.0002398	FALSE
Hs_kinpool14_2740	ALPK2	3603.4/1975.1/1848.8/1032/973.67/1577.2	486.97/0/0/483.29/0/0	1713	0	-10.743	937890	375100	4.4055	5.2774e-06	0.99999	1.0555e-05	0.0002398	FALSE
Hs_VSIR_92	VSIR	1122.2/1360.1/2065.2/1329/2170.5/2200.3	26.514/0/0/0/0/0	1712.6	0	-10.743	238370	375020	4.4053	5.2816e-06	0.99999	1.0563e-05	0.0002398	FALSE
Hs_kinpool14_401	EPHB1	1637/822.62/788.03/2427.2/1783.6/2126.1	0/0/0/0/22.264/0	1710.3	0	-10.741	467230	374450	4.4041	5.3114e-06	0.99999	1.0623e-05	0.0002398	FALSE
Hs_kinpool14_2970	MYLK4	3375.9/3043.1/1640.1/1779.6/1299.4/923.26	6314.7/0/0/3.4769/0/0	1709.9	0	-10.741	1070000	374350	4.4039	5.3164e-06	0.99999	1.0633e-05	0.0002398	FALSE
Hs_kinpool58_707	MET	471.53/1824.1/1593.5/1309.3/2544/1960.6	0/0/0/673.65/0/0	1708.8	0	-10.74	495590	374090	4.4033	5.33e-06	0.99999	1.066e-05	0.0002398	FALSE
Hs_kinpool58_951	PIK3C2A	1883/993.5/1945.8/1847.4/1568.5/1426.5	1100.3/0/0/0/0/0	1707.9	0	-10.739	143150	373890	4.4029	5.3408e-06	0.99999	1.0682e-05	0.0002398	FALSE
Hs_kinpool14_1988	MAST1	1049.1/1879.7/1795.4/1670.9/1744/1633.1	86.612/0/0/0/306.74/0	1707.4	0	-10.738	95805	373770	4.4026	5.3471e-06	0.99999	1.0694e-05	0.0002398	FALSE
Hs_kinpool14_124	BUB1	2927/1917.5/3802.3/1496/1232.8/418.83	15689/0/0/0/6.1843/0	1706.7	0	-10.738	1570500	373600	4.4023	5.356e-06	0.99999	1.0712e-05	0.0002398	FALSE
Hs_kinpool58_1061	PRKAR1A	2360.7/2242.3/1291.7/790.16/1707.1/1691.3	0/0/0/897.91/9.8949/0	1699.2	0	-10.731	345030	371770	4.3984	5.453e-06	0.99999	1.0906e-05	0.0002398	FALSE
Hs_kinpool58_2370	AGK	4002.8/1584.6/1805.1/2446.1/957.47/737.24	0/13.715/0/0/0/0	1694.9	0	-10.728	1475200	370720	4.3962	5.5094e-06	0.99999	1.1019e-05	0.0002398	FALSE
Hs_kinpool14_1062	PRKAR1A	1991.1/1182.3/1375.2/1459/1929.3/2314.4	33.584/0/0/3334.3/0/0	1694.2	0	-10.727	189460	370560	4.3958	5.5184e-06	0.99999	1.1037e-05	0.0002398	FALSE
HGLibB_52864	UGT2B7	1992.2/1566.8/1610/672.78/2693.3/1774.6	204.16/0/0/0/0/0	1692.3	0	-10.726	432150	370110	4.3948	5.5428e-06	0.99999	1.1086e-05	0.0002398	FALSE
Hs_kinpool14_2891	PIKFYVE	2160/1723.7/2054.5/1660.7/1349.8/1602.3	0/0/0/3.4769/523.19/0	1692.2	0	-10.726	95473	370080	4.3948	5.5444e-06	0.99999	1.1089e-05	0.0002398	FALSE
Hs_kinpool58_804	NTRK1	2411.2/2673.5/1420.8/1214.8/1960.8/1131	390.64/0/0/24.338/0/0	1690.8	0	-10.724	434100	369750	4.3941	5.5627e-06	0.99999	1.1125e-05	0.0002398	FALSE
Hs_kinpool58_1312	CCL2	2239.2/2036.7/1171.4/1338.5/2156.1/1093.3	539.11/0/0/0/0/0	1687.6	0	-10.722	277450	368960	4.3924	5.6058e-06	0.99999	1.1212e-05	0.0002398	FALSE
Hs_kinpool14_1130	PRKG1	3222.5/1576.7/1430.5/2030.2/1798/1434.5	228.02/0/0/0.86922/0/0	1687.3	0	-10.721	525700	368900	4.3923	5.6091e-06	0.99999	1.1218e-05	0.0002398	FALSE
Hs_kinpool58_1967	LMTK2	1841.8/1495.2/1529.5/1156.5/1853.8/1852.2	0/0/0/0/9.8949/0	1685.7	0	-10.72	84215	368500	4.3914	5.6314e-06	0.99999	1.1263e-05	0.0002398	FALSE
Hs_kinpool14_108	BMX	1003.8/2396.3/2177.8/1636.3/1732.3/716.7	11.489/0/0/0/0/0	1684.3	0	-10.719	430880	368160	4.3907	5.6501e-06	0.99999	1.13e-05	0.0002398	FALSE
Hs_kinpool14_570	HK1	2534.7/1531/2720.3/1487.4/1246.3/1836.2	3130.4/0.80677/0/0/509.59/0	1683.6	0.40338	-10.229	415060	368010	4.3903	5.6589e-06	0.99999	1.1318e-05	0.0002398	FALSE
Hs_kinpool14_1579	PRKRA	2151.7/1846.9/2003.1/1365.3/1518.1/546.65	0.88379/0/294.12/0/0/0	1682.5	0	-10.717	353560	367740	4.3898	5.6738e-06	0.99999	1.1348e-05	0.0002398	FALSE
Hs_kinpool14_3035	CDK11A	1233.4/1725.7/2983.3/2312.2/2312.7/1184.6	508.18/10.488/1.7826/0/0/0	2019	0.89128	-10.061	500280	449790	4.3877	5.7277e-06	0.99999	1.1455e-05	0.0002398	FALSE
Hs_kinpool58_2281	TRPM7	1791.4/1562.8/2040.9/1006.8/2089.5/1451.7	0/0/0/0/0/0	1677.1	0	-10.713	165740	366430	4.3869	5.7476e-06	0.99999	1.1495e-05	0.0002398	FALSE
Hs_kinpool58_1654	CDKL2	2210.4/1197.2/1811.9/1044.6/1573.9/1778	7.0703/0/0/7.823/0/0	1676	0	-10.712	190560	366160	4.3864	5.7629e-06	0.99999	1.1526e-05	0.0002398	FALSE
Hs_kinpool58_471	FLT1	1353.8/1637.3/1230.6/1714.3/2634.9/3908.7	0/0/0/0/23.5/28.439	1675.8	0	-10.711	1242200	366110	4.3863	5.7657e-06	0.99999	1.1531e-05	0.0002398	FALSE
Hs_TNFRSF4_68	TNFRSF4	1280.7/1379/1463.5/2126.3/2622.3/1958.4	0.88379/0/0/0/63301/24.884	1710.9	0.4419	-10.213	284150	374610	4.3846	5.81e-06	0.99999	1.162e-05	0.0002398	FALSE
Hs_kinpool58_1505	PIP5K1B	4308.6/865.34/1440.2/912.27/1903.3/2627.1	0/0/0/0/13.605/0	1671.7	0	-10.708	1840000	365140	4.3842	5.8217e-06	0.99999	1.1643e-05	0.0002398	FALSE
Hs_kinpool14_732	MPP2	3317.2/2585.1/1071.4/1596.9/1745.8/1443.7	0/0/0/0/535.56/0	1671.3	0	-10.708	793320	365040	4.384	5.8272e-06	0.99999	1.1654e-05	0.0002398	FALSE
Hs_kinpool58_1164	MAPK11	2022/1234.9/2335.9/1470.8/1868.2/1150.4	211.23/0/0/0/0/0	1669.5	0	-10.706	221140	364600	4.383	5.8528e-06	0.99999	1.1706e-05	0.0002398	FALSE
Hs_kinpool58_2624	STK40	1334.3/2001.9/2456.3/931.18/1195.9/2697.9	92.798/0/0/0/0/0	1668.1	0	-10.705	534110	364260	4.3823	5.8723e-06	0.99999	1.1745e-05	0.0002398	FALSE
Hs_TNFRSF18_63	TNFRSF18	3011.4/895.14/1635.3/1700.1/1571.2/1910.4	33532/0/0/0.86922/0/0	1667.7	0	-10.704	494550	364160	4.3821	5.8783e-06	0.99999	1.1757e-05	0.0002398	FALSE
Hs_kinpool58_1678	MAP3K6	1363.1/2023.8/1700.3/1632.3/1803.4/604.86	0/0/0/0/0/0	1666.3	0	-10.703	273490	363830	4.3813	5.8975e-06	0.99999	1.1795e-05	0.0002398	FALSE
Hs_kinpool14_339	DCK	1554.6/1777.4/2214.6/1247.9/1968/900.44	7.0703/0/0/0/0/0	1666	0	-10.703	235590	363750	4.3812	5.9019e-06	0.99999	1.1804e-05	0.0002398	FALSE
Hs_kinpool58_1241	MAP4K2	1535/2176.8/1524.6/1583.5/1994.1/1740.4	0/20.169/0/0/0/0	1661.9	0	-10.7	84535	362770	4.3791	5.9593e-06	0.99999	1.1919e-05	0.0002398	FALSE
Hs_kinpool14_3059	NTC	2404/3813.1/2552.4/1059.6/3168.5/3129.3	900.58/0.80677/0/10.431/27.211/0	2840.8	5.6187	-8.746	916530	655960	4.3787	5.9696e-06	0.99999	1.1939e-05	0.0002398	FALSE
Hs_kinpool58_1371	AURKC	2064.2/1619.4/1177.2/2506.8/2312.7/1609.1	19984/0/151.52/0/1.2369/0	1841.8	0.61843	-10.153	251740	406390	4.3784	5.9785e-06	0.99999	1.1957e-05	0.0002398	FALSE
Hs_kinpool58_2531	FASTKD1	2115.7/1629.3/2288.4/746.05/996.17/1686.7	0.88379/0/0/0/0/0	1658	0	-10.696	375650	361840	4.377	6.015e-06	0.99999	1.203e-05	0.0002398	FALSE
Hs_kinpool14_254	CLK3	630.08/2454.9/1346.1/312.76/2184/1968.6	0/0/0/24.338/19.79/0	1657.3	0	-10.696	794110	361670	4.3767	6.025e-06	0.99999	1.205e-05	0.0002398	FALSE
Hs_kinpool58_834	PAK3	1738.9/1573.7/1975.9/348.21/1408.3/1765.5	0/4.0338/0/0/0/0	1656.3	0	-10.695	380060	361420	4.3761	6.0402e-06	0.99999	1.208e-05	0.0002398	FALSE
Hs_kinpool58_1807	AKT3	2467.8/1762.5/2333/608.97/1549.6/1293	28.281/0.80677/0/0/171.92/0	1656	0.40338	-10.205	473610	361350	4.376	6.044e-06	0.99999	1.2088e-05	0.0002398	FALSE
Hs_kinpool58_2755	AK7	1641.1/917/1745.9/1760.7/677.61/1670.8	205.04/0/0/14.777/0/0	1655.9	0	-10.694	304530	361330	4.3759	6.0455e-06	0.99999	1.2091e-05	0.0002398	FALSE
Hs_kinpool14_1317	SGK1	1433.1/1635.3/1673.1/862.64/1979.7/1747.2	23.862/0/0/0/0/0	1654.2	0	-10.693	158160	360910	4.375	6.0704e-06	0.99999	1.2141e-05	0.0002398	FALSE
Hs_kinpool58_392	EPHA5	1804.8/772.94/1502.3/2529.6/1945.5/1278.2	0/9.6812/0/0/0/1.1849	1653.5	0	-10.692	362980	360750	4.3747	6.0801e-06	0.99999	1.216e-05	0.0002398	FALSE
Hs_kinpool58_1156	MAPK7	2626.3/1852.9/1840/558.55/612.82/1463.1	585.95/0/0/0/13.605/0	1651.5	0	-10.69	667080	360270	4.3737	6.1092e-06	0.99999	1.2218e-05	0.0002398	FALSE
Hs_kinpool58_659	LIMK1	300.62/2883.1/1312.1/1994.7/1988.7/949.51	0/0/0/25.207/4.9475/0	1650.4	0	-10.689	836060	360000	4.3731	6.1258e-06	0.99999	1.2252e-05	0.0002398	FALSE
HGLibA_50783	TNFRSF4	960.56/1652.2/2884.3/1126.6/1980.6/1647.9	0/0/0/0/0/8304	1650.1	0	-10.689	476410	359910	4.3729	6.1308e-06	0.99999	1.2262e-05	0.0002398	FALSE
Hs_kinpool58_2980	NEK5	5162.1/1393.9/1901.2/2487.9/1308.4/1207.4	262.49/0/0/0/0/1.1849	1647.5	0	-10.687	2699100	359300	4.3716	6.1683e-06	0.99999	1.2337e-05	0.0002398	FALSE
Hs_kinpool14_649	KIT	4658.7/1787.3/1442.1/803.56/1507.3/2362.4	17.676/0/0/0/309.22/0	1647.3	0	-10.687	2074500	359250	4.3714	6.1715e-06	0.99999	1.2343e-05	0.0002398	FALSE
Hs_kinpool14_3101	NTC	2806.5/2090.3/2668.8/3688.5/2694.2/1548.7	0/25.817/0/0/13.605/8.2946	2681.5	4.1473	-9.0256	532560	615450	4.3711	6.1813e-06	0.99999	1.2363e-05	0.0002398	FALSE
Hs_kinpool58_1746	EIF2AK3	1421.8/1674.1/1797.3/1707.2/1618.9/1384.3	698.2/0/0/13.908/0/0	1646.5	0	-10.686	29433	359050	4.371	6.1839e-06	0.99999	1.2368e-05	0.0002398	FALSE
Hs_TNFRSF4_69	TNFRSF4	1084.1/1384.9/1929.3/1505.5/1817.8/1786	1466.2/4.8406/0/0/0/0	1645.8	0	-10.685	106570	358880	4.3706	6.1944e-06	0.99999	1.2389e-05	0.0002398	FALSE
Hs_kinpool58_528	GRK5	1879.9/1872.8/2006/1418/880.08/469.05	0/0/0/30.423/0/0	1645.4	0	-10.685	451580	358790	4.3704	6.1998e-06	0.99999	1.24e-05	0.0002398	FALSE
Hs_kinpool14_843	PCK2	4666.9/1587.6/1678/1836.4/1612.6/1439.1	0/0/0/0/0/0	1645.3	0	-10.685	1842900	358760	4.3704	6.2016e-06	0.99999	1.2403e-05	0.0002398	FALSE
Hs_kinpool58_1263	RNASEL	3056.7/1701.9/1833.2/1090.3/1304.8/1588.6	0/12.908/0/199.05/0/0	1645.2	0	-10.685	491560	358750	4.3704	6.2022e-06	0.99999	1.2404e-05	0.0002398	FALSE
Hs_kinpool14_1290	RPS6KA3	574.48/1807.2/1481/2261/599.32/2530.1	140.52/87.938/0/0/0/0	1644.1	0	-10.684	690880	358470	4.3697	6.2196e-06	0.99999	1.2439e-05	0.0002398	FALSE
Hs_kinpool14_612	IRAK2	1679.2/1605.5/1723.6/1842.7/1000.7/1399.2	15137/0/0/0/0/0	1642.3	0	-10.682	104060	358050	4.3688	6.2454e-06	0.99999	1.2491e-05	0.0002398	FALSE
Hs_kinpool14_1600	RIPK1	1782.1/899.12/1425.6/2721.1/2508.9/1497.3	0/0/0/570.21/0/13.034	1639.7	0	-10.68	511920	357420	4.3675	6.2848e-06	0.99999	1.257e-05	0.0002398	FALSE
Hs_kinpool14_2183	MINK1	5019/2020.8/1422.7/1536.2/307.76/1742.7	0/0/0/0/0/0	1639.4	0	-10.68	2681700	357350	4.3673	6.289e-06	0.99999	1.2578e-05	0.0002398	FALSE
Hs_kinpool14_2834	MPP7	1333.3/1596.6/1681.8/850.82/1967.1/2083.9	2847.6/0/0/0/0/0	1639.2	0	-10.68	204820	357300	4.3672	6.2926e-06	0.99999	1.2585e-05	0.0002398	FALSE
Hs_kinpool14_3112	NTC	5266.1/3658.1/3828.5/2394.9/3741.7/2378.3	111.36/37.111/0/109.52/0/29.623	3699.9	33.367	-6.7507	1184500	878330	4.3672	6.2928e-06	0.99999	1.2586e-05	0.0002398	FALSE
Hs_kinpool14_2904	NRK	877.17/867.33/1411.1/1993.1/2017.5/1864.8	0/0/0/79.099/0/5527.7	1637.9	0	-10.679	309160	356990	4.3665	6.3118e-06	0.99999	1.2624e-05	0.0002398	FALSE
Hs_kinpool58_1062	PRKAR1A	1735.8/989.53/1708/2925.1/1337.2/1566.9	0/0/0/0/0/69.911	1637.5	0	-10.678	437520	356880	4.3663	6.3185e-06	0.99999	1.2637e-05	0.0002398	FALSE
Hs_kinpool58_349	DLG3	1677.1/1273.7/1697.4/2310.6/1593.7/1035.1	0/24.203/0/2.6077/0/0	1635.4	0	-10.676	190890	356380	4.3652	6.3501e-06	0.99999	1.27e-05	0.0002398	FALSE
Hs_kinpool58_2678	DCLK3	1882/879.25/1046.2/2118.4/1934.7/1387.7	0/0/0/0/85.344/0	1634.9	0	-10.676	272680	356250	4.3649	6.3583e-06	0.99999	1.2717e-05	0.0002398	FALSE
Hs_kinpool58_1178	MAP2K1	2304.1/3953.1/1066.6/560.13/1226.5/2041.7	0/0/0/0/119.98/0	1634.1	0	-10.675	1526900	356070	4.3645	6.3699e-06	0.99999	1.274e-05	0.0002398	FALSE
Hs_kinpool58_376	MARK2	704.2/1207.1/1125.8/2056.9/2376.6/2388.6	5064.1/0/0/22.6/0/0	1632	0	-10.673	521010	355570	4.3634	6.4018e-06	0.99999	1.2804e-05	0.0002398	FALSE
Hs_kinpool58_1847	TRIB1	1016.2/1315.4/1052/2483.1/2090.4/1946.9	0/0/3.5651/0/22.264/0	1631.2	0	-10.673	369980	355360	4.363	6.4149e-06	0.99999	1.283e-05	0.0002398	FALSE
Hs_kinpool58_370	EPHA2	3122.6/1428.7/1832.3/751.56/995.27/2325.8	31.816/0/0/26.946/0/0	1630.5	0	-10.672	793470	355190	4.3626	6.4259e-06	0.99999	1.2852e-05	0.0002398	FALSE
Hs_kinpool58_3008	IDNK	1477.4/1571.7/1745.9/1911.2/1267/1687.9	423.34/0/0/0/4499.7/0	1629.8	0	-10.671	50849	355030	4.3623	6.436e-06	0.99999	1.2872e-05	0.0002398	FALSE
Hs_kinpool58_250	CLK2	1710.1/1855.9/2131.2/1547.2/860.29/917.55	0/0/0/41.723/1.2369/0	1628.6	0	-10.67	282690	354760	4.3617	6.4539e-06	0.99999	1.2908e-05	0.0002398	FALSE
HGLibB_08379	CD40LG	946.14/1689/1596.4/1460.6/2018.4/1659.4	28.281/0/0/0/8.658/0	1627.9	0	-10.67	130200	354580	4.3613	6.4655e-06	0.99999	1.2931e-05	0.0002398	FALSE
Hs_kinpool14_1967	LMTK2	1817.1/1434.6/1590.6/1292.8/1662.1/1923	0/33.884/0/7.823/0/0	1626.3	0	-10.668	54995	354200	4.3605	6.4896e-06	0.99999	1.2979e-05	0.0002398	FALSE
Hs_kinpool14_1168	MAPK9	3028.9/1738.6/1513/2154.6/777.5/965.49	0/0/0/3.4769/0/59.247	1625.8	0	-10.668	685890	354070	4.3602	6.4982e-06	0.99999	1.2996e-05	0.0002398	FALSE
Hs_kinpool14_3142	NTC	3155.5/3541.8/4823.3/2324/1645/1537.2	29.165/0/0/15.646/9.8949/0	2739.8	4.9475	-8.8481	1594900	630230	4.3596	6.5165e-06	0.99999	1.3033e-05	0.0002398	FALSE
Hs_kinpool58_2268	CSNK1G1	2505.9/1680/3215.2/805.92/1089.8/1566.9	237.74/0/128.34/0/0/0	1623.5	0	-10.666	854380	353510	4.3589	6.5348e-06	0.99999	1.307e-05	0.0002398	FALSE
Hs_kinpool58_1877	CIB1	4455.8/2956.7/4640.8/2001.8/2900.3/1977.8	32.7/0/0/14.777/40.816/0	2928.5	7.3884	-8.448	1405800	678360	4.3588	6.539e-06	0.99999	1.3078e-05	0.0002398	FALSE
Hs_kinpool58_369	EPHA2	5731.4/1454.5/1786.7/2166.4/1372.3/1281.6	39.771/0.80677/0/352.03/0/0	1620.6	0.40338	-10.174	3485800	352810	4.3574	6.5804e-06	0.99999	1.3161e-05	0.0002398	FALSE
Hs_kinpool14_3020	WEE2	1203.5/1904.5/2184.6/1018.6/1333.6/2241.4	0/0/0/0/3936.9/0	1619.1	0	-10.662	280650	352450	4.3566	6.604e-06	0.99999	1.3208e-05	0.0002398	FALSE
Hs_kinpool58_1092	PRKCE	2709.7/1102.8/965.63/1951.4/2181.3/1285	22.979/0/0/0/12.369/0	1618.2	0	-10.661	484410	352240	4.3562	6.6179e-06	0.99999	1.3236e-05	0.0002398	FALSE
Hs_kinpool58_298	CSNK1G3	3195.7/1822.1/1471.2/1121/1906.9/1041.9	8412.8/0/0/0.86922/0/15147	1646.7	0.43461	-10.166	634130	359090	4.3548	6.66e-06	0.99999	1.332e-05	0.0002398	FALSE
Hs_CD86_26	CD86	3337.8/2490.7/1799.3/2103.4/1469.5/1499.6	4266.9/0/1.7826/7097.2/0/0	1951.3	0.89128	-10.012	539110	433180	4.3538	6.6887e-06	0.99999	1.3377e-05	0.0002398	FALSE
Hs_kinpool58_2228	MPP6	1126.3/847.46/1040.4/2179.8/2100.3/2364.6	241.28/0/0/26.946/0/0	1613.3	0	-10.657	454920	351070	4.3536	6.6962e-06	0.99999	1.3392e-05	0.0002398	FALSE
Hs_kinpool14_1656	CDKL2	2427.6/747.11/1319.9/1401.5/1825/1816.8	0/0/0/18.254/0/2.3699	1609.2	0	-10.653	325920	350070	4.3514	6.7634e-06	0.99999	1.3527e-05	0.0002398	FALSE
Hs_kinpool14_1936	MAP4K5	2603.7/870.31/1781.8/1436.2/1338.1/2606.6	361.47/1.6135/0/0/0/0	1609	0	-10.653	532680	350030	4.3513	6.7665e-06	0.99999	1.3533e-05	0.0002398	FALSE
HGLibA_26713	LMO7	674.35/2458.9/1795.4/1431.4/1784.5/1021.4	0/0/0/11.3/17137/0	1607.9	0	-10.652	407450	349780	4.3508	6.7833e-06	0.99999	1.3567e-05	0.0002398	FALSE
Hs_kinpool58_859	PDGFRA	1073.8/1517.1/1436.3/2724.2/2373/2580.3	0/0/1.7826/6.9538/3.7106/0	1945	0.89128	-10.007	478970	431630	4.3507	6.7867e-06	0.99999	1.3573e-05	0.0002398	FALSE
Hs_kinpool14_1096	PRKCG	2160/1620.4/933.6/2212.9/1593.7/1060.2	0/0/0/193.84/0/1.1849	1607	0	-10.651	285150	349560	4.3503	6.7981e-06	0.99999	1.3596e-05	0.0002398	FALSE
Hs_kinpool14_2446	MPP4	1629.8/1583.6/1733.3/1740.2/796.4/446.22	60.982/0/0/0/0/0	1606.7	0	-10.651	407640	349480	4.3501	6.8038e-06	0.99999	1.3608e-05	0.0002398	FALSE
Hs_kinpool14_2181	MINK1	1348.7/3510/1652.7/2980.2/1559.5/1356.9	0/0/0/0/0/0	1606.1	0	-10.65	1129200	349340	4.3498	6.8134e-06	0.99999	1.3627e-05	0.0002398	FALSE
Hs_kinpool58_1653	CDKL2	388.14/1586.6/1666.3/1674.9/817.09/1622.8	0/0/0/8.6922/0/0	1604.7	0	-10.649	421970	349000	4.3491	6.8361e-06	0.99999	1.3672e-05	0.0002398	FALSE
Hs_kinpool14_2133	RPS6KA6	715.53/1590.6/2169/512.86/1763.8/1618.3	2.6514/0/0/7383.2/0/0	1604.4	0	-10.649	465250	348930	4.3489	6.841e-06	0.99999	1.3682e-05	0.0002398	FALSE
Hs_kinpool58_662	LIMK2	2281.5/1635.3/1568.3/2880.2/726.2/1047.7	0/0/0/0/0/0	1601.8	0	-10.646	634440	348300	4.3475	6.8846e-06	0.99999	1.3769e-05	0.0002398	FALSE
Hs_kinpool58_2017	SIK2	1655.5/993.5/1562.5/1640.2/1949.1/1178.9	0/0/0/0/0/21.329	1601.3	0	-10.646	134970	348190	4.3473	6.8923e-06	0.99999	1.3785e-05	0.0002398	FALSE
Hs_kinpool58_2257	FGFRL1	1355.9/1550.9/1648.8/1929.3/814.39/2192.3	661.96/0.80677/0/0/0/0	1599.9	0	-10.645	228160	347830	4.3465	6.917e-06	0.99999	1.3834e-05	0.0002398	FALSE
Hs_kinpool14_2067	SGK3	1182.9/2541.4/1953.6/1452.7/1227.4/1746.1	0/0.80677/0/0/7115.7/9.4795	1599.4	0.40338	-10.155	273520	347720	4.3462	6.9246e-06	0.99999	1.3849e-05	0.0002398	FALSE
Hs_kinpool58_2501	WNK3	1002.8/1891.6/1793.4/554.61/1401.1/2095.3	0/0/0/0/0/0	1597.3	0	-10.642	370450	347210	4.3451	6.96e-06	0.99999	1.392e-05	0.0002398	FALSE
Hs_kinpool58_1885	CAMKK2	1442.4/1575.7/1830.3/1854.5/1614.4/1414	28.281/0/0/0/29.685/0	1595	0	-10.64	35900	346680	4.3439	6.9978e-06	0.99999	1.3996e-05	0.0002398	FALSE
Hs_kinpool58_162	CAMK2G	960.56/2694.4/2858.1/1617.4/1537.9/1568.1	0/5.6474/0/245.12/0/0	1592.7	0	-10.638	643730	346120	4.3427	7.0373e-06	0.99999	1.4075e-05	0.0002398	FALSE
Hs_kinpool58_1753	ROCK2	2108.5/1470.4/1711/538.07/1939.2/1279.3	0/0/1.7826/0/0/0	1590.7	0	-10.636	324700	345630	4.3416	7.072e-06	0.99999	1.4144e-05	0.0002398	FALSE
Hs_kinpool58_1954	TWF2	2997/1707.8/1379.1/1757.6/1367.8/1471.1	0/0/0/0/0/0	1589.4	0	-10.635	426170	345330	4.341	7.093e-06	0.99999	1.4186e-05	0.0002398	FALSE
Hs_kinpool14_389	EPHA5	1983.9/1286.6/2275.8/1818.2/1357/642.52	0.88379/0.80677/0/149.51/0/0	1587.6	0.40338	-10.145	344160	344900	4.34	7.1241e-06	0.99999	1.4248e-05	0.0002398	FALSE
Hs_kinpool14_701	MAP3K5	1086.2/1658.2/249.41/2504.4/1515.4/1855.7	0/0/0/1123.9/0/0	1586.8	0	-10.633	592740	344690	4.3395	7.1388e-06	0.99999	1.4278e-05	0.0002398	FALSE
Hs_kinpool58_1664	BRSK2	509.62/2128.1/1540.2/1632.3/833.29/2094.2	0/0/0/0/0/0	1586.2	0	-10.632	456370	344560	4.3393	7.1481e-06	0.99999	1.4296e-05	0.0002398	FALSE
Hs_kinpool58_2093	RAB11FIP5	479.76/1454.5/1098.6/1717.4/1948.2/2783.5	1133/0/0/0/0/0	1585.9	0	-10.632	612210	344490	4.3391	7.1532e-06	0.99999	1.4306e-05	0.0002398	FALSE
Hs_kinpool58_354	DMPK	1943.8/1848.9/1866.2/1322.7/1312.9/677.89	0/0/0/0/0/0	1585.8	0	-10.632	248800	344460	4.339	7.1555e-06	0.99999	1.4311e-05	0.0002398	FALSE
Hs_kinpool58_2813	PNCK	1273.5/1897.6/1143.2/2591.1/2325.3/989.45	0/0/0/9.5614/0/0	1585.6	0	-10.632	460800	344400	4.3389	7.1598e-06	0.99999	1.432e-05	0.0002398	FALSE
Hs_kinpool14_1481	MAPKAPK3	1524.7/2346.7/1786.7/1146.2/1505.5/1645.7	0/0/0/0.86922/8.658/0	1585.2	0	-10.631	165350	344320	4.3387	7.166e-06	0.99999	1.4332e-05	0.0002398	FALSE
Hs_kinpool58_1358	CDKL5	1093.4/1776.4/1104.4/1694.6/1474/2044	0/25.01/0/0/0/0	1584.3	0	-10.631	148760	344090	4.3382	7.182e-06	0.99999	1.4364e-05	0.0002398	FALSE
Hs_kinpool58_2382	TEX14	2218.7/1572.7/1593.5/2869.2/1386.7/1266.8	0/0/0/0/7.4212/0	1583.1	0	-10.629	439340	343820	4.3376	7.2022e-06	0.99999	1.4404e-05	0.0002398	FALSE
Hs_kinpool14_3100	NTC	4302.4/2970.6/3501.5/2575.3/3074.9/2470.8	15624/0/0/34.769/19.79/0	3022.7	9.8949	-8.1165	475420	702520	4.3373	7.2134e-06	0.99999	1.4427e-05	0.0002398	FALSE
Hs_kinpool58_2045	CDK20	1726.5/1537.9/1187.9/1626.8/1785.4/1447.1	0/0/0/1236.9/0/0	1582.4	0	-10.629	47975	343640	4.3372	7.2152e-06	0.99999	1.443e-05	0.0002398	FALSE
Hs_kinpool14_1752	SH3BP5	1913.9/1639.3/812.29/1804.1/1304.8/1523.6	0/0/0/0/9.8949/0	1581.4	0	-10.628	166970	343410	4.3367	7.232e-06	0.99999	1.4464e-05	0.0002398	FALSE
Hs_kinpool58_117	BTK	2106.4/677.57/1395.6/1764.7/1790.8/877.61	0/0/0/291.19/0/0	1580.1	0	-10.627	339520	343090	4.336	7.2548e-06	0.99999	1.451e-05	0.0002398	FALSE
Hs_kinpool58_2308	ETNK2	1189.1/1727.7/1618.8/1080.1/3320.6/1539.5	0/0/0/413.75/2.4737/0	1579.1	0	-10.626	691790	342860	4.3355	7.2718e-06	0.99999	1.4544e-05	0.0002398	FALSE
Hs_kinpool58_1828	HIPK3	1633.9/1030.3/2332.1/1521.2/1675.6/1278.2	99.868/0/0/0/0/0	1577.6	0	-10.624	194880	342480	4.3346	7.2997e-06	0.99999	1.4599e-05	0.0002398	FALSE
Hs_kinpool14_2151	TBK1	2443.1/1620.4/1119.9/2342.9/1531.6/1342.1	0/0/0/0/4.9475/0	1576	0	-10.623	321330	342110	4.3338	7.3273e-06	0.99999	1.4655e-05	0.0002398	FALSE
Hs_kinpool14_1845	TRIB1	4083.1/1924.4/2995.9/1180.1/1225.6/968.91	0/0/0/0/0/18.959	1575	0	-10.622	1815400	341870	4.3333	7.3446e-06	0.99999	1.4689e-05	0.0002398	FALSE
Hs_kinpool14_158	CAMK2D	2713.9/2029.7/1065.6/1423.6/1348/1723.3	0/0/0/0/0/4.7398	1573.4	0	-10.621	372490	341490	4.3324	7.3734e-06	0.99999	1.4747e-05	0.0002398	FALSE
Hs_kinpool58_702	MAP3K5	601.25/1833/1977.8/1921.4/1169.8/1310.1	0/0/0/0/0/0	1571.6	0	-10.619	305410	341050	4.3315	7.4063e-06	0.99999	1.4813e-05	0.0002398	FALSE
Hs_kinpool58_2273	GSAP	2151.7/1324.3/1818.7/2260.2/449.04/1156.1	0/0/0/31636/6147.2/0	1571.5	0	-10.619	473130	341030	4.3314	7.4075e-06	0.99999	1.4815e-05	0.0002398	FALSE
Hs_kinpool14_332	DAPK1	1804.8/906.07/872.46/1337.7/2608.8/3306.2	3825.1/0/0/0/0/16.589	1571.2	0	-10.619	1025300	340960	4.3313	7.4124e-06	0.99999	1.4825e-05	0.0002398	FALSE
Hs_kinpool14_614	ITK	1661.7/1479.3/1349.9/1986.8/2255.1/1077.3	0/0/0/0/0/0	1570.5	0	-10.618	190100	340790	4.3309	7.4256e-06	0.99999	1.4851e-05	0.0002398	FALSE
Hs_kinpool58_2175	HUNK	2386.5/1666.1/1371.3/1930.9/965.57/1474.5	0/0/0/0/8.658/0	1570.3	0	-10.618	243970	340740	4.3308	7.4294e-06	0.99999	1.4859e-05	0.0002398	FALSE
Hs_kinpool58_1396	TEK	1848/836.53/1291.7/1047.8/2379.3/2128.4	112.24/0/0/0/22.264/0	1569.9	0	-10.617	386450	340640	4.3305	7.437e-06	0.99999	1.4874e-05	0.0002398	FALSE
Hs_kinpool58_1442	TXK	1007.9/905.08/746.3/2483.1/2233.5/2129.5	0/0/0/0/0/0	1568.7	0	-10.616	604790	340360	4.3299	7.4575e-06	0.99999	1.4915e-05	0.0002398	FALSE
Hs_kinpool58_2509	STK33	1963.3/2146/925.84/1173/3143.3/1161.8	49.492/0/1.7826/0/0/0	1568.2	0	-10.616	740970	340230	4.3296	7.4674e-06	0.99999	1.4935e-05	0.0002398	FALSE
Hs_kinpool14_2298	NMRK1	791.71/1054.1/1016.1/2271.2/2081.4/3201.2	6212.2/11.295/0/0/0/0	1567.8	0	-10.615	919430	340130	4.3294	7.4749e-06	0.99999	1.495e-05	0.0002398	FALSE
Hs_kinpool58_1466	WEE1	1651.4/2149.9/1483.9/1318/1398.4/1816.8	425.1/0/0/0/1349.4/0	1567.6	0	-10.615	101240	340100	4.3293	7.4776e-06	0.99999	1.4955e-05	0.0002398	FALSE
Hs_kinpool14_2071	PRKD3	2313.4/3408.7/1558.6/1071.4/1339/1576	138.76/0/0/24.338/0/0	1567.3	0	-10.615	849100	340030	4.3292	7.483e-06	0.99999	1.4966e-05	0.0002398	FALSE
Hs_kinpool58_2815	PNCK	1241.6/1768.4/2322.4/1228.2/1366/2127.3	1005.8/0/0/0/0/0	1567.2	0	-10.615	237160	340000	4.3291	7.4847e-06	0.99999	1.4969e-05	0.0002398	FALSE
Hs_kinpool58_1247	MOK	2378.2/2238.4/1645/1391.3/1489.3/1334.1	0/0/0/0/0/0	1567.1	0	-10.615	241150	339980	4.3291	7.4864e-06	0.99999	1.4973e-05	0.0002398	FALSE
Hs_kinpool58_1202	EIF2AK2	2125/1166.4/818.11/2086.1/810.79/1964.1	0/29479/0/0/6415.6/0	1565.2	0	-10.613	406020	339520	4.3281	7.5212e-06	0.99999	1.5042e-05	0.0002398	FALSE
Hs_kinpool58_2687	TPD52L3	2179.5/805.73/1912.8/1778.1/1348.9/1010	0/0/0/718.85/11.132/0	1563.5	0	-10.611	294830	339110	4.3271	7.5528e-06	0.99999	1.5106e-05	0.0002398	FALSE
Hs_PDCD1LG2_54	PDCD1LG2	2129.1/3862.7/3927.5/3331.6/2114.7/1508.7	647.82/8.8744/0/158.2/0/2.3699	2730.3	5.6222	-8.6881	1062000	627830	4.3267	7.5678e-06	0.99999	1.5136e-05	0.0002398	FALSE
Hs_kinpool58_806	NTRK2	1469.1/2001.9/1656.6/1241.6/1655.8/1415.1	11.489/0/0/82215/0/0	1562.5	0	-10.611	68813	338860	4.3266	7.5716e-06	0.99999	1.5143e-05	0.0002398	FALSE
Hs_kinpool14_2457	SNX16	1627.7/1810.2/2933.8/886.27/1495.6/1423.1	3721.6/0/0/0/0/0	1561.7	0	-10.61	485700	338670	4.3262	7.5866e-06	0.99999	1.5173e-05	0.0002398	FALSE
Hs_kinpool58_2702	PKDCC	875.11/1532/1587.7/1887.6/1682.8/843.37	0/0/0/0/0/0	1559.8	0	-10.608	221250	338230	4.3252	7.62e-06	0.99999	1.524e-05	0.0002398	FALSE
Hs_kinpool14_1685	LATS1	1783.2/1570.7/902.55/2901.5/1541.5/1476.8	0/0/0/4980.6/2.4737/0	1556.1	0	-10.605	459080	337340	4.3232	7.6893e-06	0.99999	1.5379e-05	0.0002398	FALSE
Hs_kinpool58_679	MARK1	2259.8/1839/1223.8/2452.4/1005.2/1272.5	0/0.80677/0/0/6.1843/0	1555.7	0	-10.604	374720	337250	4.323	7.6965e-06	0.99999	1.5393e-05	0.0002398	FALSE
Hs_kinpool14_987	PIK3R1	1838.8/2615.9/1202.4/2186.1/1272.4/574.04	1131.3/0/0/0/0/15.404	1555.6	0	-10.604	554070	337220	4.3229	7.699e-06	0.99999	1.5398e-05	0.0002398	FALSE
Hs_kinpool14_536	MKNK2	744.36/1587.6/1698.3/1921.4/1263.4/1522.4	0/7.2609/0/0/0/0	1555	0	-10.604	179820	337080	4.3226	7.7098e-06	0.99999	1.542e-05	0.0002398	FALSE
Hs_kinpool14_2649	NTPCR	3653.8/2366.5/1574.1/607.39/614.62/1535	0/0/0/30.423/2.4737/0	1554.5	0	-10.603	1369500	336960	4.3224	7.7187e-06	0.99999	1.5437e-05	0.0002398	FALSE
Hs_kinpool14_2405	ADCK1	1067.6/1337.3/1403.3/2021.5/1703.5/2457.1	0/0/0/0/0/0	1553.4	0	-10.602	272700	336690	4.3217	7.7402e-06	0.99999	1.548e-05	0.0002398	FALSE
Hs_kinpool58_2163	PKN3	1288/2468.9/1472.2/3245.7/748.7/1634.3	0/0/0/5654.3/0/0	1553.2	0	-10.602	886740	336650	4.3217	7.7432e-06	0.99999	1.5486e-05	0.0002398	FALSE
Hs_kinpool14_2368	N4BP2	2678.9/1432.6/1354.8/1713.5/1661.2/1504.2	127.27/0/0/0.86922/139.77/0	1582.7	0.43461	-10.108	261100	343710	4.3209	7.7688e-06	0.99999	1.5538e-05	0.0002398	FALSE
Hs_kinpool14_2251	PANK1	2565.6/2423.2/2623.2/856.34/1716.1/2622.6	283.7/0/0/6.9538/0/11.849	2494.4	3.4769	-9.1225	666420	568160	4.3209	7.77e-06	0.99999	1.554e-05	0.0002398	FALSE
Hs_kinpool14_3066	NTC	1557.7/1210.1/2180.7/1533.8/2634/1544.1	114.01/9.6812/0/0/0/0	1550.9	0	-10.6	337240	336090	4.3204	7.7874e-06	0.99999	1.5575e-05	0.0002398	FALSE
Hs_kinpool14_2995	MAST4	1302.4/1205.1/1527.5/2608.4/4972.7/1573.8	2418.1/0/0/21.731/0/0	1550.7	0	-10.6	2602300	336030	4.3203	7.792e-06	0.99999	1.5584e-05	0.0002398	FALSE
Hs_kinpool58_232	CKMT1A_and_CKMT1B	1328.1/1955.2/1767.2/1901.7/834.19/1309	403.89/0/0/0/0/0	1547.7	0	-10.597	190780	335320	4.3187	7.8486e-06	0.99999	1.5697e-05	0.0002398	FALSE
Hs_kinpool58_2064	SH3BP4	2326.8/1530/1722.6/1174.6/1564.9/1241.7	0.88379/0/0/0/12152/0	1547.4	0	-10.597	174220	335270	4.3185	7.853e-06	0.99999	1.5706e-05	0.0002398	FALSE
Hs_kinpool58_363	DYRK1A	1328.1/2881.2/1437.3/2791.2/1165.3/1657.1	463.11/0/0/206.01/0/0	1547.2	0	-10.596	708990	335200	4.3184	7.858e-06	0.99999	1.5716e-05	0.0002398	FALSE
Hs_kinpool14_2361	SCYL2	1535/1899.6/1628.5/777.56/1948.2/796.58	0.88379/0/0/6.0845/0/33514	1581.8	0.4419	-10.1	300580	343490	4.3168	7.9167e-06	0.99999	1.5833e-05	0.0002398	FALSE
Hs_kinpool58_997	PIP4K2A	1064.5/2391.4/907.4/1233.7/1997.7/1854.5	258.07/0/0/0/0/0	1544.1	0	-10.593	350340	334470	4.3168	7.9171e-06	0.99999	1.5834e-05	0.0002398	FALSE
Hs_kinpool14_1213	PRPS2	1970.5/1726.7/1360.6/1908.8/1033.1/996.3	0/0/0/0/0/1.1849	1543.7	0	-10.593	188580	334360	4.3165	7.9256e-06	0.99999	1.5851e-05	0.0002398	FALSE
Hs_kinpool58_1039	PRKAB1	3455.1/1336.3/1588.7/1496/1480.3/2180.9	0/0/0/5.2153/0/0	1542.4	0	-10.592	823410	334050	4.3158	7.9508e-06	0.99999	1.5902e-05	0.0002398	FALSE
Hs_kinpool14_130	DDR1	603.31/1407.8/1878.8/1676.4/600.22/1983.5	2266/0/0/0/8.658/0	1542.1	0	-10.592	422560	333990	4.3157	7.9554e-06	0.99999	1.5911e-05	0.0002398	FALSE
Hs_kinpool58_2204	CDKL3	1130.4/1474.4/1605.2/1631.5/685.71/1754.1	0/0/0/0/0/0	1539.8	0	-10.589	191970	333430	4.3144	8.0011e-06	0.99999	1.6002e-05	0.0002398	FALSE
Hs_kinpool58_1168	MAPK9	537.42/1565.8/1052/1540.1/1537.9/1950.4	34.468/0/0/0/0/0	1539	0	-10.589	282070	333250	4.314	8.0155e-06	0.99999	1.6031e-05	0.0002398	FALSE
Hs_kinpool14_2710	NEK9	1612.3/1778.4/1464.5/1252.6/2725.7/547.79	43.306/0/0/0/2.4737/0	1538.4	0	-10.588	508260	333090	4.3137	8.0286e-06	0.99999	1.6057e-05	0.0002398	FALSE
Hs_kinpool58_2724	TBCK	1659.6/2300/1414/342.69/2192.1/1277	351.75/16.135/0/0/0/0	1536.8	0	-10.587	507070	332720	4.3128	8.059e-06	0.99999	1.6118e-05	0.0002398	FALSE
Hs_kinpool14_1373	SYK	2574.9/1364.1/1054.9/1528.3/1930.2/1545.2	0/6.4541/0/249.47/0/0	1536.8	0	-10.587	298920	332710	4.3128	8.0594e-06	0.99999	1.6119e-05	0.0002398	FALSE
Hs_kinpool14_1403	TGFBR1	701.11/1458.5/1957.5/865.79/2352.3/1613.7	232.44/0/0/16.515/0/0	1536.1	0	-10.586	400450	332550	4.3124	8.0731e-06	0.99999	1.6146e-05	0.0002398	FALSE
Hs_kinpool14_3103	NTC	2513.1/2666.6/3272.5/3347.4/881.88/3072.2	82.193/16.135/0/9078.1/0/0	2869.4	8.0677	-8.3063	910060	663250	4.3115	8.1081e-06	0.99999	1.6216e-05	0.0002398	FALSE
Hs_kinpool58_1054	PRKACG	1213.8/1672.1/1396.5/542.01/1691.8/2120.4	0/10.488/0/0/2090.3/0	1534.3	0	-10.584	298730	332120	4.3115	8.1084e-06	0.99999	1.6217e-05	0.0002398	FALSE
Hs_kinpool58_2666	TTBK1	1768.7/1357.1/1548.9/1555.1/429.24/1515.6	0/0/0/0/0/0	1532.2	0	-10.582	260850	331620	4.3104	8.1494e-06	0.99999	1.6299e-05	0.0002398	FALSE
Hs_kinpool58_485	FRK	3511.8/2470.8/1149/1678.8/1371.4/1385.5	0/0/0/224.26/0/2.3699	1532.1	0	-10.582	1003100	331600	4.3103	8.1513e-06	0.99999	1.6303e-05	0.0002398	FALSE
Hs_kinpool58_643	KDR	2375.1/763.01/1444.1/1956.1/619.12/1618.3	0/0/0/0/0/0	1531.2	0	-10.581	465990	331370	4.3098	8.1703e-06	0.99999	1.6341e-05	0.0002398	FALSE
Hs_kinpool14_2672	MASTL	4440.4/1716.8/1812.9/1344/941.28/811.42	187.36/0/0/0/0/0	1530.4	0	-10.581	1896300	331180	4.3094	8.1862e-06	0.99999	1.6372e-05	0.0002398	FALSE
Hs_kinpool14_2943	STK32C	1014.1/2395.3/2493.2/1005.2/2044.5/909.57	0/0/0/0/2.4737/1.1849	1529.3	0	-10.58	573730	330930	4.3088	8.2075e-06	0.99999	1.6415e-05	0.0002398	FALSE
Hs_kinpool14_1518	STK24	1604/1245.9/1685.7/388.39/1650.4/1450.5	0/0/0/2.6077/4.9475/0	1527.3	0	-10.578	285660	330440	4.3077	8.2486e-06	0.99999	1.6497e-05	0.0002398	FALSE
Hs_kinpool58_2717	STRADA	1936.6/1171.3/883.14/1709.5/1405.6/2054.2	5991.2/0/0/0.86922/11.132/0	1557.6	0.43461	-10.085	208100	337690	4.3075	8.2559e-06	0.99999	1.6512e-05	0.0002398	FALSE
Hs_kinpool14_2773	CIB4	2183.6/617.96/1565.4/1834.8/1487.5/957.5	3643.9/0/0/0/1746.4/0	1526.4	0	-10.577	335810	330240	4.3072	8.2651e-06	0.99999	1.653e-05	0.0002398	FALSE
Hs_kinpool58_2388	STK31	1098.5/1895.6/3391.8/2138.9/1155.4/881.03	37.119/0/0/0/0/0	1525.5	0	-10.576	946180	330020	4.3067	8.2837e-06	0.99999	1.6567e-05	0.0002398	FALSE
Hs_kinpool58_590	IKBKB	2039.5/1343.2/1553.7/1496.8/1638.7/1192.6	0/0/0/0/72.975/0	1525.3	0	-10.576	84549	329960	4.3066	8.2886e-06	0.99999	1.6577e-05	0.0002398	FALSE
Hs_kinpool14_2893	STK32A	1534/1516.1/1320.8/545.95/2439.6/1596.6	36456/0/1.7826/0/0/0	1525	0	-10.576	368400	329910	4.3065	8.2933e-06	0.99999	1.6587e-05	0.0002398	FALSE
Hs_kinpool58_2775	CIB4	1594.8/1403.8/1861.4/1455.1/812.59/1695.9	835.18/0/0/0/9.8949/0	1524.9	0	-10.575	134850	329880	4.3064	8.2961e-06	0.99999	1.6592e-05	0.0002398	FALSE
Hs_kinpool14_1033	PRKAA2	1050.1/1795.3/1416.9/1629.2/1186/2315.6	0/0/0/0/12.369/0	1523	0	-10.574	212390	329430	4.3054	8.3341e-06	0.99999	1.6668e-05	0.0002398	FALSE
Hs_kinpool58_2798	LRGUK	3355.3/1345.2/1086.9/2112.1/1700.8/772.62	10147/0/0/0/0/0	1523	0	-10.574	904140	329420	4.3054	8.3351e-06	0.99999	1.667e-05	0.0002398	FALSE
Hs_kinpool58_2780	ACVR1C	2084.8/2268.2/1725.5/876.82/893.58/1320.4	4122/0/0/3.4769/0/0	1523	0	-10.574	353330	329410	4.3054	8.3356e-06	0.99999	1.6671e-05	0.0002398	FALSE
Hs_kinpool14_2008	CDK19	2031.3/1026.3/1475.1/3590/1041.2/1569.2	2441/0/0/173.84/0/0	1522.2	0	-10.573	1003400	329220	4.3049	8.3519e-06	0.99999	1.6704e-05	0.0002398	FALSE
Hs_kinpool58_1750	SH3BP5	748.47/1304.5/1724.5/1666.2/1537/1504.2	1353.1/0/0/712.76/0/0	1520.6	0	-10.571	141240	328840	4.3041	8.3844e-06	0.99999	1.6769e-05	0.0002398	FALSE
Hs_kinpool58_1248	MOK	1407.4/1900.6/1705.1/1160.4/1069.1/1633.1	0/0/0/124.3/263.45/0	1520.2	0	-10.571	107470	328760	4.3039	8.3912e-06	0.99999	1.6782e-05	0.0002398	FALSE
Hs_kinpool58_1458	VRK1	1259.1/1526/1513/1556.7/301.46/2219.7	15.024/0/0/0/8.658/0	1519.5	0	-10.57	408630	328580	4.3035	8.4064e-06	0.99999	1.6813e-05	0.0002398	FALSE
Hs_kinpool58_1874	STK25	893.64/1290.6/1563.4/2800.6/1474.9/2097.6	0/0/0/0/0/47.398	1519.2	0	-10.57	484830	328510	4.3033	8.4131e-06	0.99999	1.6826e-05	0.0002398	FALSE
Hs_kinpool14_2745	LRRK2	1792.4/1406.8/1631.4/1081.6/1335.4/1985.8	0/0/0/8.6922/0/0	1519.1	0	-10.57	108560	328480	4.3033	8.4149e-06	0.99999	1.683e-05	0.0002398	FALSE
Hs_kinpool58_761	MYT1	3415/1617.4/1419.8/678.3/1083.5/1724.4	0/0/0/0/0/0	1518.6	0	-10.569	910710	328370	4.303	8.4246e-06	0.99999	1.6849e-05	0.0002398	FALSE
Hs_kinpool14_1545	DGKE	719.65/1889.6/1322.8/572.73/2768/1714.1	953.61/0/0/0/0/24.884	1518.5	0	-10.569	661660	328330	4.3029	8.428e-06	0.99999	1.6856e-05	0.0002398	FALSE
Hs_CD86_27	CD86	916.29/1588.6/1148.1/1448/1679.2/1835.1	61.865/0/0/785.78/0/0	1518.3	0	-10.569	127120	328290	4.3028	8.4312e-06	0.99999	1.6862e-05	0.0002398	FALSE
Hs_kinpool58_2945	PGM2L1	1924.2/1409.8/1553.7/1482.6/1842.1/1153.8	286.35/0/0/0/0/0	1518.2	0	-10.569	83361	328270	4.3028	8.4334e-06	0.99999	1.6867e-05	0.0002398	FALSE
Hs_kinpool58_706	MET	929.67/2011.8/1130.6/1904.9/2243.4/979.18	0/0/0/0/3136.7/21.329	1517.8	0	-10.569	341270	328170	4.3025	8.4423e-06	0.99999	1.6885e-05	0.0002398	FALSE
Hs_kinpool58_2209	TAOK3	4129.5/2223.5/1156.8/900.45/1762.9/1271.3	0/0/0/0/0/0	1517.1	0	-10.568	1590900	328010	4.3022	8.4558e-06	0.99999	1.6912e-05	0.0002398	FALSE
Hs_kinpool14_1601	RIPK2	561.1/1504.2/696.8/2367.3/1528/1642.2	0/0/0/0/0/2.3699	1516.1	0	-10.567	464810	327770	4.3016	8.4769e-06	0.99999	1.6954e-05	0.0002398	FALSE
Hs_kinpool58_2579	ALPK1	2253.7/1349.2/907.4/1026.5/2241.6/1682.2	166.15/0/0/46.938/0/0	1515.7	0	-10.567	347270	327670	4.3014	8.4853e-06	0.99999	1.6971e-05	0.0002398	FALSE
Hs_kinpool14_2677	DCLK3	1693.6/1272.7/1740.1/1333.7/1829.5/911.85	0/0/0/10.431/0/0	1513.7	0	-10.565	127200	327190	4.3003	8.5271e-06	0.99999	1.7054e-05	0.0002398	FALSE
Hs_kinpool58_520	GK2	1187.1/1773.4/949.13/1466.9/1559.5/2008.6	0/19.362/0/0/0/0	1513.2	0	-10.564	148390	327080	4.3001	8.5371e-06	0.99999	1.7074e-05	0.0002398	FALSE
Hs_kinpool14_2504	WNK3	1467.1/1699.9/948.16/1558.3/2013/579.75	0/0/0/0/0/0	1512.7	0	-10.564	295720	326950	4.2998	8.5477e-06	0.99999	1.7095e-05	0.0002398	FALSE
Hs_kinpool14_553	GUCY2F	1444.4/924.95/1935.1/2042/1060.1/1579.5	0/0/0/0/0/0	1512	0	-10.563	203580	326780	4.2994	8.5629e-06	0.99999	1.7126e-05	0.0002398	FALSE
Hs_kinpool58_1554	CAMK1	1423.8/1735.6/1227.7/1147/1596.4/1816.8	166.15/0/0/0/0/0	1510.1	0	-10.561	74289	326340	4.2984	8.6014e-06	0.99999	1.7203e-05	0.0002398	FALSE
Hs_kinpool14_2711	NEK9	1109.8/1943.3/1090.8/1303/2062.5/1714.1	13.257/0/0/73.015/0/0	1508.6	0	-10.56	182770	325970	4.2976	8.6339e-06	0.99999	1.7268e-05	0.0002398	FALSE
Hs_kinpool14_1309	CCL2	1639/1705.8/1535.3/1227.4/500.33/1481.3	3237.3/0/0/0/693.88/0	1508.3	0	-10.56	230500	325910	4.2974	8.6395e-06	0.99999	1.7279e-05	0.0002398	FALSE
Hs_kinpool58_2748	LRRK2	1068.7/3071.9/533.76/3862.6/1946.4/302.43	0/0/0/0/2603.6/0	1507.6	0	-10.559	2155800	325730	4.297	8.6556e-06	0.99999	1.7311e-05	0.0002398	FALSE
HGLibB_38446	PRKAA2	1461.9/2845.4/1542.1/1868.7/1472.2/1352.4	2976.6/0/0/89.53/0/0	1507.2	0	-10.559	390000	325630	4.2968	8.6641e-06	0.99999	1.7328e-05	0.0002398	FALSE
Hs_kinpool58_1720	RPS6KA5	622.87/1472.4/1927.4/771.26/2629.5/1538.4	0/37.111/0/0/1.2369/0	1505.4	0	-10.557	552310	325210	4.2958	8.7018e-06	0.99999	1.7404e-05	0.0002398	FALSE
Hs_kinpool58_2061	SH3BP4	1171.6/1548.9/1808/1508.6/1278.7/1501.9	0/0/0/0/0/0	1505.3	0	-10.557	51242	325180	4.2958	8.7045e-06	0.99999	1.7409e-05	0.0002398	FALSE
Hs_kinpool14_2073	SHPK	1389.9/1383/1743/1611.1/1557.7/1452.8	0/28.237/0/0/0/1.1849	1505.2	0	-10.557	20296	325180	4.2958	8.7046e-06	0.99999	1.7409e-05	0.0002398	FALSE
Hs_kinpool58_1204	EIF2AK2	2741.7/1866.8/973.39/1318/956.57/1692.5	569.16/0/0/32219/0/0	1505.2	0	-10.557	462690	325170	4.2958	8.7052e-06	0.99999	1.741e-05	0.0002398	FALSE
Hs_kinpool58_1688	LATS1	1417.7/1211.1/2256.4/2967.6/2859.8/876.47	1128.6/31.464/1.7826/0/0/0	1837	0.89128	-9.9246	798120	405230	4.2954	8.7185e-06	0.99999	1.7437e-05	0.0002398	FALSE
Hs_kinpool58_2602	ADPGK	1201.5/2704.3/2283.5/488.44/1428.1/1579.5	8758.4/0/0/0/0/0	1503.8	0	-10.555	636610	324830	4.295	8.7357e-06	0.99999	1.7471e-05	0.0002398	FALSE
Hs_kinpool58_1911	FASTK	885.4/2304.9/2121.5/765.74/804.49/2207.2	0/12.101/0/0/0/0	1503.4	0	-10.555	586850	324750	4.2948	8.7433e-06	0.99999	1.7487e-05	0.0002398	FALSE
Hs_kinpool58_1309	CCL2	1573.1/1432.6/996.68/1967.1/2115.6/842.23	2272.2/0/0/2038.3/0/0	1502.9	0	-10.554	258710	324610	4.2945	8.7552e-06	0.99999	1.751e-05	0.0002398	FALSE
Hs_TNFRSF4_71	TNFRSF4	1054.2/2178.7/1803.2/872.09/2301.9/1201.7	1034/0/0/0/0/0	1502.4	0	-10.554	375120	324510	4.2942	8.7647e-06	0.99999	1.7529e-05	0.0002398	FALSE
Hs_kinpool14_885	PDPK1	2304.1/1658.2/994.74/752.35/2151.6/1346.7	2125.5/0/0/12.169/0/0	1502.4	0	-10.554	386600	324500	4.2942	8.7654e-06	0.99999	1.7531e-05	0.0002398	FALSE
Hs_kinpool58_1324	SRC	988.36/1069/2007/1234.5/1863.7/1767.8	0/4.8406/0/6387.9/0/0	1501.1	0	-10.553	195830	324200	4.2935	8.7929e-06	0.99999	1.7586e-05	0.0002398	FALSE
Hs_kinpool58_1145	MAPK4	1458.9/1541.9/1763.4/809.86/1224.7/2044	0/0.80677/0/0/0/1.1849	1500.4	0	-10.552	184180	324020	4.2931	8.8089e-06	0.99999	1.7618e-05	0.0002398	FALSE
Hs_kinpool58_142	CALM3	1514.4/1486.3/763.77/1549.6/1235.5/1568.1	0/0.80677/0/0/11.132/3445.8	1500.4	0.40338	-10.063	124020	324010	4.2931	8.8094e-06	0.99999	1.7619e-05	0.0002398	FALSE
Hs_kinpool58_2987	NME9	2415.3/1763.5/1236.4/546.73/2982.2/981.46	0/0/0/53.022/124.92/0	1499.9	0	-10.552	870270	323910	4.2929	8.8188e-06	0.99999	1.7638e-05	0.0002398	FALSE
Hs_kinpool58_3047	FPGT-TNNI3K	1454.7/776.92/1490.7/2695.9/1520.8/1505.3	0/1.6135/0/144.29/0/0	1498	0	-10.55	391470	323440	4.2918	8.8611e-06	0.99999	1.7722e-05	0.0002398	FALSE
Hs_kinpool14_2780	ACVR1C	914.23/1576.7/1411.1/2781.7/3171.2/1417.4	6518/0/0/45419/0/0	1497.1	0	-10.549	962570	323220	4.2913	8.8812e-06	0.99999	1.7762e-05	0.0002398	FALSE
Hs_kinpool14_2278	CROT	2258.8/3412.7/640.52/1113.9/1879.9/1004.3	3235.6/0/0/0/0/0	1496.9	0	-10.549	1104000	323190	4.2912	8.8844e-06	0.99999	1.7769e-05	0.0002398	FALSE
Hs_kinpool14_2749	CSNK1A1L	1611.2/1998.9/1061.7/1381.8/1971.6/1101.3	5682.8/0/0/0/0/0	1496.5	0	-10.548	169950	323100	4.291	8.8929e-06	0.99999	1.7786e-05	0.0002398	FALSE
Hs_HAVCR2_40	HAVCR2	1619.5/1371/1839.1/1151/1771/1028.3	13.257/0/0/0/0/0	1495.2	0	-10.547	112340	322790	4.2903	8.9206e-06	0.99999	1.7841e-05	0.0002398	FALSE
Hs_kinpool14_1375	SYK	2173.4/1212.1/1446/2585.6/764/1544.1	0/0.80677/0/6.0845/2.4737/0	1495.1	0.40338	-10.058	453720	322750	4.2902	8.9248e-06	0.99999	1.785e-05	0.0002398	FALSE
Hs_kinpool58_288	CSNK1D	935.85/1000.5/2016.7/2016/1970.7/1016.8	365.89/0/0/171.24/0/0	1493.8	0	-10.546	311140	322450	4.2895	8.9525e-06	0.99999	1.7905e-05	0.0002398	FALSE
Hs_kinpool58_1245	MOK	1867.6/2539.4/1209.2/1039.1/707.31/1776.9	0/0/0/0/0/0	1493.1	0	-10.545	443940	322270	4.2891	8.9685e-06	0.99999	1.7937e-05	0.0002398	FALSE
Hs_kinpool58_1593	TNK1	2063.2/2279.1/1528.5/418.32/1287.7/1457.4	0/0/0/0/0/0	1492.9	0	-10.545	428530	322240	4.2891	8.9713e-06	0.99999	1.7943e-05	0.0002398	FALSE
Hs_kinpool58_611	IRAK2	2086.9/1391.9/1106.3/1593.7/1918.5/757.78	0/0/0/0/0/0	1492.8	0	-10.545	248830	322210	4.289	8.9741e-06	0.99999	1.7948e-05	0.0002398	FALSE
Hs_kinpool58_957	PIK3C2G	1454.7/1654.2/914.19/946.94/1530.7/1610.3	1755.2/0/0/0/0/31.993	1492.7	0	-10.545	135070	322190	4.2889	8.9761e-06	0.99999	1.7952e-05	0.0002398	FALSE
Hs_kinpool58_553	GUCY2F	1345.6/2272.1/1530.4/1187.2/1450.6/2622.6	1503.3/0.80677/0/0/0/0	1490.5	0	-10.543	401720	321670	4.2878	9.0244e-06	0.99999	1.8049e-05	0.0002398	FALSE
Hs_kinpool58_88	BCR	1079/1546.9/1092.8/2340.6/1501.9/1476.8	1.7676/0/0/13.038/0/0	1489.3	0	-10.541	210780	321380	4.2871	9.051e-06	0.99999	1.8102e-05	0.0002398	FALSE
Hs_kinpool14_393	EPHA7	353.13/1825.1/2138.9/2878.6/1527.1/2565.5	0/0.80677/1.7826/23266/0/4.7398	1982	1.2947	-9.7552	810760	440700	4.2868	9.063e-06	0.99999	1.8126e-05	0.0002398	FALSE
Hs_kinpool58_447	FES	1451.6/1448.5/807.44/1573.2/1970.7/1525.8	0/0/0/0/3295/0	1488.7	0	-10.541	141600	321240	4.2868	9.0641e-06	0.99999	1.8128e-05	0.0002398	FALSE
Hs_kinpool58_2680	DCLK3	217.23/1711.8/1004.4/1468.5/2162.4/1506.4	0/0/0/754.48/11.132/0	1487.4	0	-10.54	470670	320930	4.2861	9.093e-06	0.99999	1.8186e-05	0.0002398	FALSE
Hs_kinpool14_2521	PANK3	1526.8/2016.8/1448/882.34/2035.5/1214.3	0/0/0/0/0/0	1487.4	0	-10.54	204910	320920	4.286	9.0945e-06	0.99999	1.8189e-05	0.0002398	FALSE
Hs_kinpool58_1821	SGK2	1650.3/2095.3/1257.7/1424.3/1548.7/931.25	14743/0.80677/0/1.7384/0/0	1486.5	0.40338	-10.05	153170	320710	4.2856	9.1137e-06	0.99999	1.8227e-05	0.0002398	FALSE
Hs_kinpool58_1809	GNE	2550.2/2510.6/801.62/534.92/494.94/2168.3	0/0/0/0/0/0	1485	0	-10.537	1000700	320350	4.2847	9.1482e-06	0.99999	1.8296e-05	0.0002398	FALSE
Hs_kinpool58_1472	YES1	2654.1/1317.4/1689.6/925.66/1649.5/925.54	0/2.4203/0/0/129.87/0	1483.4	0	-10.536	418110	319980	4.2839	9.1831e-06	0.99999	1.8366e-05	0.0002398	FALSE
Hs_kinpool58_2719	STRADA	2244.4/1460.4/1506.2/452.98/791.9/1549.8	34.468/0/0/17942/0/0	1483.3	0	-10.536	424870	319950	4.2838	9.1857e-06	0.99999	1.8371e-05	0.0002398	FALSE
Hs_kinpool14_1315	MAP2K4	1836.7/384.49/1344.1/790.95/1620.7/1819.1	0/0/0/0/0/0	1482.4	0	-10.535	392140	319730	4.2833	9.2064e-06	0.99999	1.8413e-05	0.0002398	FALSE
Hs_kinpool14_3050	C8orf44-SGK3	1516.5/1824.1/1872.1/1011.5/996.17/1448.2	3757.9/0/0/0/0/13083	1482.4	0	-10.535	145800	319720	4.2833	9.2072e-06	0.99999	1.8414e-05	0.0002398	FALSE
Hs_kinpool58_2243	STK26	751.56/2007.9/1842/809.07/1546.9/1417.4	21.211/0/0/0/18.553/0	1482.2	0	-10.534	280210	319670	4.2832	9.212e-06	0.99999	1.8424e-05	0.0002398	FALSE
Hs_kinpool58_2263	MYO3A	987.33/2438.1/1541.1/1421.2/1709.8/850.22	0/42.759/0/0/2304.3/0	1481.2	0	-10.533	323410	319430	4.2826	9.2346e-06	0.99999	1.8469e-05	0.0002398	FALSE
Hs_kinpool58_2333	PI4K2A	947.17/977.61/2643.6/1955.3/1193.2/1766.6	82.193/0/0/11.3/0/0	1479.9	0	-10.532	456130	319140	4.282	9.2623e-06	0.99999	1.8525e-05	0.0002398	FALSE
Hs_kinpool14_689	MAP3K1	1367.2/1511.1/1802.2/2061.7/1138.4/1448.2	104.29/0/0/62.584/0/0	1479.7	0	-10.532	114770	319080	4.2818	9.2684e-06	0.99999	1.8537e-05	0.0002398	FALSE
Hs_kinpool14_1250	RAF1	966.74/1561.8/1397.5/1562.2/1245.4/1594.3	0/0/0/0/0/0	1479.6	0	-10.532	70276	319070	4.2818	9.2692e-06	0.99999	1.8538e-05	0.0002398	FALSE
Hs_kinpool58_2264	MYO3A	2424.6/2015.8/1341.2/575.09/195.27/1617.1	0/0/0/0/1452.1/0	1479.2	0	-10.532	737110	318960	4.2815	9.2799e-06	0.99999	1.856e-05	0.0002398	FALSE
Hs_kinpool58_880	PDK3	574.48/1922.4/1688.6/1269.1/1117.7/1794	183.83/0/0/46.069/0/0	1478.9	0	-10.531	266490	318890	4.2814	9.2862e-06	0.99999	1.8572e-05	0.0002398	FALSE
Hs_kinpool14_1030	PRKAA1	1425.9/2209.5/1417.9/2099.5/1530.7/1036.2	20.327/0/0/0/0/0	1478.3	0	-10.531	225030	318750	4.2811	9.2996e-06	0.99999	1.8599e-05	0.0002398	FALSE
Hs_kinpool14_157	CAMK2D	2903.3/1571.7/1645/1382.6/868.39/1295.3	174.99/0/0/0/1036.5/0	1477.2	0	-10.53	496720	318480	4.2804	9.326e-06	0.99999	1.8652e-05	0.0002398	FALSE
Hs_kinpool58_3029	NME1-NME2	1186/1499.2/1622.6/1738.7/1312/1455.1	0/0/0/0/996.91/0	1477.1	0	-10.53	40511	318480	4.2804	9.3264e-06	0.99999	1.8653e-05	0.0002398	FALSE
Hs_kinpool58_1999	TNIK	2152.8/417.27/2630/854.76/1116.8/1835.1	0/0/0/0/0/10.664	1475.9	0	-10.528	710920	318190	4.2798	9.3541e-06	0.99999	1.8708e-05	0.0002398	FALSE
Hs_kinpool58_743	MST1	1032.6/743.14/1615.8/1705.6/1563.1/1385.5	0/0.80677/0/0/0/0	1474.3	0	-10.527	163790	317800	4.2789	9.3922e-06	0.99999	1.8784e-05	0.0002398	FALSE
Hs_kinpool58_2800	LRGUK	1452.7/1494.2/1393.6/922.51/1755.7/1893.3	15740/0/0/0/1627.7/0	1473.5	0	-10.526	113340	317600	4.2784	9.4114e-06	0.99999	1.8823e-05	0.0002398	FALSE
Hs_kinpool58_1561	CDK10	1114/1533/1583.8/1408.6/778.4/1875.1	145.83/0.80677/0/0/0/0	1470.8	0	-10.523	158130	316960	4.277	9.4735e-06	0.99999	1.8947e-05	0.0002398	FALSE
Hs_kinpool58_1838	TNK2	1884.1/1567.7/1583.8/1373.1/989.87/1153.8	5175.5/0/0/0/0/0	1470.4	0	-10.523	106820	316880	4.2768	9.4814e-06	0.99999	1.8963e-05	0.0002398	FALSE
Hs_kinpool14_828	PAK1	1508.3/1243.9/1533.4/3445/1398.4/1430	0/0/0/0/0/0	1469.1	0	-10.522	793440	316570	4.276	9.5123e-06	0.99999	1.9025e-05	0.0002398	FALSE
Hs_kinpool14_2756	AK7	7236.6/1256.8/2438.8/1993.9/845.89/477.04	15049/0/0/0/1600.5/1.1849	1625.4	0.59247	-9.9962	6869200	353960	4.275	9.5587e-06	0.99999	1.9117e-05	0.0002398	FALSE
Hs_kinpool58_2651	NTPCR	691.85/1635.3/555.11/1685.1/1298.5/1694.7	0/0/0/0/0/0	1466.9	0	-10.52	317670	316040	4.2748	9.5641e-06	0.99999	1.9128e-05	0.0002398	FALSE
Hs_kinpool14_1947	IRAK3	1179.8/1344.2/1585.8/2287.8/1016/1727.8	0/0/3.8252e+05/0/0/1.1849	1465	0	-10.518	211630	315580	4.2738	9.6097e-06	0.99999	1.9219e-05	0.0002398	FALSE
Hs_kinpool14_1409	TGFBR3	2725.2/2814.6/2135.1/1777.3/1579.3/749.79	43241/0.80677/1.7826/2406.9/0/0	1956.2	1.2947	-9.7363	597930	434360	4.2736	9.6174e-06	0.99999	1.9235e-05	0.0002398	FALSE
Hs_kinpool14_2035	PIP5K1C	1191.2/1470.4/1458.6/2231.8/1942.8/1177.8	0/0/0/0/0/0	1464.5	0	-10.517	194920	315470	4.2735	9.6211e-06	0.99999	1.9242e-05	0.0002398	FALSE
Hs_kinpool14_931	PHKA1	4322/1222/1374.2/1216.4/1554.1/1925.3	25.63/0/0/0/0/0	1464.1	0	-10.517	1703200	315380	4.2733	9.6296e-06	0.99999	1.9259e-05	0.0002398	FALSE
Hs_kinpool58_1909	FASTK	769.06/1923.4/1207.3/1715.8/1115.9/2159.2	0/0/0/0/0/0	1461.6	0	-10.514	285680	314770	4.2719	9.6914e-06	0.99999	1.9383e-05	0.0002398	FALSE
Hs_kinpool58_11	ACVR1	1015.1/1827/1461.5/1186.4/1459.6/1814.6	0/0/0/218.17/0/0	1460.6	0	-10.513	106640	314530	4.2713	9.7148e-06	0.99999	1.943e-05	0.0002398	FALSE
HGLibB_47626	STYK1	1988/1899.6/3363.7/512.86/2125.5/1492.7	885.56/0.80677/0/1.7384/21.027/0	1943.8	1.2726	-9.7411	860810	431330	4.2711	9.7261e-06	0.99999	1.9452e-05	0.0002398	FALSE
Hs_kinpool58_2309	PANK4	3517.9/1251.8/1667.3/701.93/1672/936.96	0/0/0/0/0/0	1459.5	0	-10.512	1043100	314290	4.2708	9.7395e-06	0.99999	1.9479e-05	0.0002398	FALSE
Hs_kinpool58_307	CSNK2A2	2429.7/1200.1/1672.1/2027/1246.3/1045.4	0/0/0/0/0/0	1459.2	0	-10.512	318650	314220	4.2706	9.747e-06	0.99999	1.9494e-05	0.0002398	FALSE
Hs_kinpool14_1357	CDKL5	1525.8/1156.4/1391.7/1647.3/1658.5/552.36	735.31/0.80677/0/0/0/0	1458.7	0	-10.511	199460	314090	4.2703	9.7594e-06	0.99999	1.9519e-05	0.0002398	FALSE
Hs_kinpool58_3037	MORN2	1678.1/918/1112.2/1822.2/1580.2/1336.4	0/0/0/2557.2/8.658/0	1458.3	0	-10.511	124440	313990	4.2701	9.7698e-06	0.99999	1.954e-05	0.0002398	FALSE
Hs_kinpool14_213	CHKB	1698.7/2097.3/1567.3/1327.4/1348/1049.9	0/22.589/0/0/0/0	1457.7	0	-10.51	134890	313840	4.2697	9.7846e-06	0.99999	1.9569e-05	0.0002398	FALSE
Hs_kinpool58_245	CLK1	2684/1333.3/1581.9/705.87/1200.4/1587.5	106.05/0/0/0/9.8949/0	1457.6	0	-10.51	436610	313820	4.2697	9.7869e-06	0.99999	1.9574e-05	0.0002398	FALSE
Hs_kinpool58_2095	RAB11FIP5	2434.9/170.88/1492.6/639.69/1495.6/1884.2	0.88379/0/0/13.908/13.605/0	1494.1	0.4419	-10.018	703620	322520	4.2694	9.8006e-06	0.99999	1.9601e-05	0.0002398	FALSE
Hs_kinpool14_381	EPHA3	1897.4/1376/1098.6/410.44/1535.2/1602.3	0/0/0/0/60.606/0	1455.6	0	-10.508	289840	313350	4.2686	9.8349e-06	0.99999	1.967e-05	0.0002398	FALSE
HGLibB_56652	ZNF775	3042.3/1907.5/1437.3/524.67/1267.9/1472.2	2417.2/0/0/0/0/0	1454.7	0	-10.508	725170	313150	4.2681	9.8558e-06	0.99999	1.9712e-05	0.0002398	FALSE
Hs_kinpool58_1810	GNE	1284.9/1598.5/1606.1/1481.9/1419.1/1426.5	3390.2/0/0/0/9.8949/0	1454.2	0	-10.507	15072	313020	4.2678	9.869e-06	0.99999	1.9738e-05	0.0002398	FALSE
Hs_kinpool58_2933	GK5	1594.8/1265.7/2657.2/1801.7/1204.9/1313.6	257.18/0.80677/0/0/0/27.254	1454.2	0.40338	-10.018	341040	313010	4.2678	9.87e-06	0.99999	1.974e-05	0.0002398	FALSE
Hs_kinpool14_3092	NTC	2960.9/4273.1/2604.8/4261.2/2343.3/1816.8	18628/1.6135/0/14.777/0/42.658	2782.9	8.1951	-8.242	1119200	641190	4.2669	9.9109e-06	0.99999	1.9822e-05	0.0002398	FALSE
HGLibA_11635	CTLA4	1534/850.44/3227.8/2053/925.98/1370.6	0/0/119.43/0/0/1312.9	1452.3	0	-10.505	833170	312570	4.2668	9.9149e-06	0.99999	1.983e-05	0.0002398	FALSE
Hs_kinpool58_881	PDK4	1418.7/1881.7/2266.1/1022.6/1484.8/1036.2	11.489/0/0/13.908/0/0	1451.8	0	-10.505	241400	312440	4.2665	9.9288e-06	0.99999	1.9858e-05	0.0002398	FALSE
Hs_kinpool14_3067	NTC	1661.7/2258.2/1913.8/413.59/1086.2/1240.5	0/0/0/53.022/0/30.808	1451.1	0	-10.504	432760	312280	4.2661	9.9449e-06	0.99999	1.989e-05	0.0002398	FALSE
Hs_kinpool58_2736	SLAMF6	784.51/949.79/1731.3/1344.8/1556.8/1691.3	0/0/183.6/0/0/0	1450.8	0	-10.504	170790	312210	4.266	9.9526e-06	0.99999	1.9905e-05	0.0002398	FALSE
Hs_kinpool58_2129	NMRK2	2559.4/999.46/1332.5/1778.1/1265.2/1568.1	0/0/0/0/0/0	1450.3	0	-10.503	320580	312080	4.2657	9.9654e-06	0.99999	1.9931e-05	0.0002398	FALSE
Hs_kinpool58_2218	IP6K2	2869.3/1093.8/1867.2/1597.7/1302.1/1086.5	0/0/0/0/393.32/0	1449.9	0	-10.503	498290	311990	4.2655	9.9745e-06	0.99999	1.9949e-05	0.0002398	FALSE
Hs_kinpool58_443	FER	1180.9/637.83/2978.4/1715/1938.3/1064.8	73.355/0/0/0/0/0	1448	0	-10.501	705710	311530	4.2644	1.0022e-05	0.99999	2.0045e-05	0.0002398	FALSE
Hs_kinpool58_913	PFKP	1929.4/1749.6/1156.8/983.17/1554.1/1338.7	1810.9/0/0/93.007/0/0	1446.4	0	-10.499	129360	311160	4.2635	1.0061e-05	0.99999	2.0123e-05	0.0002398	FALSE
Hs_kinpool58_1278	RP2	1876.8/911.04/1606.1/1893.9/1285/1052.2	0/0/0/0/0/0	1445.6	0	-10.498	175800	310970	4.2631	1.0081e-05	0.99999	2.0163e-05	0.0002398	FALSE
Hs_kinpool58_2737	ALPK2	667.14/1792.3/934.57/1751.3/1771/1136.7	0/0/0/5.2153/0/0	1444	0	-10.497	256010	310590	4.2622	1.0122e-05	0.99999	2.0243e-05	0.0002398	FALSE
Hs_kinpool14_2359	BMP2K	1413.6/1885.7/1975.9/1473.2/754.1/1120.7	880.26/0/0/0/0/0	1443.4	0	-10.496	212040	310440	4.2619	1.0137e-05	0.99999	2.0274e-05	0.0002398	FALSE
Hs_kinpool14_2357	BMP2K	1591.7/1446.5/1440.2/2097.1/1231/1336.4	635.45/0/0/0/64.317/0	1443.4	0	-10.496	101190	310440	4.2619	1.0137e-05	0.99999	2.0274e-05	0.0002398	FALSE
Hs_kinpool58_2069	PRKD3	1672/1425.7/1363.5/2638.3/958.37/1460.8	85.728/0/0/0/0/2.3699	1443.2	0	-10.496	344530	310410	4.2618	1.014e-05	0.99999	2.0281e-05	0.0002398	FALSE
Hs_kinpool14_2811	DGKK	661.99/986.55/2102.1/2300.4/1586.5/1298.7	0/0/0/0/0/0	1442.6	0	-10.495	405880	310260	4.2614	1.0156e-05	0.99999	2.0312e-05	0.0002398	FALSE
Hs_kinpool14_2023	PPIP5K2	1118.1/1456.5/1070.4/2332.7/1428.1/1537.2	0/0/0/78.23/0/0	1442.3	0	-10.495	209120	310190	4.2613	1.0164e-05	0.99999	2.0328e-05	0.0002398	FALSE
Hs_kinpool14_2013	PASK	1503.1/1381/2062.3/1158.9/604.72/1514.4	1364.6/0/0/14.777/0/0	1442	0	-10.495	235740	310130	4.2611	1.017e-05	0.99999	2.034e-05	0.0002398	FALSE
Hs_kinpool14_398	EPHA8	602.28/866.33/2158.3/1002.1/2446.8/1876.2	0/0/0/0.86922/107.61/0	1439.1	0	-10.492	588620	309440	4.2595	1.0244e-05	0.99999	2.0487e-05	0.0002398	FALSE
Hs_kinpool14_319	DGKB	425.2/1360.1/1517.8/1548/1678.3/648.22	141.41/0.80677/0/1342.1/0/0	1439	0.40338	-10.003	346920	309400	4.2594	1.0248e-05	0.99999	2.0496e-05	0.0002398	FALSE
Hs_kinpool14_1376	SYK	2126/1110.7/1399.4/2099.5/960.17/1476.8	0/0/0/161.68/0/0	1438.1	0	-10.491	249840	309190	4.2589	1.027e-05	0.99999	2.054e-05	0.0002398	FALSE
Hs_kinpool58_1878	CIB1	3531.3/1609.5/1420.8/1449.6/844.09/768.05	5.3027/0/0/0/0/0	1435.2	0	-10.488	1043800	308490	4.2573	1.0345e-05	0.99999	2.069e-05	0.0002398	FALSE
Hs_kinpool58_2318	PI4K2B	1651.4/1218/2079.7/1134.4/992.57/2377.2	0/0/0/153.85/0/0	1434.7	0	-10.488	336780	308380	4.2571	1.0357e-05	0.99999	2.0713e-05	0.0002398	FALSE
Hs_kinpool14_1710	MAGI1	3595.1/1666.1/1676/333.24/1202.2/891.31	0/0/0/0/0/0	1434.2	0	-10.487	1268500	308260	4.2568	1.037e-05	0.99999	2.0741e-05	0.0002398	FALSE
Hs_kinpool14_2208	NME8	1498/1569.7/1497.5/1368.4/1055.6/842.23	68.052/0/0/14.777/0/0	1432.9	0	-10.486	104520	307960	4.2561	1.0402e-05	0.99999	2.0805e-05	0.0002398	FALSE
Hs_kinpool14_2105	LATS2	3046.4/1062.1/1295.6/1321.1/1796.2/1543	0/0/215.69/0/0/0	1432	0	-10.485	583770	307750	4.2556	1.0425e-05	0.99999	2.085e-05	0.0002398	FALSE
Hs_kinpool58_1276	ROS1	619.78/1015.4/2178.7/1636.3/1369.6/1493.9	0/0/0/0/1.2369/0	1431.7	0	-10.485	288040	307680	4.2554	1.0433e-05	0.99999	2.0866e-05	0.0002398	FALSE
Hs_kinpool58_1279	RP2	1838.8/2070.5/1199.5/1400.7/1462.3/991.73	695.54/0/0/9.5614/0/0	1431.5	0	-10.484	164640	307630	4.2553	1.0439e-05	0.99999	2.0878e-05	0.0002398	FALSE
Hs_kinpool14_1978	ARSG	1616.4/1062.1/1907/1560.6/1302.1/939.24	9.7217/0/0/0/0/0	1431.4	0	-10.484	134490	307590	4.2552	1.0442e-05	0.99999	2.0885e-05	0.0002398	FALSE
HGLibB_23735	ITGB1	1928.3/1522/891.87/1339.3/1931.1/1315.8	0/0/0/0/0/0	1430.7	0	-10.483	163670	307420	4.2548	1.0461e-05	0.99999	2.0923e-05	0.0002398	FALSE
Hs_kinpool58_2526	FN3KRP	548.74/1665.1/898.66/1407.8/1453.3/1527	827.23/0/0/2460.8/0/0	1430.6	0	-10.483	225170	307400	4.2548	1.0464e-05	0.99999	2.0928e-05	0.0002398	FALSE
Hs_kinpool14_1237	ALDH18A1	3609.6/1554.8/1704.2/716.11/1305.7/1243.9	2601/0/0/0/43.29/0	1430.3	0	-10.483	1080000	307330	4.2546	1.0471e-05	0.99999	2.0942e-05	0.0002398	FALSE
Hs_kinpool14_1550	DGKD	2432.8/1882.7/1078.2/1915.9/1954.5/1077.3	3852.4/0/0/634.53/2.4737/0	1899.3	1.2369	-9.7305	327620	420430	4.2545	1.0476e-05	0.99999	2.0952e-05	0.0002398	FALSE
Hs_kinpool14_878	PDK3	1584.5/2248.3/1274.2/1607.9/1168.9/763.49	0/0/0/0/4.9475/0	1429.3	0	-10.482	252370	307110	4.2541	1.0495e-05	0.99999	2.099e-05	0.0002398	FALSE
Hs_kinpool58_1370	AURKC	1624.6/1219/1884.7/1385.7/1472.2/744.09	744.15/0/0/0/25.974/0	1429	0	-10.482	152560	307020	4.2539	1.0505e-05	0.99999	2.101e-05	0.0002398	FALSE
Hs_kinpool58_2927	ANKK1	1529.9/1368.1/1487.7/1363.7/1195/1529.3	333.19/3.2271/0/0/0/0	1427.9	0	-10.481	17237	306770	4.2533	1.0533e-05	0.99999	2.1066e-05	0.0002398	FALSE
Hs_kinpool14_3045	FPGT-TNNI3K	1296.2/2117.2/610.43/340.33/1558.6/1580.6	0/0/0/0/0/0	1427.4	0	-10.48	476560	306650	4.253	1.0546e-05	0.99999	2.1093e-05	0.0002398	FALSE
Hs_kinpool14_38	ADRBK2	1649.3/768.97/883.14/1205.3/2128.2/3697.6	2763.6/0/0/0/0/0	1427.3	0	-10.48	1294700	306630	4.253	1.0548e-05	0.99999	2.1096e-05	0.0002398	FALSE
Hs_kinpool14_516	GK	2015.8/2145/2092.4/2342.9/2256.9/3084.8	1095.9/0/0/106.04/4.9475/0	2200.9	2.4737	-9.3081	170720	494790	4.2526	1.0566e-05	0.99999	2.1131e-05	0.0002398	FALSE
Hs_kinpool14_2661	MAP3K21	1620.5/1952.2/1487.7/493.16/1365.1/1091	0/0/0/0/0/0	1426.4	0	-10.479	261030	306420	4.2525	1.0571e-05	0.99999	2.1143e-05	0.0002398	FALSE
Hs_kinpool58_1951	PNKP	2802.4/961.71/1669.2/1221.1/1631.5/1110.4	0/0/0/16.515/1721.7/0	1426.3	0	-10.479	470500	306390	4.2524	1.0575e-05	0.99999	2.115e-05	0.0002398	FALSE
Hs_kinpool58_1531	CDC42BPA	1426.9/754.07/1297.5/2311.4/1739.5/1424.3	115.78/0/0/0/0/0	1425.6	0	-10.478	270100	306220	4.252	1.0593e-05	0.99999	2.1187e-05	0.0002398	FALSE
Hs_kinpool58_928	PGK2	2129.1/446.08/1593.5/1926.2/1199.5/1253.1	0/0/0/0/0/0	1423.3	0	-10.476	362800	305680	4.2507	1.0654e-05	0.99999	2.1308e-05	0.0002398	FALSE
Hs_kinpool58_2575	HKDC1	1343.5/1078.9/1502.3/2186.1/941.28/1512.1	0/0/0/0/8.658/0	1422.9	0	-10.476	190670	305590	4.2505	1.0664e-05	0.99999	2.1328e-05	0.0002398	FALSE
Hs_CD274_8	CD274	1311.6/2484.7/1429.5/1548.8/844.09/1415.1	6257.2/4.0338/0/0/0/0	1422.3	0	-10.475	298290	305450	4.2502	1.068e-05	0.99999	2.136e-05	0.0002398	FALSE
Hs_kinpool58_2722	TBCK	1208.7/2522.5/1947.8/1084.8/1260.7/1582.9	1738.4/0/0/0/821.28/0	1421.8	0	-10.475	339800	305320	4.2499	1.0693e-05	0.99999	2.1387e-05	0.0002398	FALSE
Hs_kinpool58_3025	SBK2	1563.9/1326.3/1516.9/2953.5/1070/1273.6	0/0.80677/0/42.592/12.369/0	1421.6	0.40338	-9.9854	506110	305270	4.2498	1.0699e-05	0.99999	2.1399e-05	0.0002398	FALSE
Hs_kinpool14_3026	SBK2	1746.1/1093.8/2317.5/330.09/656.91/1857.9	0/0/0/4.3461/0/1.1849	1420	0	-10.473	596040	304890	4.2489	1.0743e-05	0.99999	2.1485e-05	0.0002398	FALSE
Hs_kinpool14_2528	FN3KRP	1471.2/2385.4/2680.5/339.54/1368.7/1191.5	192.67/0/0/0/8.658/0	1420	0	-10.473	749140	304890	4.2489	1.0743e-05	0.99999	2.1485e-05	0.0002398	FALSE
Hs_kinpool14_852	CDK17	1539.2/1744.6/1469.3/1184.1/516.53/1369.5	4440.2/0/0/0/0/0	1419.4	0	-10.472	199120	304750	4.2486	1.0758e-05	0.99999	2.1516e-05	0.0002398	FALSE
Hs_kinpool58_59	AKT2	1013.1/1396.9/2570.8/691.69/1609/1440.2	0/12.101/0/0/0/0	1418.6	0	-10.471	411530	304550	4.2481	1.078e-05	0.99999	2.1561e-05	0.0002398	FALSE
Hs_kinpool58_1801	OXSR1	1651.4/855.4/1621.7/995.78/1214.8/2288.2	66.284/0/0/0/7.4212/0	1418.3	0	-10.471	277830	304480	4.2479	1.0788e-05	0.99999	2.1577e-05	0.0002398	FALSE
Hs_kinpool58_108	BMX	1384.7/1749.6/1486.8/1450.3/1136.6/1041.9	0/0/0/4.3461/0/0	1417.5	0	-10.47	67440	304310	4.2475	1.0808e-05	0.99999	2.1616e-05	0.0002398	FALSE
Hs_kinpool14_1280	RP2	2374.1/1470.4/1492.6/954.03/1363.3/862.77	0/0.80677/0/0/0/0	1416.9	0	-10.469	289810	304150	4.2471	1.0826e-05	0.99999	2.1652e-05	0.0002398	FALSE
Hs_kinpool14_752	MUSK	2325.7/1071/1016.1/1761.5/2167.8/508.99	5607.7/0/0/20.861/0/0	1416.3	0	-10.469	522730	304010	4.2468	1.0842e-05	0.99999	2.1684e-05	0.0002398	FALSE
Hs_kinpool14_893	PFKFB2	911.14/2058.5/1507.2/1801.7/1126.7/1325	1597.9/0/0/0/0/0	1416.1	0	-10.469	183360	303960	4.2467	1.0847e-05	0.99999	2.1695e-05	0.0002398	FALSE
Hs_kinpool58_3043	SBK3	911.14/1756.5/1395.6/1436.2/1730.5/1094.4	210.34/0/0/0/0/0	1415.9	0	-10.468	114780	303910	4.2466	1.0853e-05	0.99999	2.1706e-05	0.0002398	FALSE
Hs_kinpool14_1582	STK16	1360/958.73/884.11/1518.1/1672.9/1471.1	10270/0/0/427.66/0/0	1415.5	0	-10.468	114800	303840	4.2464	1.0862e-05	0.99999	2.1723e-05	0.0002398	FALSE
Hs_kinpool58_2350	CDC42BPG	6638.5/1271.7/1558.6/1927.7/890.88/981.46	0/0/0/0/0/0	1415.1	0	-10.468	5610000	303740	4.2462	1.0872e-05	0.99999	2.1745e-05	0.0002398	FALSE
Hs_kinpool58_1064	PRKAR1A	3050.5/1255.8/1102.5/1574/2238/354.92	11997/0/0/1650.7/0/0	1414.9	0	-10.468	924910	303690	4.246	1.0879e-05	0.99999	2.1757e-05	0.0002398	FALSE
Hs_kinpool58_821	DDR2	2233.1/898.13/2095.3/1036.7/1533.4/1293	0/0.80677/0/21.731/0/0	1413.2	0	-10.466	314660	303280	4.2451	1.0925e-05	0.99999	2.1849e-05	0.0002398	FALSE
Hs_kinpool14_891	PFKFB1	493.15/1944.3/1683.8/737.38/1140.2/1974.3	487.85/0/0/0/0/0	1412	0	-10.465	409340	302990	4.2444	1.0959e-05	0.99999	2.1917e-05	0.0002398	FALSE
Hs_kinpool14_550	GUCY2C	693.91/1591.6/1097.6/1860/1231.9/1829.4	0/0/0/2.6077/0/0	1411.8	0	-10.464	210800	302940	4.2443	1.0964e-05	0.99999	2.1928e-05	0.0002398	FALSE
Hs_kinpool14_2663	MAP3K21	1195.3/965.68/1471.2/1558.3/1351.6/1926.4	9383.2/0/0/0/16.079/0	1411.4	0	-10.464	107860	302860	4.2441	1.0973e-05	0.99999	2.1946e-05	0.0002398	FALSE
Hs_kinpool14_2705	PLXNA4	328.42/1377/1523.7/1444.8/1233.7/2158.1	0/0/0/0/0/0	1410.9	0	-10.463	355290	302740	4.2438	1.0987e-05	0.99999	2.1975e-05	0.0002398	FALSE
Hs_PDCD1_49	PDCD1	1381.6/2009.9/1439.2/1962.4/1008.8/1343.2	0/0/0/0/0/23.699	1410.4	0	-10.463	166300	302620	4.2436	1.1001e-05	0.99999	2.2001e-05	0.0002398	FALSE
Hs_kinpool58_1652	KALRN	1340.5/1371/1108.3/1472.4/1448.8/1524.7	673.45/0/0/0/0/47.398	1409.9	0	-10.462	23182	302500	4.2433	1.1014e-05	0.99999	2.2029e-05	0.0002398	FALSE
Hs_kinpool58_2410	PAK7	761.86/1976.1/2303.9/1419.6/1316.5/1395.7	9366.4/0/0/0/0/0	1407.7	0	-10.46	310400	301970	4.242	1.1076e-05	0.99999	2.2153e-05	0.0002398	FALSE
HGLibA_23904	JAG1	7587.7/1374/1440.2/1109.2/1267/2055.4	0/0/0/0/9.8949/0	1407.1	0	-10.46	7746100	301840	4.2417	1.1092e-05	0.99999	2.2184e-05	0.0002398	FALSE
Hs_kinpool58_2402	CAMK1D	1279.7/1919.4/1534.3/1004.4/354.55/1765.5	3034.9/0/0/0/0/0	1407	0	-10.459	338650	301820	4.2416	1.1094e-05	0.99999	2.2189e-05	0.0002398	FALSE
Hs_kinpool14_2160	NME7	730.97/2375.5/1220.9/1592.1/1116.8/2089.6	0/6.4541/0/3549/0/0	1406.5	0	-10.459	402950	301690	4.2414	1.1109e-05	0.99999	2.2217e-05	0.0002398	FALSE
Hs_kinpool14_2243	STK26	1341.5/1528/1378.1/944.57/1474.9/1434.5	75.122/0/0/0/0/0	1406.3	0	-10.459	47702	301650	4.2412	1.1114e-05	0.99999	2.2228e-05	0.0002398	FALSE
Hs_kinpool58_1814	COL4A3BP	2835.3/797.78/924.87/2179.1/785.6/1887.6	317.28/0/0/20.861/0/0	1406.2	0	-10.459	771690	301630	4.2412	1.1116e-05	0.99999	2.2232e-05	0.0002398	FALSE
Hs_kinpool58_1744	MAP4K4	3213.2/1634.3/1178.2/1110.8/1144.6/1847.7	24091/0/0/0/0/0	1406.2	0	-10.459	743930	301630	4.2412	1.1116e-05	0.99999	2.2232e-05	0.0002398	FALSE
Hs_kinpool14_1038	PRKAB1	1345.6/848.45/2083.6/1465.3/1138.4/1767.8	0/0/0/1.7384/6.1843/0	1405.5	0	-10.458	195990	301450	4.2408	1.1138e-05	0.99999	2.2275e-05	0.0002398	FALSE
Hs_kinpool58_1171	MAPK10	3044.3/1460.4/1200.5/1346.3/799.1/2051.9	0/9.6812/0/0/17.316/0	1403.4	0	-10.456	705230	300960	4.2396	1.1195e-05	0.99999	2.239e-05	0.0002398	FALSE
Hs_kinpool58_1082	PRKCB	1447.5/1589.6/1562.5/826.4/1357.9/1226.8	549.72/0/0/0/0/0	1402.7	0	-10.455	85509	300800	4.2392	1.1214e-05	0.99999	2.2428e-05	0.0002398	FALSE
Hs_kinpool58_2110	SRPK3	2122.9/2512.6/1438.3/1154.1/1318.3/1366.1	2427.8/0/0/10.431/0/0	1402.2	0	-10.454	364730	300660	4.2389	1.123e-05	0.99999	2.2459e-05	0.0002398	FALSE
Hs_kinpool14_2655	CARD11	2048.8/1791.3/1089.8/601.09/1177.9/1622.8	0/6.4541/123/0/0/0	1400.4	0	-10.453	281500	300250	4.2379	1.1279e-05	0.99999	2.2558e-05	0.0002398	FALSE
Hs_kinpool14_1822	SGK2	834.95/1444.6/1815.8/1379.4/1160.8/1420.8	0/0/0/0/0/0	1400.1	0	-10.452	110450	300190	4.2378	1.1286e-05	0.99999	2.2573e-05	0.0002398	FALSE
Hs_kinpool58_2191	TNNI3K	1371.3/764/1426.6/1915.9/2553/1366.1	0/0/0/0/241.19/0	1399	0	-10.451	400950	299910	4.2371	1.1319e-05	0.99999	2.2638e-05	0.0002398	FALSE
Hs_kinpool14_533	MKNK2	1121.2/1370/839.47/1541.7/2009.4/1427.7	1609.4/0/0/0/14.842/0	1398.9	0	-10.451	156980	299880	4.2371	1.1322e-05	0.99999	2.2645e-05	0.0002398	FALSE
Hs_kinpool58_1966	LMTK2	1308.5/2289/1125.8/1488.9/1109.6/2121.6	142.29/0/0/0/13.605/0	1398.7	0	-10.451	297900	299860	4.237	1.1326e-05	0.99999	2.2652e-05	0.0002398	FALSE
Hs_kinpool14_1901	PLK2	420.05/1077.9/1939/1719/747.8/2400	0/0/0/1.7384/22.264/0	1398.5	0	-10.451	576290	299790	4.2369	1.1334e-05	0.99999	2.2667e-05	0.0002398	FALSE
Hs_kinpool14_1255	RET	1747.1/1069/935.54/2678.5/1727.8/1031.7	512.6/8.0677/0/0/0/0	1398.4	0	-10.451	465210	299770	4.2368	1.1336e-05	0.99999	2.2671e-05	0.0002398	FALSE
Hs_kinpool58_681	MARK3	922.47/1006.4/1872.1/1003.7/1788.1/2281.3	4466.7/0/0/0/0/0	1397.2	0	-10.449	338570	299500	4.2362	1.1368e-05	0.99999	2.2736e-05	0.0002398	FALSE
Hs_kinpool14_2592	SH3BP5L	2169.2/1407.8/1731.3/919.36/792.8/1386.6	3620/0/0/0/0/1.1849	1397.2	0	-10.449	260310	299490	4.2361	1.1369e-05	0.99999	2.2739e-05	0.0002398	FALSE
Hs_kinpool58_737	ABCC1	1262.2/817.65/1860.4/1466.9/1384.9/1409.4	0/17.749/0/0/350.03/0	1397.2	0	-10.449	114760	299480	4.2361	1.137e-05	0.99999	2.274e-05	0.0002398	FALSE
Hs_kinpool58_1096	PRKCG	4556.7/559.34/1217/1577.2/508.43/1617.1	0/0.80677/0/0/0/0	1397.1	0	-10.449	2317600	299460	4.2361	1.1373e-05	0.99999	2.2746e-05	0.0002398	FALSE
Hs_kinpool58_2144	TRIB2	2421.5/1081.9/1380/740.53/1413.7/1894.5	0/0/0/0/4550.4/0	1396.9	0	-10.449	365590	299410	4.236	1.1379e-05	0.99999	2.2758e-05	0.0002398	FALSE
Hs_kinpool14_864	PDGFRL	1010/1617.4/1900.2/1175.4/1742.2/1150.4	1185.2/0/0/17.384/0/0	1396.4	0	-10.449	136180	299300	4.2357	1.1392e-05	0.99999	2.2784e-05	0.0002398	FALSE
Hs_kinpool14_58	AKT2	895.7/1330.3/1165.5/2970.8/1462.3/2018.8	6191.8/0.80677/326.21/0/0/0	1396.3	0.40338	-9.9595	635830	299280	4.2356	1.1395e-05	0.99999	2.279e-05	0.0002398	FALSE
Hs_kinpool58_1115	PRKD1	1342.5/1765.5/1481/730.29/843.19/1448.2	0/0/0/0/0/0	1395.4	0	-10.447	179420	299060	4.2351	1.1421e-05	0.99999	2.2843e-05	0.0002398	FALSE
Hs_kinpool14_673	MAK	435.49/1074/1053.9/2141.2/1716.1/1934.4	0/2.4203/0/0/0/344.82	1395	0	-10.447	418190	298980	4.2349	1.1431e-05	0.99999	2.2863e-05	0.0002398	FALSE
Hs_kinpool58_1035	PRKAA2	1926.3/1430.6/661.87/2301.2/1036.7/1359.2	36.235/0/0/0/0/0	1394.9	0	-10.447	354370	298950	4.2349	1.1434e-05	0.99999	2.2868e-05	0.0002398	FALSE
Hs_CTLA4_34	CTLA4	769.06/1688/2363.1/1785.2/1101.5/763.49	333.19/0/0/0/0/0	1394.7	0	-10.447	410430	298900	4.2347	1.144e-05	0.99999	2.2881e-05	0.0002398	FALSE
Hs_kinpool58_1548	DGKE	9459.4/1395.9/1391.7/891.79/1619.8/709.85	594.79/0/0/0/0/0	1393.8	0	-10.446	13165000	298680	4.2342	1.1467e-05	0.99999	2.2934e-05	0.0002398	FALSE
Hs_kinpool58_2434	TAOK1	6601.4/1457.5/1595.5/1503.9/2140.8/1491.6	0/0/1.7826/7.823/0/1.1849	1549.7	0.59247	-9.9274	5177000	335800	4.234	1.1476e-05	0.99999	2.2952e-05	0.0002398	FALSE
Hs_kinpool14_1392	TEC	1942.7/843.48/2190.4/1967.9/516.53/793.16	16527/0/0/0/7.4212/0	1393.1	0	-10.445	539710	298520	4.2339	1.1486e-05	0.99999	2.2972e-05	0.0002398	FALSE
Hs_kinpool14_377	EPHA1	3128.8/1478.3/2145.7/1307.7/917.88/1060.2	0/0.80677/0/6.9538/0/0	1393	0	-10.445	786080	298500	4.2338	1.1488e-05	0.99999	2.2976e-05	0.0002398	FALSE
Hs_kinpool58_506	GALK2	2305.1/1220/1564.4/1001.3/2825.6/607.14	0/0/0/0/39.58/0	1392.2	0	-10.444	743310	298310	4.2334	1.1512e-05	0.99999	2.3024e-05	0.0002398	FALSE
Hs_kinpool14_1907	NEK6	2870.3/721.28/1197.6/1853.7/1351.6/1432.3	0/0/172.91/0/0/0	1391.9	0	-10.444	577940	298240	4.2332	1.152e-05	0.99999	2.304e-05	0.0002398	FALSE
Hs_kinpool58_1453	UCK2	788.63/1181.3/1176.2/2143.6/1668.4/1602.3	12.373/0/1.7826/0/0/0	1391.8	0	-10.444	228130	298210	4.2331	1.1524e-05	0.99999	2.3048e-05	0.0002398	FALSE
Hs_kinpool14_906	PFKL	1533/1354.1/1428.5/233.98/447.24/1976.6	0/0/0/0/0/0	1391.3	0	-10.443	519240	298100	4.2329	1.1537e-05	0.99999	2.3074e-05	0.0002398	FALSE
Hs_kinpool14_3080	NTC	2580/3044.1/3724.7/3011.8/3310.7/4772.7	77.774/0.80677/0/11588/42.053/0	3177.4	21.43	-7.1467	652850	742340	4.2321	1.1575e-05	0.99999	2.315e-05	0.0002398	FALSE
Hs_kinpool58_927	PGK2	1539.2/1184.3/1839.1/1180.1/1240/3552.7	1354/33.884/0/0/0/0	1389.6	0	-10.441	1002300	297690	4.2319	1.1587e-05	0.99999	2.3175e-05	0.0002398	FALSE
Hs_kinpool58_2216	PRKAG2	941/1838/2508.7/459.29/1852/810.28	0/37.111/57.042/0/0/0	1389.5	0	-10.441	613910	297660	4.2318	1.1591e-05	0.99999	2.3181e-05	0.0002398	FALSE
Hs_kinpool14_245	CLK1	1486.7/1187.2/1291.7/1626/1621.6/722.4	129.92/0/0/0/3.7106/0	1389.2	0	-10.441	122900	297590	4.2316	1.1599e-05	0.99999	2.3199e-05	0.0002398	FALSE
Hs_kinpool14_2434	TAOK1	1478.4/909.05/2137/981.6/2633.1/1299.9	0/0/0/0/0/0	1389.1	0	-10.441	503820	297580	4.2316	1.1601e-05	0.99999	2.3201e-05	0.0002398	FALSE
Hs_kinpool14_2684	PSKH2	1282.8/1256.8/1492.6/1901/1099.7/1970.9	0/1.6135/0/0/0/0	1387.7	0	-10.44	145140	297240	4.2308	1.1642e-05	0.99999	2.3285e-05	0.0002398	FALSE
Hs_kinpool58_1991	STK38L	1701.8/652.73/842.38/2302.7/1253.5/1521.3	1399.9/0/0/0/0/0	1387.4	0	-10.439	361870	297170	4.2306	1.1651e-05	0.99999	2.3302e-05	0.0002398	FALSE
Hs_kinpool58_892	PFKFB1	1813/1613.4/1594.5/878.4/641.62/1180	3498.9/0/0/0/0/28.439	1387.3	0	-10.439	226650	297140	4.2306	1.1655e-05	0.99999	2.331e-05	0.0002398	FALSE
Hs_kinpool14_2767	UHMK1	533.3/1734.7/2146.7/976.08/1954.5/1038.5	898.82/0/0/86.922/0/0	1386.6	0	-10.438	407850	296980	4.2302	1.1675e-05	0.99999	2.335e-05	0.0002398	FALSE
Hs_kinpool58_1485	BRD3	1459.9/744.13/1447/1325.9/1909.5/986.03	0/0/0/0/220.16/0	1386.4	0	-10.438	171850	296940	4.2301	1.168e-05	0.99999	2.3359e-05	0.0002398	FALSE
Hs_kinpool58_1341	NEK4	1431.1/1363.1/715.24/1489.7/1408.3/1221.1	286.35/0/0/764.91/0/0	1385.7	0	-10.437	98100	296770	4.2297	1.1701e-05	0.99999	2.3402e-05	0.0002398	FALSE
Hs_kinpool14_997	PIP4K2A	657.87/1729.7/1808/1196.7/1573.9/574.04	96.333/0/0/0/542.98/0	1385.3	0	-10.437	311140	296670	4.2295	1.1713e-05	0.99999	2.3426e-05	0.0002398	FALSE
Hs_kinpool58_3004	MAP3K15	1374.4/1586.6/1310.1/2608.4/1395.7/400.57	560.32/0/0/0/0/0	1385.1	0	-10.437	502450	296620	4.2293	1.1719e-05	0.99999	2.3438e-05	0.0002398	FALSE
Hs_kinpool58_1993	MAST3	1543.3/1115.7/1894.4/479.77/1280.5/1489.3	0/11.295/0/62.584/0/0	1384.9	0	-10.437	239640	296580	4.2292	1.1724e-05	0.99999	2.3447e-05	0.0002398	FALSE
Hs_kinpool58_2364	SCYL2	1170.6/1797.2/2713.5/345.84/1190.5/1578.3	0/0/0/0/9.8949/30.808	1384.4	0	-10.436	627260	296470	4.229	1.1738e-05	0.99999	2.3476e-05	0.0002398	FALSE
Hs_kinpool58_2456	RBKS	1434.1/1533/787.06/1334.5/1066.4/1573.8	301.37/0/0/7.823/0/0	1384.3	0	-10.436	104160	296450	4.2289	1.1741e-05	0.99999	2.3482e-05	0.0002398	FALSE
Hs_kinpool58_1500	NME5	1514.4/1261.7/1373.2/1184.1/1393.9/1948.1	17.676/0/0/0/72.975/0	1383.6	0	-10.435	78134	296260	4.2285	1.1763e-05	0.99999	2.3527e-05	0.0002398	FALSE
Hs_kinpool14_1711	MAGI1	953.35/1374/1415.9/1932.5/1177/1392.3	0.88379/0/1.7826/0/0/0	1383.2	0	-10.435	106040	296170	4.2283	1.1775e-05	0.99999	2.3551e-05	0.0002398	FALSE
Hs_kinpool58_2485	CDK15	1973.6/1139.5/1625.6/1039.9/2350.5/907.28	6.1865/0/0/72.145/0/0	1382.6	0	-10.434	349530	296020	4.2279	1.1793e-05	0.99999	2.3587e-05	0.0002398	FALSE
Hs_kinpool58_2106	LATS2	717.59/1009.4/687.1/2165.7/1755.7/2050.8	5422.9/0.80677/0/1138.7/0/0	1382.5	0.40338	-9.9452	452820	296020	4.2279	1.1794e-05	0.99999	2.3588e-05	0.0002398	FALSE
Hs_kinpool58_2634	OBSCN	3156.6/484.83/2035.1/496.31/1379.5/2357.8	4593.9/0/1.7826/0/18.553/0	1707.3	0.89128	-9.819	1139900	373730	4.2272	1.1832e-05	0.99999	2.3663e-05	0.0002398	FALSE
HGLibB_11624	CTLA4	897.76/1354.1/1408.2/737.38/1469.5/1581.8	6142.4/0/0/15.646/0/0	1381.2	0	-10.433	139530	295690	4.2271	1.1835e-05	0.99999	2.3669e-05	0.0002398	FALSE
Hs_kinpool14_3063	NTC	2774.6/2766.9/4807.8/3781.4/2377.5/4966.7	12200/25.01/0/0/1442.2/28.439	3278	26.724	-6.886	1354100	768360	4.2271	1.1836e-05	0.99999	2.3673e-05	0.0002398	FALSE
Hs_kinpool14_1785	MELK	5671.7/1272.7/2098.2/275.73/500.33/1489.3	0/0.80677/0/0/0/0	1381	0	-10.433	4189100	295650	4.227	1.1839e-05	0.99999	2.3679e-05	0.0002398	FALSE
HGLibA_00784	ADAM9	1532/1739.6/1229.6/876.03/690.21/2967.2	0/2.4203/0/0/0/0	1380.8	0	-10.432	684580	295600	4.2269	1.1846e-05	0.99999	2.3692e-05	0.0002398	FALSE
Hs_kinpool58_2871	DCLK2	1169.6/685.52/1976.9/1919.9/1091.6/1590.9	0/0/0/0/80.396/0	1380.2	0	-10.432	260380	295470	4.2266	1.1863e-05	0.99999	2.3725e-05	0.0002398	FALSE
Hs_kinpool58_1841	NME6	453/1468.4/1291.7/1036.7/1931.1/1758.6	927.98/0/0/0/1100.8/0	1380.1	0	-10.432	287990	295430	4.2265	1.1867e-05	0.99999	2.3735e-05	0.0002398	FALSE
Hs_kinpool58_2465	C17orf75	2347.3/1530/1620.7/1229.8/1188.7/865.06	648.7/0/0/0/0/0	1379.9	0	-10.431	268130	295390	4.2264	1.1873e-05	0.99999	2.3746e-05	0.0002398	FALSE
Hs_kinpool14_1210	PRPS1	1154.1/1195.2/2033.2/1790.7/1112.3/1637.7	0.88379/4.8406/0/0/14.842/0	1416.4	0.4419	-9.9411	155930	304050	4.2264	1.1873e-05	0.99999	2.3747e-05	0.0002398	FALSE
Hs_kinpool58_1529	CDC42BPA	2847.7/2224.5/1402.3/826.4/918.78/1355.8	2061/0/0/0/0/0	1379.1	0	-10.431	677990	295200	4.2259	1.1897e-05	0.99999	2.3794e-05	0.0002398	FALSE
Hs_kinpool58_2227	MPP6	556.98/1712.8/1589.6/1168.3/1681.9/762.35	0/0/0/0/0/0	1379	0	-10.43	269570	295180	4.2259	1.1899e-05	0.99999	2.3799e-05	0.0002398	FALSE
Hs_kinpool58_614	ITK	4830.6/1503.2/1737.2/1254.2/523.73/1068.2	0/0/0/0/0/0	1378.7	0	-10.43	2580500	295110	4.2257	1.1909e-05	0.99999	2.3817e-05	0.0002398	FALSE
HGLibB_02165	ANLN	426.23/1472.4/1770.2/1652.8/801.79/1283.9	0/5.6474/345.82/0/0/0	1378.1	0	-10.43	297030	294980	4.2254	1.1925e-05	0.99999	2.3849e-05	0.0002398	FALSE
Hs_kinpool58_118	BTK	1074.8/1154.4/1410.1/2474.5/2349.6/1345.5	0/0/0/473.73/0/0	1377.8	0	-10.429	458160	294900	4.2252	1.1934e-05	0.99999	2.3868e-05	0.0002398	FALSE
Hs_kinpool14_447	FES	1038.8/1395.9/1053.9/2124.7/1359.7/1859.1	0/0/0/0/0/1.1849	1377.8	0	-10.429	201990	294900	4.2252	1.1935e-05	0.99999	2.3869e-05	0.0002398	FALSE
Hs_kinpool14_89	BLK	1438.3/1372/1254.8/271.79/1423.6/1382	152.9/0/0/0/8.658/0	1377	0	-10.428	248490	294720	4.2248	1.1958e-05	0.99999	2.3915e-05	0.0002398	FALSE
Hs_kinpool58_2767	UHMK1	1002.8/1506.1/1383.9/864.22/1964.4/1367.2	0/0/0/0/0/0	1375.6	0	-10.427	152880	294370	4.224	1.2002e-05	0.99999	2.4004e-05	0.0002398	FALSE
Hs_kinpool14_1884	ERN2	1536.1/1469.4/1281/481.35/1997.7/1046.5	0/0/0/10.431/0/0	1375.2	0	-10.426	267640	294290	4.2238	1.2012e-05	0.99999	2.4025e-05	0.0002398	FALSE
Hs_kinpool14_3081	NTC	2581/3491.2/3438.4/1696.1/2149.8/2597.5	162.62/0/1.7826/2118.3/2.4737/10.664	2589.3	6.5691	-8.4188	505080	592090	4.2236	1.2019e-05	0.99999	2.4038e-05	0.0002398	FALSE
Hs_kinpool58_2653	CARD11	1507.2/926.94/1315/1938/548.03/1434.5	549.72/0/1.7826/0/0/0	1374.8	0	-10.426	245190	294180	4.2235	1.2026e-05	0.99999	2.4051e-05	0.0002398	FALSE
Hs_kinpool14_3102	NTC	1947.9/2903/3143.4/2201.1/3669.7/2218.6	2624.9/0/0/0/12.369/39.103	2560.8	6.1843	-8.4781	461680	584900	4.2235	1.2027e-05	0.99999	2.4055e-05	0.0002398	FALSE
Hs_kinpool14_2642	MEX3B	3436.6/1581.7/1445/1303.8/1154.5/843.37	61.865/0/0/0/22.264/0	1374.4	0	-10.426	927160	294100	4.2233	1.2036e-05	0.99999	2.4072e-05	0.0002398	FALSE
Hs_kinpool14_1269	ROCK1	3311/1506.1/1242.2/944.57/1520.8/967.77	30825/0/0/147.77/0/0	1374.2	0	-10.425	831460	294040	4.2232	1.2043e-05	0.99999	2.4087e-05	0.0002398	FALSE
HGLibA_20125	GPRC5A	483.88/1573.7/1597.4/356.09/1224.7/1521.3	0/0/0/0/0/0	1373	0	-10.424	391850	293770	4.2225	1.2079e-05	0.99999	2.4158e-05	0.0002398	FALSE
Hs_kinpool14_1904	PLK2	1467.1/1850.9/1156.8/1277.8/1797.1/796.58	0/0/0/0/0/0	1372.5	0	-10.424	161050	293630	4.2222	1.2096e-05	0.99999	2.4191e-05	0.0002398	FALSE
Hs_CD274_6	CD274	1403.3/1840/1711.9/1341.6/908.88/804.57	0/0/0/0/6.1843/0	1372.4	0	-10.424	174620	293630	4.2222	1.2096e-05	0.99999	2.4192e-05	0.0002398	FALSE
Hs_kinpool14_1175	MAPK13	293.42/1155.4/1587.7/2221.6/3549.1/671.05	0/0/0/154.72/0/0	1371.6	0	-10.423	1442200	293430	4.2217	1.2122e-05	0.99999	2.4245e-05	0.0002398	FALSE
Hs_kinpool58_1571	MKNK1	1477.4/1528/1589.6/962.69/619.12/1263.3	357.94/0/0/11.3/0/0	1370.4	0	-10.421	165280	293140	4.221	1.2159e-05	0.99999	2.4318e-05	0.0002398	FALSE
Hs_kinpool14_2572	MAP3K19	820.54/1304.5/1753.7/361.6/1435.3/1908.1	0.88379/0/0/0/0/0	1369.9	0	-10.421	352800	293030	4.2208	1.2174e-05	0.99999	2.4347e-05	0.0002398	FALSE
Hs_kinpool58_2752	CSNK1A1L	584.78/1491.2/1646.9/1615/1246.3/854.79	0/0/0/0/0/0	1368.8	0	-10.42	209370	292770	4.2201	1.2207e-05	0.99999	2.4415e-05	0.0002398	FALSE
Hs_kinpool14_1655	CDKL2	920.41/532.52/1471.2/1266/1555.9/2203.7	0/0/0/0/0/33.178	1368.6	0	-10.42	330700	292730	4.22	1.2212e-05	0.99999	2.4425e-05	0.0002398	FALSE
Hs_kinpool58_2682	PSKH2	1061.5/1904.5/1312.1/627.88/1500.1/1424.3	202.39/0/0/318.13/0/0	1368.2	0	-10.419	190700	292620	4.2198	1.2226e-05	0.99999	2.4452e-05	0.0002398	FALSE
Hs_kinpool58_508	GALK2	3524.1/990.52/1616.8/1204.5/1444.3/1291.9	17.676/0/0/390.28/0/0	1368.1	0	-10.419	978230	292610	4.2198	1.2229e-05	0.99999	2.4457e-05	0.0002398	FALSE
Hs_kinpool58_1800	XYLB	550.8/1592.6/1145.2/1872.6/1501.9/1233.7	10.605/0/0/287.71/0/0	1367.8	0	-10.419	211670	292530	4.2196	1.2238e-05	0.99999	2.4476e-05	0.0002398	FALSE
Hs_kinpool14_431	ERBB4	925.55/622.93/2107.9/1586.6/1148.2/1832.8	2638.1/0.80677/0/0/0/0	1367.4	0	-10.418	322100	292450	4.2194	1.2249e-05	0.99999	2.4498e-05	0.0002398	FALSE
Hs_kinpool58_828	PAK1	1401.2/1301.5/1333.4/872.09/2605.2/1503	0/12.908/0/0/17.316/0	1367.3	0	-10.418	360510	292420	4.2193	1.2252e-05	0.99999	2.4505e-05	0.0002398	FALSE
Hs_kinpool58_1686	LATS1	1343.5/1466.4/1389.7/850.82/1474.9/1077.3	941.24/0/0/56.499/0/0	1366.6	0	-10.417	74501	292260	4.2189	1.2273e-05	0.99999	2.4547e-05	0.0002398	FALSE
Hs_kinpool58_2133	RPS6KA6	1935.5/1090.9/1496.5/1758.4/1236.4/843.37	5016.4/0/0/0/0/0	1366.5	0	-10.417	172160	292220	4.2188	1.2279e-05	0.99999	2.4558e-05	0.0002398	FALSE
Hs_kinpool14_569	HK1	2118.8/810.7/1195.6/1537/999.77/1602.3	0/0/0/0/0/0	1366.3	0	-10.417	224650	292180	4.2187	1.2283e-05	0.99999	2.4567e-05	0.0002398	FALSE
Hs_kinpool58_1573	CASK	3105.1/2068.5/1636.2/2018.3/2910.2/1718.7	112.24/4.0338/0/506.76/0/0	2043.4	2.0169	-9.4044	430200	455810	4.2186	1.2289e-05	0.99999	2.4578e-05	0.0002398	FALSE
Hs_kinpool14_1057	PRKAG1	1038.8/411.31/1381/2283.8/2302.8/1351.2	4362.4/1.6135/0/0/0/0	1366.1	0	-10.417	547760	292140	4.2186	1.229e-05	0.99999	2.458e-05	0.0002398	FALSE
Hs_kinpool58_571	HK1	1559.7/1170.3/1909.9/2155.4/1138.4/1037.4	0/0/0/2.6077/0/0	1365	0	-10.416	231230	291880	4.218	1.2323e-05	0.99999	2.4645e-05	0.0002398	FALSE
Hs_kinpool58_148	CAMK4	1085.1/1608.5/1577/1151.8/1629.7/901.58	38.003/0.80677/0/24.338/0/0	1364.4	0.40338	-9.9262	102510	291730	4.2177	1.2343e-05	0.99999	2.4685e-05	0.0002398	FALSE
Hs_kinpool58_533	MKNK2	1370.3/1509.1/1357.7/1240.8/1508.2/847.94	3757/0/0/0/0/0	1364	0	-10.415	64689	291640	4.2174	1.2355e-05	0.99999	2.471e-05	0.0002398	FALSE
Hs_kinpool58_2219	IP6K2	948.2/1474.4/1254.8/2105/1473.1/1047.7	0/0/0/8.6922/0/0	1364	0	-10.415	171610	291630	4.2174	1.2356e-05	0.99999	2.4712e-05	0.0002398	FALSE
Hs_kinpool58_291	CSNK1E	1295.2/2022.8/1756.6/1195.1/1431.7/1225.7	323.47/32.271/0/0/0/0	1363.4	0	-10.414	129180	291500	4.2171	1.2373e-05	0.99999	2.4745e-05	0.0002398	FALSE
Hs_kinpool58_1104	PRKCI	1630.8/1224/2313.6/988.69/1502.8/911.85	0/0/0/0/0/0	1363.4	0	-10.414	271520	291500	4.2171	1.2374e-05	0.99999	2.4747e-05	0.0002398	FALSE
Hs_kinpool58_1304	RYK	2171.3/1317.4/765.71/1041.5/1409.2/1700.4	400.36/27.43/0/0/0/0	1363.3	0	-10.414	246280	291470	4.217	1.2377e-05	0.99999	2.4754e-05	0.0002398	FALSE
Hs_kinpool58_1307	MAPK12	629.05/2974.5/1463.5/1641.8/707.31/1261.1	234.2/0/0/0/0/0	1362.3	0	-10.413	732920	291230	4.2165	1.2409e-05	0.99999	2.4817e-05	0.0002398	FALSE
HGLibB_22903	IKZF3	3773.3/1604.5/1657.6/478.98/1118.6/1021.4	35.352/12.908/0/0/0/0	1361.5	0	-10.412	1383300	291050	4.216	1.2432e-05	0.99999	2.4864e-05	0.0002398	FALSE
Hs_kinpool58_1190	MAP2K5	1748.2/1004.4/1052/445.89/1864.6/1670.8	169.69/0/0/40.853/0/0	1361.4	0	-10.412	311950	291020	4.2159	1.2436e-05	0.99999	2.4873e-05	0.0002398	FALSE
Hs_kinpool58_2108	LATS2	1348.7/851.43/1726.5/811.43/1581.1/1374	0/0/0/4.3461/0/0	1361.4	0	-10.412	148880	291020	4.2159	1.2437e-05	0.99999	2.4874e-05	0.0002398	FALSE
Hs_kinpool14_192	CDK5	1329.1/800.76/1393.6/2400.4/1299.4/1786	0/0/272.73/0/0/0	1361.4	0	-10.412	316030	291020	4.2159	1.2437e-05	0.99999	2.4874e-05	0.0002398	FALSE
Hs_kinpool58_1322	SRC	1565.9/584.18/1044.2/1464.5/1493.8/1257.6	0/0/0/0/21.027/13.034	1361.1	0	-10.412	156990	290950	4.2158	1.2446e-05	0.99999	2.4892e-05	0.0002398	FALSE
HGLibA_37337	PMS2	2548.1/884.22/1672.1/2599/354.55/1049.9	0/0/0/0/0/0	1361	0	-10.412	875100	290940	4.2158	1.2447e-05	0.99999	2.4895e-05	0.0002398	FALSE
Hs_kinpool58_2503	WNK3	1023.4/1654.2/2283.5/529.4/1348.9/1372.9	0/0/0/0/0/0	1360.9	0	-10.411	348580	290910	4.2157	1.2451e-05	0.99999	2.4902e-05	0.0002398	FALSE
Hs_kinpool58_431	ERBB4	2566.6/1767.4/982.13/757.86/1678.3/1041.9	7526.4/0.80677/0/3723.7/0/0	1360.1	0.40338	-9.9217	465930	290720	4.2152	1.2476e-05	0.99999	2.4953e-05	0.0002398	FALSE
Hs_kinpool58_1116	PRKD1	549.77/800.76/1664.4/1375.5/2036.4/1343.2	0/0/0/0/0/0	1359.4	0	-10.41	303890	290540	4.2148	1.25e-05	0.99999	2.4999e-05	0.0002398	FALSE
Hs_TNFRSF18_64	TNFRSF18	453/1471.4/973.39/1428.3/1420.9/1297.6	0/0/0/0/16741/0	1359.2	0	-10.41	199020	290520	4.2147	1.2503e-05	0.99999	2.5007e-05	0.0002398	FALSE
Hs_kinpool58_805	NTRK2	2472.9/2669.5/4553.5/1400.7/2924.6/3318.7	2229.8/6.4541/0/14.777/1760.1/0	2797.1	10.615	-7.9122	1088900	644810	4.2145	1.2519e-05	0.99999	2.5038e-05	0.0002398	FALSE
Hs_kinpool14_1616	TRIM24	1997.3/1278.6/1288.8/1428.3/1239.1/1549.8	1935.5/0/0/0/38.343/0	1358.5	0	-10.409	94993	290350	4.2143	1.2526e-05	0.99999	2.5052e-05	0.0002398	FALSE
Hs_kinpool58_2869	DCLK2	2273.2/2190.7/826.85/917.79/1411/1305.6	9.7217/0/199.65/0/0/0	1358.3	0	-10.409	402390	290290	4.2142	1.2533e-05	0.99999	2.5067e-05	0.0002398	FALSE
Hs_kinpool14_2375	RIOK2	821.57/1474.4/1435.3/2226.3/615.52/1279.3	161.73/0/0/0/0/0	1357.3	0	-10.408	323670	290060	4.2137	1.2564e-05	0.99999	2.5128e-05	0.0002398	FALSE
Hs_kinpool14_822	DDR2	2011.7/1073/615.28/1641/548.93/1985.8	73.355/0/0/0/0/0	1357	0	-10.407	437680	289980	4.2135	1.2575e-05	0.99999	2.515e-05	0.0002398	FALSE
Hs_kinpool14_261	MAP3K8	932.76/1792.3/1204.4/884.7/2207.4/1507.6	0/0/0/0/0/0	1356	0	-10.406	272500	289740	4.2129	1.2607e-05	0.99999	2.5214e-05	0.0002398	FALSE
Hs_kinpool58_2488	CDK15	611.54/1870.8/771.53/1979/2517.9/841.09	0/0/0/24849/33.395/0	1355.9	0	-10.406	632800	289730	4.2129	1.2608e-05	0.99999	2.5217e-05	0.0002398	FALSE
HGLibB_36384	PHLDB3	1098.5/1878.7/652.16/1611.8/1757.5/817.13	0/0/0/0/0/0	1355.2	0	-10.405	270280	289550	4.2124	1.2632e-05	0.99999	2.5264e-05	0.0002398	FALSE
Hs_kinpool58_394	EPHA7	1316.8/1749.6/1323.7/1385.7/1700.8/910.71	7899.3/0/0/0/0/0	1354.7	0	-10.405	95230	289450	4.2122	1.2646e-05	0.99999	2.5292e-05	0.0002398	FALSE
Hs_kinpool58_982	PIK3CG	2205.3/1205.1/1537.2/1240/1468.6/632.25	0/0/0/0/0/0	1354.3	0	-10.404	265470	289350	4.2119	1.266e-05	0.99999	2.532e-05	0.0002398	FALSE
Hs_kinpool58_442	FER	569.33/1709.8/998.62/1767/2056.2/747.51	0/0/0/6174.1/190.48/0	1354.2	0	-10.404	380050	289330	4.2119	1.2663e-05	0.99999	2.5325e-05	0.0002398	FALSE
Hs_kinpool58_579	HK3	1038.8/1297.5/1930.3/1410.2/670.41/1771.2	0/0/0/735.36/0/0	1353.8	0	-10.404	215830	289240	4.2117	1.2675e-05	0.99999	2.535e-05	0.0002398	FALSE
Hs_kinpool14_9	ACVR1	1123.2/1334.3/1905.1/1080.1/2284.8/1369.5	0/0/0/373.77/385.9/0	1351.9	0	-10.402	260630	288780	4.2105	1.2738e-05	0.99999	2.5475e-05	0.0002398	FALSE
Hs_kinpool58_412	EPHB3	1632.8/1910.5/2127.3/872.09/1070/415.41	0/2.4203/0/0/0/0	1351.4	0	-10.401	435770	288660	4.2103	1.2753e-05	0.99999	2.5506e-05	0.0002398	FALSE
Hs_kinpool58_906	PFKL	661.99/1026.3/1367.4/1407.8/1333.6/1915	0/0/0/0/5227/0	1350.5	0	-10.4	180340	288450	4.2098	1.2781e-05	0.99999	2.5563e-05	0.0002398	FALSE
Hs_kinpool14_914	PFKP	1227.2/1362.1/2077.8/1338.5/786.5/1749.5	0/0/0/0/1860.2/0	1350.3	0	-10.4	204390	288400	4.2096	1.2789e-05	0.99999	2.5578e-05	0.0002398	FALSE
Hs_kinpool58_2723	TBCK	1407.4/1213.1/1647.9/1291.2/2069.7/1011.1	17728/0/0/0/0/0	1349.3	0	-10.399	149570	288160	4.2091	1.2821e-05	0.99999	2.5642e-05	0.0002398	FALSE
Hs_kinpool14_835	PAK3	655.82/1004.4/1690.6/1793.8/523.73/1737	0/0/0/0/0/0	1347.5	0	-10.397	348660	287740	4.2081	1.2879e-05	0.99999	2.5757e-05	0.0002398	FALSE
Hu_TIGIT_4	TIGIT	449.91/1853.9/1745.9/2078.2/824.29/948.37	334.07/0/40.999/0/0/0	1347.1	0	-10.397	437530	287660	4.2078	1.2891e-05	0.99999	2.5782e-05	0.0002398	FALSE
Hs_kinpool58_2640	POMK	1388.8/1912.5/382.37/2326.4/762.2/1303.3	0/7.2609/0/0/0/0	1346.1	0	-10.396	511020	287400	4.2072	1.2925e-05	0.99999	2.5851e-05	0.0002398	FALSE
Hs_CD160_3	CD160	3438.7/1354.1/1336.4/766.53/1103.3/2236.8	105.17/0/0/99.091/0/0	1345.2	0	-10.395	1114200	287210	4.2068	1.2952e-05	0.99999	2.5904e-05	0.0002398	FALSE
Hs_kinpool58_889	PFKFB1	1820.2/1045.2/1729.4/1644.1/755/740.66	35129/0/0/0/0/0	1344.7	0	-10.394	253210	287070	4.2064	1.2972e-05	0.99999	2.5943e-05	0.0002398	FALSE
Hs_kinpool14_416	EPHB4	1445.5/1529/1243.2/1808.8/1123.1/629.96	0/0/0/1558.5/1547.3/0	1344.3	0	-10.394	165910	286990	4.2062	1.2982e-05	0.99999	2.5964e-05	0.0002398	FALSE
Hs_kinpool58_62	ALK	703.17/1087.9/1237.4/1687.5/1594.6/1449.4	0/8.8744/0/0/0/0	1343.4	0	-10.393	135820	286770	4.2057	1.3014e-05	0.99999	2.6027e-05	0.0002398	FALSE
Hs_kinpool58_1725	STK17B	423.14/1503.2/1404.3/1380.2/943.08/1304.4	0/0/0/0/0/0	1342.3	0	-10.392	207380	286520	4.2051	1.3048e-05	0.99999	2.6096e-05	0.0002398	FALSE
Hs_kinpool58_2329	STYK1	947.17/1768.4/1152.9/1987.6/1531.6/658.49	1640.3/0/0/17.384/0/0	1342.3	0	-10.392	258690	286510	4.2051	1.305e-05	0.99999	2.61e-05	0.0002398	FALSE
Hs_kinpool58_1076	PRKAR2B	1047/1632.3/1904.1/1707.2/519.23/585.45	0/0/0/0/24.737/53.322	1339.7	0	-10.389	373370	285900	4.2036	1.3135e-05	0.99999	2.6271e-05	0.0002398	FALSE
Hs_kinpool14_306	CSNK2A2	543.6/1869.8/1300.4/2146.8/1377.7/698.44	0/0/0/0/0/0	1339.1	0	-10.388	396030	285760	4.2033	1.3155e-05	0.99999	2.631e-05	0.0002398	FALSE
Hs_kinpool58_2262	MYO3A	2687.1/1683/1366.4/870.52/1098.8/1311.3	0/12.101/0/0/0/0	1338.9	0	-10.388	442930	285700	4.2031	1.3163e-05	0.99999	2.6325e-05	0.0002398	FALSE
Hs_kinpool14_2345	PLXNA3	800.98/1686/1792.5/596.36/1977/990.59	0/0/21.391/0/0/0	1338.3	0	-10.387	339040	285570	4.2028	1.3182e-05	0.99999	2.6363e-05	0.0002398	FALSE
Hs_kinpool58_2345	PLXNA3	977.03/1628.3/1121.9/1492.9/2224.5/1183.5	0/0/0/0/12.369/0	1338.2	0	-10.387	218970	285540	4.2027	1.3185e-05	0.99999	2.6371e-05	0.0002398	FALSE
Hs_CD160_1	CD160	1618.4/1056.1/2141.8/1856.8/963.77/994.02	0/0/0/0/0/0	1337.3	0	-10.386	266550	285330	4.2022	1.3216e-05	0.99999	2.6432e-05	0.0002398	FALSE
Hs_kinpool14_1119	PRKCQ	2997/1343.2/1575.1/817.74/1330/980.32	13.257/43.565/0/0/0/0	1336.6	0	-10.385	641990	285180	4.2018	1.3237e-05	0.99999	2.6474e-05	0.0002398	FALSE
Hs_kinpool14_396	EPHA7	7694.8/1920.4/1066.6/716.11/1395.7/1277	26.514/0/0/15.646/0/0	1336.4	0	-10.385	8246900	285120	4.2017	1.3245e-05	0.99999	2.649e-05	0.0002398	FALSE
Hs_kinpool58_983	PIK3CG	538.45/2559.3/1353.8/946.15/1318.3/2560.9	0/0/0/0/0/0	1336.1	0	-10.385	757070	285050	4.2015	1.3256e-05	0.99999	2.6511e-05	0.0002398	FALSE
Hs_kinpool14_406	EPHB2	3019.6/662.67/1711.9/706.66/1842.1/959.78	0/0/0/4393/0/382.74	1335.9	0	-10.385	844660	285000	4.2014	1.3263e-05	0.99999	2.6526e-05	0.0002398	FALSE
Hs_kinpool58_2915	PRPS1L1	1747.1/1331.3/2061.3/1303/1312/1337.5	0/0/0/59.976/0/0	1334.4	0	-10.383	140040	284660	4.2006	1.3311e-05	0.99999	2.6623e-05	0.0002398	FALSE
Hs_kinpool14_407	EPHB2	1049.1/1059.1/1332.5/1507.1/1336.3/1453.9	79.541/0/0/0/3.7106/0	1334.4	0	-10.383	40262	284650	4.2006	1.3312e-05	0.99999	2.6624e-05	0.0002398	FALSE
Hs_kinpool58_1790	TLK1	913.2/1067/1304.3/1523.6/1364.2/1376.3	0/10.488/0/20.861/0/0	1334.3	0	-10.383	57627	284620	4.2005	1.3316e-05	0.99999	2.6632e-05	0.0002398	FALSE
Hs_kinpool14_578	HK3	690.82/1288.6/1406.2/1737.1/813.49/1379.8	187.36/0.80677/0/7.823/0/0	1334.2	0.40338	-9.8939	171340	284600	4.2004	1.332e-05	0.99999	2.6639e-05	0.0002398	FALSE
Hs_kinpool58_539	GSK3A	772.15/1375/1497.5/929.6/1682.8/1289.6	0/0/0/0/0/0	1332.3	0	-10.381	125940	284160	4.1994	1.3382e-05	0.99999	2.6765e-05	0.0002398	FALSE
Hs_kinpool58_29	ADK	1072.8/2675.5/729.8/1340.8/2305.5/1321.6	0/0/0/0.86922/12158/0	1331.2	0	-10.38	637010	283900	4.1987	1.342e-05	0.99999	2.684e-05	0.0002398	FALSE
Hs_kinpool58_555	GUCY2F	1655.5/1654.2/1456.7/1205.3/992.57/1057.9	0/0/0/0/129.87/0	1331	0	-10.379	86087	283860	4.1986	1.3426e-05	0.99999	2.6852e-05	0.0002398	FALSE
Hs_kinpool14_1781	IP6K1	1103.7/2385.4/1557.6/445.11/1044.8/2131.8	501.11/0/0/0/2666.7/0	1330.6	0	-10.379	544670	283770	4.1984	1.3439e-05	0.99999	2.6877e-05	0.0002398	FALSE
Hs_kinpool14_1800	XYLB	1318.8/2244.3/1414/1270.7/1571.2/978.04	0.88379/25.817/0/0/137.29/0	1366.4	0.4419	-9.8893	195430	292210	4.1982	1.3454e-05	0.99999	2.6908e-05	0.0002398	FALSE
Hs_kinpool14_567	HCK	567.27/889.18/1593.5/2004.2/1546.9/1112.7	0/0/0/0/0/0	1329.8	0	-10.378	278830	283570	4.1979	1.3467e-05	0.99999	2.6935e-05	0.0002398	FALSE
Hs_kinpool14_1157	MAPK8	595.07/1042.2/1715.8/1382.6/1276.9/1828.3	7.9541/20.976/0/0/0/0	1329.8	0	-10.378	205120	283560	4.1979	1.3469e-05	0.99999	2.6937e-05	0.0002398	FALSE
Hs_kinpool58_2359	BMP2K	1182.9/2529.5/922.93/1000.5/1814.2/1475.6	0/0.80677/0/363.33/0/0	1329.3	0	-10.378	398320	283450	4.1976	1.3485e-05	0.99999	2.697e-05	0.0002398	FALSE
Hs_kinpool58_628	ITPKB	1831.5/1333.3/1472.2/1325.1/716.31/391.44	98.985/0/0/0/0/0	1329.2	0	-10.377	305570	283420	4.1976	1.3489e-05	0.99999	2.6977e-05	0.0002398	FALSE
Hs_kinpool58_879	PDK3	1213.8/2353.6/1153.9/1247.9/1445.2/1408.3	8.8379/0/0/1063.1/0/0	1328.1	0	-10.376	224340	283160	4.197	1.3526e-05	0.99999	2.7052e-05	0.0002398	FALSE
Hs_kinpool58_760	MYLK	1007.9/1358.1/1412/818.52/1349.8/1305.6	387.1/0/0/0/0/0	1327.7	0	-10.376	74108	283070	4.1967	1.3539e-05	0.99999	2.7078e-05	0.0002398	FALSE
Hs_kinpool58_1893	PLK4	2678.9/1803.2/1003.5/1651.2/905.28/553.5	0/0/0/19.123/359.93/0	1327.4	0	-10.375	607960	282990	4.1965	1.3551e-05	0.99999	2.7102e-05	0.0002398	FALSE
Hs_kinpool58_248	CLK1	1536.1/1303.5/1147.1/1107.6/1350.7/1797.4	7403.5/0/0/2235.6/0/0	1327.1	0	-10.375	69314	282930	4.1964	1.356e-05	0.99999	2.712e-05	0.0002398	FALSE
Hs_kinpool58_788	NME3	506.53/1379/1275.2/1468.5/750.5/1436.8	197.97/0/0/96258/0/0	1327.1	0	-10.375	208640	282930	4.1964	1.356e-05	0.99999	2.712e-05	0.0002398	FALSE
Hs_kinpool58_253	CLK3	2185.7/1916.5/1660.5/563.28/1051.1/637.95	2539.1/17.749/0/0.86922/0/0	1355.8	0.43461	-9.8853	466440	289700	4.1959	1.3591e-05	0.99999	2.7181e-05	0.0002398	FALSE
Hs_kinpool14_1135	PRKG2	762.89/2452/1416.9/1235.3/507.53/1653.7	0/0/0/0/40.816/0	1326.1	0	-10.374	475720	282690	4.1958	1.3595e-05	0.99999	2.7189e-05	0.0002398	FALSE
Hs_kinpool14_633	JAK2	6773.3/1489.3/1118/973.72/1905.1/1160.6	266.02/0/0/0/1025.4/0	1324.9	0	-10.373	6048300	282430	4.1952	1.3634e-05	0.99999	2.7268e-05	0.0002398	FALSE
Hs_CTLA4_32	CTLA4	3253.3/3510/2695/2628.1/2518.8/4658.5	7431.8/0/0/6.0845/27.211/1045.1	2974.2	16.648	-7.3973	721440	690070	4.195	1.3646e-05	0.99999	2.7291e-05	0.0002398	FALSE
Hs_kinpool58_2852	SIK1_and_SIK1B	1802.7/842.49/1229.6/894.15/1418.2/2681.9	2192.7/0.80677/0/0/0/0	1323.9	0	-10.372	501530	282180	4.1946	1.367e-05	0.99999	2.734e-05	0.0002398	FALSE
Hs_kinpool14_2241	STK26	964.68/1683/1742/675.93/1916.7/438.23	0/0/0/0/0/39.103	1323.8	0	-10.372	397690	282160	4.1945	1.3672e-05	0.99999	2.7345e-05	0.0002398	FALSE
Hs_kinpool58_246	CLK1	1742/2684.4/2716.4/862.64/905.28/826.26	189.13/0/0/110.39/0/0	1323.6	0	-10.371	920290	282120	4.1944	1.3679e-05	0.99999	2.7359e-05	0.0002398	FALSE
Hs_kinpool14_616	ITK	3710.5/1238.9/1263.6/1920.7/1147.3/1380.9	869.65/0/0/0/9.8949/0	1322.2	0	-10.37	1221200	281790	4.1936	1.3728e-05	0.99999	2.7456e-05	0.0002398	FALSE
Hs_kinpool14_2851	SIK1_and_SIK1B	1349.7/1021.3/1463.5/1294.4/988.97/1469.9	0.88379/0/0/0/33.395/0	1322	0	-10.37	48955	281740	4.1935	1.3735e-05	0.99999	2.7469e-05	0.0002398	FALSE
Hs_kinpool14_510	GCK	620.81/1263.7/1542.1/924.88/1379.5/2260.8	0.88379/0/0/0/0/0	1321.6	0	-10.369	317180	281640	4.1933	1.3749e-05	0.99999	2.7498e-05	0.0002398	FALSE
Hs_kinpool14_2623	STK40	7764.8/1813.1/1250.9/313.54/1392.1/1250.8	64.517/0.80677/0/139.94/0/0	1321.5	0.40338	-9.8802	8557600	281620	4.1932	1.3752e-05	0.99999	2.7504e-05	0.0002398	FALSE
Hs_kinpool58_1945	IRAK3	833.92/1879.7/1077.2/1666.2/1469.5/1173.2	84.844/0.80677/0/0/0/0	1321.3	0	-10.369	154350	281580	4.1931	1.3759e-05	0.99999	2.7517e-05	0.0002398	FALSE
Hs_kinpool14_2831	STK35	1739.9/1489.3/1152.9/801.98/1774.6/745.23	2867/0/0/35.638/0/0	1321.1	0	-10.369	207740	281520	4.193	1.3767e-05	0.99999	2.7535e-05	0.0002398	FALSE
Hs_kinpool58_2103	HSPB8	1192.2/1449.5/1687.7/2443/821.59/811.42	0/0.80677/0/1522.9/0/0	1320.9	0	-10.368	387110	281460	4.1928	1.3776e-05	0.99999	2.7551e-05	0.0002398	FALSE
Hs_kinpool14_2598	NUAK2	1634.9/1277.6/1785.7/891.79/612.82/1363.8	3597.9/0/0/0/16.079/0	1320.7	0	-10.368	200740	281430	4.1927	1.3781e-05	0.99999	2.7562e-05	0.0002398	FALSE
Hs_kinpool14_2135	RPS6KA6	1007.9/2110.2/2095.3/1378.6/422.04/1262.2	0/0/0/0/0/0	1320.4	0	-10.368	427130	281360	4.1926	1.3791e-05	0.99999	2.7581e-05	0.0002398	FALSE
Hs_kinpool58_2056	TSSK2	524.03/1443.6/1538.2/1199/936.78/1440.2	16.792/0/0/0/0/3086.8	1319.6	0	-10.367	174360	281180	4.1921	1.3818e-05	0.99999	2.7637e-05	0.0002398	FALSE
Hs_kinpool14_2680	DCLK3	555.95/1494.2/1205.3/2052.2/1338.1/1301	0/0/0/0/0/0	1319.6	0	-10.367	232830	281160	4.1921	1.3821e-05	0.99999	2.7642e-05	0.0002398	FALSE
Hs_kinpool58_864	PDGFRL	1543.3/1328.3/1224.7/1310.1/1914/778.32	0/0/0/0/0/0	1319.2	0	-10.367	141140	281080	4.1919	1.3833e-05	0.99999	2.7667e-05	0.0002398	FALSE
Hs_kinpool58_2362	SCYL2	2387.5/1306.5/1331.5/1303.8/742.4/1483.6	117.54/0/0/8.6922/0/0	1319	0	-10.366	300360	281020	4.1917	1.3842e-05	0.99999	2.7683e-05	0.0002398	FALSE
Hs_TNFRSF14_59	TNFRSF14	643.46/1547.9/890.9/1395.2/2472.9/1775.8	360.59/0/0/11090/0/1.1849	1471.5	0.59247	-9.8528	425950	317140	4.1909	1.3894e-05	0.99999	2.7789e-05	0.0002398	FALSE
Hs_kinpool14_1178	MAP2K1	1040.9/2264.2/1835.2/602.67/1418.2/1216.6	68.052/0/0/122.56/0/0	1317.4	0	-10.365	354430	280650	4.1908	1.3898e-05	0.99999	2.7795e-05	0.0002398	FALSE
Hs_kinpool14_2018	SIK2	2838.4/1465.4/1431.5/1083.2/655.11/1202.9	0/0/0/0/116.27/50.952	1317.2	0	-10.364	571080	280590	4.1907	1.3905e-05	0.99999	2.7811e-05	0.0002398	FALSE
Hs_kinpool58_1342	NEK4	1268.4/1080.9/1363.5/1508.6/593.02/1778	0/4.0338/0/0/4.9475/0	1316	0	-10.363	166610	280310	4.19	1.3948e-05	0.99999	2.7896e-05	0.0002398	FALSE
Hs_kinpool14_706	MET	948.2/1837/1466.4/1240.8/1053.8/1390	0/0/0/440.7/0/0	1315.4	0	-10.362	101850	280180	4.1897	1.3968e-05	0.99999	2.7935e-05	0.0002398	FALSE
Hs_kinpool58_2055	TSSK2	1286.9/2008.9/1067.5/1343.2/1582/1063.6	0/0/0/0/0/0	1315.1	0	-10.362	135740	280100	4.1895	1.398e-05	0.99999	2.796e-05	0.0002398	FALSE
Hs_kinpool58_1019	PLAU	2271.2/860.37/1424.7/1883.6/1177.9/1205.1	95.449/0/0/0/1.2369/0	1314.9	0	-10.362	297460	280060	4.1894	1.3985e-05	0.99999	2.797e-05	0.0002398	FALSE
Hs_kinpool58_1392	TEC	711.41/685.52/1462.5/1774.1/1167.1/1516.7	55.679/0/0/0/0/0	1314.8	0	-10.362	211100	280040	4.1893	1.3988e-05	0.99999	2.7976e-05	0.0002398	FALSE
Hs_kinpool58_1483	MAPKAPK3	954.38/1918.5/1004.4/2022.3/1347.1/1280.5	135.22/0/0/37.377/0/0	1313.8	0	-10.361	218930	279800	4.1888	1.4025e-05	0.99999	2.8049e-05	0.0002398	FALSE
Hs_kinpool14_3098	NTC	3885.5/3171.3/3588.8/2697.4/2595.3/1563.5	3111.8/0.80677/0/288.58/0/30.808	2934.3	15.808	-7.4483	687890	679860	4.188	1.4073e-05	0.99999	2.8145e-05	0.0002398	FALSE
Hs_kinpool14_2760	SGK494	1477.4/892.16/1147.1/597.15/2076/1808.9	0/0/0/0/0/0	1312.2	0	-10.359	314470	279440	4.1879	1.408e-05	0.99999	2.816e-05	0.0002398	FALSE
Hs_kinpool14_912	PFKM	1749.2/1111.7/850.14/666.48/2094.9/1512.1	66.284/0/0/0/6.1843/0	1311.9	0	-10.359	302860	279360	4.1877	1.4091e-05	0.99999	2.8182e-05	0.0002398	FALSE
Hs_kinpool14_1100	PRKCH	2044.7/1494.2/1548.9/1126.6/1079/513.56	53.911/0/0/0/0/0	1310.4	0	-10.357	270430	279000	4.1868	1.4146e-05	0.99999	2.8293e-05	0.0002398	FALSE
Hs_kinpool58_2520	FASTKD3	674.35/1850.9/1745.9/1335.3/676.71/1285	0/0/0/0/21.027/0	1310.2	0	-10.357	257810	278950	4.1867	1.4154e-05	0.99999	2.8308e-05	0.0002398	FALSE
Hs_kinpool14_2903	NRK	2163.1/1005.4/1098.6/1841.9/1521.7/578.61	0/0/0/6.0845/0/0	1310.1	0	-10.357	345540	278940	4.1866	1.4155e-05	0.99999	2.8311e-05	0.0002398	FALSE
Hs_kinpool14_2806	TAF1L	1585.5/850.44/839.47/1032.8/1710.7/1709.6	0/16.942/0/0/0/0	1309.1	0	-10.356	181060	278710	4.1861	1.4191e-05	0.99999	2.8382e-05	0.0002398	FALSE
HGLibB_22905	IKZF3	855.55/1597.6/1360.6/1256.5/1242.7/1388.9	0/0/0/0/158.32/30.808	1308.6	0	-10.355	60989	278570	4.1857	1.4212e-05	0.99999	2.8424e-05	0.0002398	FALSE
Hs_kinpool58_727	MPP1	939.97/1725.7/1411.1/1140.7/1586.5/1202.9	0/0/0/0/0/0	1307	0	-10.353	87496	278200	4.1848	1.427e-05	0.99999	2.854e-05	0.0002398	FALSE
Hs_kinpool58_2236	CMPK1	1283.8/2051.6/1326.6/283.61/1718.8/656.21	5327.5/0/0/0/4.9475/0	1305.2	0	-10.351	438780	277790	4.1838	1.4333e-05	0.99999	2.8666e-05	0.0002398	FALSE
Hs_kinpool14_2423	CLK4	2284.5/2398.3/2670.8/2013.6/2196.6/2209.4	739.73/0/0/0/7.4212/34.363	2247	3.7106	-8.8985	52461	506240	4.1838	1.4335e-05	0.99999	2.867e-05	0.0002398	FALSE
Hs_kinpool14_943	PHKG1	337.69/468.93/1275.2/2298/1332.7/1360.4	0/0/0/0/0/0	1304	0	-10.35	524790	277490	4.1831	1.4379e-05	0.99999	2.8758e-05	0.0002398	FALSE
Hs_kinpool14_2724	TBCK	2783.9/1661.1/762.8/1251/618.22/1355.8	0.88379/0/0/0/0/0	1303.4	0	-10.349	617390	277360	4.1828	1.44e-05	0.99999	2.8799e-05	0.0002398	FALSE
Hs_kinpool58_2128	STK36	1130.4/1474.4/1618.8/1098.2/910.68/1876.2	106.05/0.80677/0/7.823/0/0	1302.4	0.40338	-9.8591	136720	277120	4.1822	1.4437e-05	0.99999	2.8874e-05	0.0002398	FALSE
Hs_kinpool14_2348	PLXNA3	1401.2/1950.2/1459.6/773.62/603.82/1202.9	0/0/0/0/139.77/0	1302	0	-10.348	246280	277030	4.182	1.445e-05	0.99999	2.89e-05	0.0002398	FALSE
Hs_kinpool14_2644	MEX3B	330.48/2175.8/1300.4/3430.1/1303/1294.2	1840.1/0/0/251.2/0/0	1301.7	0	-10.347	1247400	276970	4.1818	1.4461e-05	0.99999	2.8922e-05	0.0002398	FALSE
Hs_kinpool58_652	KIT	1946.9/1407.8/1543.1/1076.9/524.63/1194.9	49.492/0/0/0/0/0	1301.3	0	-10.347	230280	276870	4.1816	1.4476e-05	0.99999	2.8952e-05	0.0002398	FALSE
Hs_kinpool58_2825	TRPM6	1242.7/515.63/827.82/1359/1905.1/1489.3	88.379/0/0/0/77.922/0	1300.8	0	-10.346	249530	276750	4.1813	1.4495e-05	0.99999	2.8991e-05	0.0002398	FALSE
Hs_kinpool58_835	PAK3	1406.3/1363.1/2555.3/1238.4/1117.7/810.28	587.72/0/0/0/0/0	1300.8	0	-10.346	373370	276730	4.1812	1.4497e-05	0.99999	2.8995e-05	0.0002398	FALSE
Hs_kinpool58_2390	SPHK2	573.45/1417.7/1719.7/197.74/1183.3/1443.7	707.92/0/0/0/0/0	1300.5	0	-10.346	393690	276680	4.1811	1.4505e-05	0.99999	2.9011e-05	0.0002398	FALSE
Hs_kinpool14_2947	PGM2L1	999.68/2883.1/1601.3/2802.2/950.28/729.25	280.16/0/0/0/0/1.1849	1300.5	0	-10.346	1078000	276670	4.1811	1.4507e-05	0.99999	2.9014e-05	0.0002398	FALSE
Hs_kinpool58_2764	PLK5	941/1467.4/1537.2/1557.5/1133/918.7	15.024/0/0/0/2561.5/0	1300.2	0	-10.346	90574	276600	4.1809	1.4519e-05	0.99999	2.9037e-05	0.0002398	FALSE
Hs_kinpool14_2424	CLK4	1435.2/1348.2/447.39/501.04/1402/1251.9	381.8/0/0/0/0/43.843	1300.1	0	-10.345	279750	276570	4.1808	1.4523e-05	0.99999	2.9046e-05	0.0002398	FALSE
Hs_kinpool14_2534	LRRK1	709.35/1459.5/344.52/1464.5/1139.3/1598.9	617.77/0/0/417.23/0/0	1299.4	0	-10.345	285610	276400	4.1804	1.4549e-05	0.99999	2.9098e-05	0.0002398	FALSE
Hs_kinpool58_863	PDGFRL	640.37/1636.3/1531.4/731.87/1989.6/1067.1	0/0/0/0/6.1843/0	1299.2	0	-10.345	290820	276380	4.1803	1.4553e-05	0.99999	2.9107e-05	0.0002398	FALSE
Hs_kinpool58_1365	STK11	2752/2386.4/1024.8/1405.4/924.18/1192.6	2352.7/0/0/20.861/0/0	1299	0	-10.344	706350	276330	4.1802	1.4562e-05	0.99999	2.9123e-05	0.0002398	FALSE
Hs_kinpool58_384	EPHA3	762.89/3524.9/1929.3/1642.6/948.48/955.22	0/0/0/6.0845/11.132/0	1298.9	0	-10.344	1199800	276300	4.1801	1.4566e-05	0.99999	2.9133e-05	0.0002398	FALSE
Hs_kinpool14_1839	TNK2	1871.7/1811.2/957.86/1581.9/1004.3/1015.7	0/0/0/0/0/0	1298.8	0	-10.344	190800	276280	4.1801	1.4569e-05	0.99999	2.9139e-05	0.0002398	FALSE
Hs_kinpool58_2912	AK9	1230.3/1652.2/757.95/527.04/1366.9/1408.3	128.15/0/0/0/0/7.1096	1298.6	0	-10.344	206800	276230	4.18	1.4577e-05	0.99999	2.9153e-05	0.0002398	FALSE
Hs_kinpool14_2120	TPK1	2659.3/1154.4/1856.5/641.27/633.52/1440.2	53.027/0/0/6.9538/0/0	1297.3	0	-10.342	615910	275930	4.1792	1.4624e-05	0.99999	2.9247e-05	0.0002398	FALSE
Hs_kinpool58_1129	PRKG1	1313.7/1837/1280.1/811.43/1234.6/1415.1	5749.1/0/0/0/0/0	1296.9	0	-10.342	109160	275820	4.179	1.4641e-05	0.99999	2.9282e-05	0.0002398	FALSE
Hs_kinpool58_2014	PASK	551.83/1969.1/1916.7/592.43/1388.5/1201.7	0/0/0/251.2/228.82/0	1295.1	0	-10.34	380870	275410	4.178	1.4707e-05	0.99999	2.9413e-05	0.0002398	FALSE
Hs_kinpool14_48	AK2	890.55/1349.2/1013.2/1964/1486.6/1240.5	0/0/0/0/1.2369/0	1294.8	0	-10.34	146640	275350	4.1778	1.4717e-05	0.99999	2.9434e-05	0.0002398	FALSE
Hs_kinpool14_1337	SRPK2	1129.4/1278.6/806.47/2205.1/1618/1310.1	0/0/0/1489/0/0	1294.4	0	-10.339	239960	275240	4.1775	1.4734e-05	0.99999	2.9468e-05	0.0002398	FALSE
Hs_kinpool58_959	PIK3C2G	762.89/1856.9/1416.9/1152.6/1171.6/2477.6	517.02/0/0/0/22.264/0	1294.3	0	-10.339	409870	275210	4.1775	1.4738e-05	0.99999	2.9477e-05	0.0002398	FALSE
Hs_kinpool14_2796	NADK2	1002.8/1550.9/1946.8/2584.8/749.6/1037.4	45.957/0/0/0/0/0	1294.1	0	-10.339	520990	275180	4.1774	1.4744e-05	0.99999	2.9488e-05	0.0002398	FALSE
Hs_kinpool58_34	ADRBK1	1684.3/1719.8/927.78/1249.5/1303/1285	0/0/0/0/0/0	1294	0	-10.339	93971	275150	4.1773	1.4748e-05	0.99999	2.9495e-05	0.0002398	FALSE
Hs_kinpool14_824	DDR2	737.15/736.18/741.45/1846.6/2852.6/2169.5	0/38.725/0/0/0/0	1294	0	-10.339	885530	275150	4.1773	1.4748e-05	0.99999	2.9496e-05	0.0002398	FALSE
Hs_kinpool58_2769	CMPK2	374.75/1018.3/1377.1/3196.1/1210.3/2053.1	0/0/1.7826/0/0/0	1293.7	0	-10.338	1026000	275080	4.1772	1.4759e-05	0.99999	2.9518e-05	0.0002398	FALSE
Hs_kinpool58_2718	STRADA	1241.6/901.11/1593.5/1248.7/1509.1/1338.7	0/0/76.65/10.431/0/0	1293.7	0	-10.338	59439	275070	4.1771	1.4761e-05	0.99999	2.9523e-05	0.0002398	FALSE
Hs_VSIR_93	VSIR	1609.2/3224.9/3252.1/2842.4/3180.2/2750.4	11.489/0/0/77.361/55.659/27.254	3011.3	19.371	-7.2082	438930	699580	4.177	1.4767e-05	0.99999	2.9535e-05	0.0002398	FALSE
Hs_kinpool58_1517	STK24	1432.1/761.02/600.73/1641.8/1154.5/1568.1	0/0/0/19.992/0/46.213	1293.3	0	-10.338	199690	274990	4.1769	1.4774e-05	0.99999	2.9549e-05	0.0002398	FALSE
Hs_kinpool58_1337	SRPK2	854.52/1479.3/1105.4/1036/1638.7/1733.5	4157.4/0/0/0/1.2369/0	1292.4	0	-10.337	128390	274760	4.1764	1.4811e-05	0.99999	2.9622e-05	0.0002398	FALSE
Hs_kinpool58_2822	NEK7	555.95/1219/1778.9/620.79/1363.3/1480.2	38.887/0/0/0/0/509.52	1291.2	0	-10.336	254800	274480	4.1757	1.4855e-05	0.99999	2.9711e-05	0.0002398	FALSE
Hs_kinpool58_1913	CLP1	1373.4/2300/1207.3/522.31/1048.4/2089.6	7747.3/0.80677/0/4.3461/0/0	1290.3	0.40338	-9.8457	464070	274290	4.1752	1.4887e-05	0.99999	2.9774e-05	0.0002398	FALSE
Hs_kinpool58_2376	RIOK2	1834.6/1494.2/1486.8/1021/1092.5/780.61	0/0/0/0/0/36.733	1289.6	0	-10.334	149580	274120	4.1748	1.4915e-05	0.99999	2.9829e-05	0.0002398	FALSE
Hs_kinpool58_2019	SIK2	1440.3/1820.1/1138.4/1491.3/1038.5/366.34	5339/0/0/8.6922/0/0	1289.3	0	-10.334	256590	274050	4.1746	1.4925e-05	0.99999	2.9849e-05	0.0002398	FALSE
Hs_kinpool14_2817	MYO3B	2605.8/1316.4/1319.9/939.06/1083.5/1261.1	7892.3/0.80677/0/0/0/0	1288.7	0	-10.333	380290	273910	4.1743	1.4948e-05	0.99999	2.9897e-05	0.0002398	FALSE
Hs_kinpool14_958	PIK3C2G	1973.6/1270.7/1710/1036/1080.8/1306.7	6.1865/0/0/0/0/13.034	1288.7	0	-10.333	150870	273900	4.1742	1.4949e-05	0.99999	2.9899e-05	0.0002398	FALSE
Hs_kinpool58_1822	SGK2	2573.8/1384.9/2183.6/1136.8/1086.2/1191.5	0/0.80677/0/0/0/0	1288.2	0	-10.332	507410	273780	4.1739	1.4969e-05	0.99999	2.9937e-05	0.0002398	FALSE
HGLibA_08452	CD80	866.87/3277.6/1175.3/1400.7/2016.6/894.73	0/0/0/0/0/0	1288	0	-10.332	969350	273730	4.1738	1.4977e-05	0.99999	2.9954e-05	0.0002398	FALSE
Hs_kinpool58_883	PDK4	2587.2/918.99/2127.3/1295.9/1921.2/1020.3	5459.2/0/1.7826/17.384/0/0	1608.6	0.89128	-9.7331	448790	349930	4.1737	1.4982e-05	0.99999	2.9963e-05	0.0002398	FALSE
HGLibB_46819	SPTB	842.16/1013.4/2124.4/1988.4/1562.2/527.25	1983.2/0/1.7826/0/0/0	1287.8	0	-10.332	423670	273690	4.1737	1.4984e-05	0.99999	2.9969e-05	0.0002398	FALSE
Hs_kinpool14_652	KIT	1053.2/1354.1/2019.6/1816.7/929.58/1221.1	93.682/0/0/0/416.82/0	1287.6	0	-10.332	201520	273650	4.1736	1.499e-05	0.99999	2.998e-05	0.0002398	FALSE
Hs_kinpool58_2749	CSNK1A1L	1696.7/1276.6/1577/1775.7/2055.3/2146.7	0/2.4203/0/369.42/0/27.254	1736.2	1.2101	-9.6184	101990	380720	4.1733	1.5013e-05	0.99998	3.0026e-05	0.0002398	FALSE
Hs_kinpool58_2303	ULK4	2945.5/1431.6/1550.8/444.32/858.49/1142.4	2691.1/0/0/39.984/0/0	1287	0	-10.331	751160	273500	4.1733	1.5014e-05	0.99998	3.0028e-05	0.0002398	FALSE
Hs_kinpool58_840	PCK1	945.11/1255.8/1145.2/1318/1811.5/2145.5	0/0/0/6.9538/211.5/0	1286.9	0	-10.331	230250	273480	4.1732	1.5019e-05	0.99998	3.0037e-05	0.0002398	FALSE
Hs_kinpool14_10	ACVR1	1438.3/1511.1/1108.3/764.17/1133.9/1453.9	46.841/0/0/34.769/0/0	1286.1	0	-10.33	85828	273280	4.1727	1.5051e-05	0.99998	3.0101e-05	0.0002398	FALSE
Hs_kinpool58_773	NEK3	1780.1/1046.2/1490.7/657.02/1080.8/1920.7	0/0/0/0/340.14/0	1285.7	0	-10.329	236850	273200	4.1725	1.5064e-05	0.99998	3.0128e-05	0.0002398	FALSE
Hs_kinpool58_189	CDK5	2788/870.31/1472.2/1562.2/901.68/1097.9	0/0/0/0/0/0	1285	0	-10.329	544940	273040	4.1721	1.509e-05	0.99998	3.0179e-05	0.0002398	FALSE
Hs_kinpool58_446	FES	1655.5/1124.6/822/675.93/1868.2/1444.8	6690.3/3.2271/0/0/0/0	1284.7	0	-10.328	222770	272970	4.1719	1.5102e-05	0.99998	3.0204e-05	0.0002398	FALSE
Hs_kinpool14_434	ERN1	1505.2/585.17/758.92/1867.9/1061.9/2398.9	21.211/0.80677/0/0/21.027/0	1283.5	0.40338	-9.8381	489330	272690	4.1712	1.5148e-05	0.99998	3.0297e-05	0.0002398	FALSE
Hs_kinpool14_2884	FUK	1486.7/1731.7/2022.5/1080.1/1062.8/911.85	16.792/0/0/0/0/0	1283.4	0	-10.327	203320	272650	4.1711	1.5155e-05	0.99998	3.0309e-05	0.0002398	FALSE
Hs_kinpool58_1665	BAZ1B	1058.4/1508.1/1512/450.62/2591.7/894.73	0/0/0/0/13.605/0	1283.2	0	-10.327	541930	272620	4.1711	1.5159e-05	0.99998	3.0318e-05	0.0002398	FALSE
Hs_kinpool58_299	CSNK1G3	1379.6/1186.2/1553.7/1039.1/1496.5/1011.1	75.122/0/0/0/0/0	1282.9	0	-10.326	54192	272540	4.1709	1.5172e-05	0.99998	3.0344e-05	0.0002398	FALSE
Hs_kinpool58_2652	NTPCR	679.49/1759.5/1415/2145.2/240.27/1150.4	471.94/0/0/0/0/0	1282.7	0	-10.326	491340	272490	4.1707	1.5182e-05	0.99998	3.0363e-05	0.0002398	FALSE
Hs_kinpool14_107	BMX	479.76/1593.6/1579/1262.8/1300.3/713.27	0/0/0/34.769/0/0	1281.6	0	-10.325	230480	272230	4.1701	1.5223e-05	0.99998	3.0447e-05	0.0002398	FALSE
Hs_kinpool58_962	PIK3C3	1294.1/1980/1268.4/598.73/589.42/1831.7	1270.9/0/0/0/0/0	1281.3	0	-10.324	347220	272160	4.1699	1.5236e-05	0.99998	3.0471e-05	0.0002398	FALSE
Hs_kinpool58_2621	STK40	2694.3/1620.4/2287.4/182.77/481.44/940.38	0/0/0/18.254/9.8949/0	1280.4	0	-10.323	1017500	271950	4.1694	1.527e-05	0.99998	3.054e-05	0.0002398	FALSE
Hs_kinpool14_1807	AKT3	294.45/1163.4/1576.1/1813.5/1396.6/1067.1	0/0/0/0/11.132/0	1280	0	-10.323	283230	271860	4.1692	1.5285e-05	0.99998	3.057e-05	0.0002398	FALSE
Hs_kinpool58_2323	RFK	2198.1/1157.4/1283.9/1102.1/2720.3/1275.9	0/0/0/0/0/0	1279.9	0	-10.323	592890	271840	4.1691	1.5288e-05	0.99998	3.0576e-05	0.0002398	FALSE
Hs_kinpool14_3108	NTC	3013.5/2490.7/2599.9/3608.9/2787.8/3681.6	10170/0/0/0/39.58/31.993	2900.6	15.997	-7.4155	279100	671240	4.1689	1.5304e-05	0.99998	3.0608e-05	0.0002398	FALSE
Hs_kinpool14_1189	MAP2K5	453/951.77/1607.1/560.13/1672.9/1772.3	264.25/0/0/0/0/0	1279.4	0	-10.322	362580	271730	4.1689	1.5307e-05	0.99998	3.0614e-05	0.0002398	FALSE
Hs_kinpool58_1898	MAP3K2	1680.2/1538.9/2022.5/1017.8/928.68/707.57	7681/0/0/0/0/0	1278.4	0	-10.321	259810	271480	4.1682	1.5348e-05	0.99998	3.0697e-05	0.0002398	FALSE
Hs_TNFSF4_82	TNFSF4	690.82/658.69/1944.8/1488.2/1068.2/2284.8	0/0/0/0/0/1047.5	1278.2	0	-10.321	454920	271430	4.1681	1.5357e-05	0.99998	3.0715e-05	0.0002398	FALSE
Hs_kinpool14_722	MOS	1420.8/1159.4/1435.3/467.95/1396.6/749.79	38.887/0/0/3.4769/0/0	1278	0	-10.321	201700	271390	4.168	1.5363e-05	0.99998	3.0726e-05	0.0002398	FALSE
Hs_kinpool14_2794	NADK2	718.62/1026.3/559.97/2077.4/1692.7/1529.3	0/0/0/0/9.8949/0	1277.8	0	-10.321	353200	271340	4.1679	1.5373e-05	0.99998	3.0745e-05	0.0002398	FALSE
Hs_kinpool14_2855	NEK10	2130.1/1067/1533.4/1316.4/1236.4/1197.2	11105/0/0/0/0/0	1276.4	0	-10.319	169630	271020	4.1671	1.5426e-05	0.99998	3.0851e-05	0.0002398	FALSE
Hs_kinpool14_2514	CAMKV	817.45/1924.4/2134.1/1563/961.97/987.17	0/0/0/0/0/0	1275.1	0	-10.318	326550	270710	4.1663	1.5479e-05	0.99998	3.0957e-05	0.0002398	FALSE
Hs_kinpool14_1784	IP6K1	1383.7/1165.4/557.06/1975/1456/356.07	0/0/0/0/0/0	1274.5	0	-10.317	381160	270580	4.166	1.55e-05	0.99998	3.1001e-05	0.0002398	FALSE
Hs_kinpool14_195	CDK6	1727.6/2384.4/1464.5/779.92/1084.4/362.91	58.33/0/0/0/1831.8/0	1274.4	0	-10.317	517000	270550	4.1659	1.5506e-05	0.99998	3.1011e-05	0.0002398	FALSE
Hs_kinpool58_753	MVK	635.22/1060.1/1488.7/1833.2/719.91/1659.4	1.7676/0/0/0/0/0	1274.4	0	-10.317	253670	270540	4.1659	1.5506e-05	0.99998	3.1012e-05	0.0002398	FALSE
Hs_kinpool58_1788	MELK	3318.2/1606.5/1709/942.21/384.25/591.16	0/1.6135/0/165.15/0/0	1274.4	0	-10.317	1169200	270530	4.1659	1.5508e-05	0.99998	3.1015e-05	0.0002398	FALSE
Hs_kinpool58_1285	RPS6KA2	1098.5/1365.1/1183/2379.2/2047.2/544.37	0/0/0/11.3/158.32/0	1274	0	-10.316	479780	270460	4.1657	1.552e-05	0.99998	3.104e-05	0.0002398	FALSE
Hs_kinpool58_2460	SNX16	1123.2/1413.8/1821.6/930.39/1754.8/1133.2	422.45/0/0/0/3.7106/0	1273.5	0	-10.316	142330	270340	4.1654	1.5541e-05	0.99998	3.1083e-05	0.0002398	FALSE
Hs_kinpool58_437	PTK2B	2904.3/1547.9/1678.9/686.17/998.87/989.45	80.425/15.329/0/0/0/0	1273.4	0	-10.316	680120	270310	4.1653	1.5547e-05	0.99998	3.1093e-05	0.0002398	FALSE
Hs_kinpool58_2837	TTBK2	2741.7/2375.5/2184.6/2821.1/2184.9/1224.5	4341.2/68.575/0/0/8.658/0	2280.2	4.329	-8.7417	329450	514510	4.1652	1.5551e-05	0.99998	3.1103e-05	0.0002398	FALSE
Hs_kinpool14_930	PHKA1	2052.9/1039.2/947.19/1278.6/1865.5/1266.8	23.862/0/0/23.469/0/0	1272.7	0	-10.315	224130	270140	4.1649	1.5574e-05	0.99998	3.1148e-05	0.0002398	FALSE
Hs_kinpool14_1774	ULK2	782.45/1242.9/2097.2/1567.7/641.62/1302.2	485.2/0/0/0/0/5095.2	1272.5	0	-10.315	281440	270100	4.1648	1.5581e-05	0.99998	3.1162e-05	0.0002398	FALSE
Hs_kinpool58_188	CDK4	3515.9/565.3/1776/314.33/1159/1385.5	0/0/0/0/127.4/0	1272.3	0	-10.314	1346100	270040	4.1647	1.5591e-05	0.99998	3.1182e-05	0.0002398	FALSE
Hs_kinpool14_1313	MAP2K4	1387.8/879.25/1998.2/1156.5/2815.7/935.81	209.46/0/0/4896.3/0/0	1272.2	0	-10.314	640810	270020	4.1646	1.5595e-05	0.99998	3.119e-05	0.0002398	FALSE
Hs_kinpool58_1449	TYRO3	1301.3/1264.7/1216/640.48/1442.5/1279.3	0/0/0/6.9538/0/0	1272	0	-10.314	86404	269990	4.1645	1.56e-05	0.99998	3.12e-05	0.0002398	FALSE
Hs_kinpool58_599	INSR	1238.5/2218.5/1305.3/687.75/1642.3/1041.9	253.65/0/0/0/0/270.17	1271.9	0	-10.314	285910	269960	4.1645	1.5605e-05	0.99998	3.1209e-05	0.0002398	FALSE
Hs_kinpool14_2265	CSNK1G1	1494.9/1204.1/986.01/1522/1339/990.59	6074.3/0/0/0/0/0	1271.6	0	-10.314	56439	269880	4.1643	1.5618e-05	0.99998	3.1237e-05	0.0002398	FALSE
Hs_kinpool58_1765	IKBKE	1355.9/1689/876.34/1187.2/2555.7/666.48	0/0/0/0/115.03/0	1271.6	0	-10.314	471940	269880	4.1642	1.5619e-05	0.99998	3.1238e-05	0.0002398	FALSE
Hs_kinpool14_1114	PRKD1	1391.9/1044.2/1734.2/1402.3/688.41/1150.4	1301.8/0/0/453.73/0/0	1271.2	0	-10.313	130390	269780	4.164	1.5635e-05	0.99998	3.1271e-05	0.0002398	FALSE
Hs_kinpool58_2409	PAK7	912.17/491.78/821.03/1630/2661/1944.7	0/0/0/0/8.658/0	1271.1	0	-10.313	690590	269760	4.164	1.5639e-05	0.99998	3.1278e-05	0.0002398	FALSE
Hs_kinpool14_2982	CDKL4	1402.2/1139.5/1482.9/581.4/288.86/2438.8	81.309/0/0/0/0/0	1270.9	0	-10.313	576660	269720	4.1639	1.5646e-05	0.99998	3.1292e-05	0.0002398	FALSE
Hs_kinpool14_1848	TRIB1	1624.6/1442.6/1098.6/1927/686.61/763.49	0/0/0/0/0/0	1270.6	0	-10.312	242700	269650	4.1637	1.5658e-05	0.99998	3.1317e-05	0.0002398	FALSE
Hs_kinpool14_3039	MORN2	1464/1713.8/2419.4/597.15/2217.3/1440.2	311.98/0/1.7826/0/14.842/0	1588.9	0.89128	-9.7154	424300	345200	4.1629	1.571e-05	0.99998	3.1421e-05	0.0002398	FALSE
Hs_kinpool58_2291	PXK	1411.5/1139.5/1812.9/1139.9/1396.6/1139	0/0/0/0.86922/3.7106/0	1268.3	0	-10.31	76662	269110	4.1623	1.5751e-05	0.99998	3.1501e-05	0.0002398	FALSE
Hs_kinpool14_2244	STK26	1544.3/1795.3/1887.6/709.02/991.67/308.13	0/0/0/0/0/0	1268	0	-10.309	409680	269040	4.1622	1.5762e-05	0.99998	3.1525e-05	0.0002398	FALSE
Hs_kinpool14_840	PCK1	1252.9/1423.7/1363.5/634.97/1281.4/1139	6134.4/0/0/0/11.132/0	1267.2	0	-10.309	90066	268860	4.1617	1.5795e-05	0.99998	3.159e-05	0.0002398	FALSE
Hs_kinpool14_2902	NRK	1200.4/1418.7/1430.5/1333.7/961.97/1084.2	0/0/0/0/0/0	1267.1	0	-10.308	37026	268830	4.1616	1.5799e-05	0.99998	3.1597e-05	0.0002398	FALSE
Hs_kinpool58_1482	MAPKAPK3	821.57/1227/1297.5/2208.2/2511.6/1236	0/45.986/49.912/0/0/0	1266.7	0	-10.308	527520	268750	4.1614	1.5813e-05	0.99998	3.1625e-05	0.0002398	FALSE
Hs_kinpool14_1618	CDKL1	2105.4/1314.4/944.28/1542.5/604.72/1218.8	28.281/0/0/0/0/0	1266.6	0	-10.308	265250	268720	4.1614	1.5818e-05	0.99998	3.1636e-05	0.0002398	FALSE
Hs_kinpool14_1926	PIM2	552.86/1307.4/1200.5/1544.9/1378.6/1225.7	356.17/0/0/95.614/0/0	1266.6	0	-10.308	121420	268710	4.1613	1.582e-05	0.99998	3.164e-05	0.0002398	FALSE
Hs_kinpool14_808	NTRK2	1060.4/969.66/1472.2/591.64/2757.2/1601.2	2019.5/0/0/0/0/1.1849	1266.3	0	-10.308	592590	268650	4.1612	1.583e-05	0.99998	3.166e-05	0.0002398	FALSE
Hs_kinpool14_1006	PKD2	2110.6/1237.9/1293.7/637.33/1500.1/480.46	866.12/0/0/0/0/0	1265.8	0	-10.307	356350	268520	4.1609	1.5852e-05	0.99998	3.1704e-05	0.0002398	FALSE
Hs_kinpool14_383	EPHA3	626.99/1447.5/2183.6/774.41/1353.4/1175.5	0/0/0/0/5119.4/0	1264.4	0	-10.305	308130	268210	4.1601	1.5906e-05	0.99998	3.1812e-05	0.0002398	FALSE
Hs_kinpool14_1528	DYRK2	510.65/1587.6/870.52/2787.2/2294.7/940.38	0/0/0/0/7.4212/0	1264	0	-10.305	862880	268110	4.1598	1.5925e-05	0.99998	3.1849e-05	0.0002398	FALSE
Hs_kinpool58_1440	TTN	611.54/2059.5/1467.4/922.51/1276/1250.8	0/0/0/714.5/0/0	1263.4	0	-10.304	243370	267970	4.1595	1.5948e-05	0.99998	3.1897e-05	0.0002398	FALSE
Hs_kinpool14_2195	IRAK4	908.05/1892.6/1234.5/1745.8/1291.3/806.85	0/12.101/0/136.47/0/0	1262.9	0	-10.304	193040	267850	4.1592	1.597e-05	0.99998	3.194e-05	0.0002398	FALSE
Hs_kinpool58_766	NEK1	777.3/1037.2/1376.1/1354.2/1253.5/1270.2	773.32/0/0/0/0/0	1261.9	0	-10.302	61400	267610	4.1586	1.6012e-05	0.99998	3.2024e-05	0.0002398	FALSE
Hs_kinpool14_1653	CDKL2	1310.6/1101.8/1212.1/1440.9/1144.6/1484.7	0/0.80677/0/8.6922/279.53/0	1261.4	0.40338	-9.813	25212	267490	4.1583	1.6032e-05	0.99998	3.2065e-05	0.0002398	FALSE
Hs_kinpool58_2557	MORN1	1310.6/1072/1590.6/1452.7/470.64/1212	0/0/0/0/7.4212/1.1849	1261.3	0	-10.302	162190	267470	4.1582	1.6035e-05	0.99998	3.2071e-05	0.0002398	FALSE
Hs_kinpool14_1412	TGFBR3	981.15/1056.1/1922.5/1466.1/1044.8/1918.4	8.8379/0/0/0/0/0	1261.1	0	-10.302	215760	267430	4.1581	1.6044e-05	0.99998	3.2087e-05	0.0002398	FALSE
Hs_kinpool58_895	PFKFB2	583.75/1538.9/2379.6/1258.9/1795.3/1619.4	338.49/0/1.7826/12.169/0/0	1579.2	0.89128	-9.7065	356820	342870	4.1575	1.6084e-05	0.99998	3.2168e-05	0.0002398	FALSE
Hs_kinpool58_2448	MPP4	1188.1/1762.5/567.73/954.03/1331.8/1492.7	0/0/0/0/8.658/0	1260	0	-10.3	177960	267160	4.1575	1.6091e-05	0.99998	3.2181e-05	0.0002398	FALSE
Hs_kinpool14_1671	PAPSS2	893.64/1599.5/1422.7/865.79/2004/1094.4	0/0/0/16.515/0/0	1258.6	0	-10.299	202660	266840	4.1567	1.6147e-05	0.99998	3.2295e-05	0.0002398	FALSE
Hs_kinpool58_1073	PRKAR2B	1254/1262.7/1917.7/888.64/1346.2/972.33	3589.1/0/0/0/0/0	1258.4	0	-10.298	132190	266790	4.1565	1.6157e-05	0.99998	3.2313e-05	0.0002398	FALSE
Hs_kinpool14_1443	TXK	889.52/1357.1/953.01/1454.3/1546/1159.5	0/0.80677/0/0/0/0	1258.3	0	-10.298	73982	266780	4.1565	1.6159e-05	0.99998	3.2317e-05	0.0002398	FALSE
Hs_kinpool58_381	EPHA3	2337/1621.4/1181.1/913.85/1335.4/947.23	9716.4/0/0/0/0/0	1258.2	0	-10.298	304590	266760	4.1565	1.6161e-05	0.99998	3.2322e-05	0.0002398	FALSE
Hs_kinpool14_565	HCK	564.19/2031.7/1376.1/404.93/1465.9/1137.8	0/0/1.7826/0/11.132/0	1257	0	-10.297	375640	266460	4.1557	1.6214e-05	0.99998	3.2428e-05	0.0002398	FALSE
Hs_kinpool58_2292	PXK	1245.7/2075.4/1405.3/1160.4/1125.8/1267.9	51.26/0/0/0/1081/0	1256.8	0	-10.297	143770	266430	4.1556	1.622e-05	0.99998	3.2441e-05	0.0002398	FALSE
Hs_kinpool14_2366	N4BP2	789.65/1472.4/1855.6/2610/1039.4/459.92	0/0/96.258/0/0/0	1255.9	0	-10.296	627580	266200	4.1551	1.626e-05	0.99998	3.2521e-05	0.0002398	FALSE
Hs_kinpool58_1362	STK10	1395/750.09/1059.8/1255.8/1255.3/1553.2	0/1.6135/0/0/0/0	1255.5	0	-10.295	80375	266130	4.1549	1.6274e-05	0.99998	3.2548e-05	0.0002398	FALSE
Hs_kinpool14_2783	OSR1	642.43/481.85/1729.4/3283.5/795.5/1715.3	0/0.80677/0/2415.6/48.238/0	1255.4	0.40338	-9.8062	1147000	266090	4.1548	1.6281e-05	0.99998	3.2561e-05	0.0002398	FALSE
Hs_kinpool14_1792	TLK1	924.52/730.22/1059.8/1656/1450.6/1784.9	1966.4/0/0/611.93/0/0	1255.2	0	-10.295	180500	266040	4.1547	1.6289e-05	0.99998	3.2578e-05	0.0002398	FALSE
Hs_kinpool14_3047	FPGT-TNNI3K	1442.4/2490.7/4644.7/5355.5/2468.4/2514.1	1626.2/0.80677/0/5436.1/12.369/2.3699	2502.4	7.3693	-8.2246	2770900	570190	4.1542	1.632e-05	0.99998	3.2641e-05	0.0002398	FALSE
Hs_kinpool58_2288	SNRK	3101/853.42/1186.9/2821.1/1160.8/1321.6	0/0/0/0/0/0	1254.2	0	-10.294	1208800	265820	4.1541	1.6329e-05	0.99998	3.2658e-05	0.0002398	FALSE
Hs_kinpool14_2818	MYO3B	1134.5/1676/1372.3/1533.8/621.82/1135.5	915.61/0/0/0/0/0	1253.9	0	-10.293	139670	265740	4.1539	1.6343e-05	0.99998	3.2686e-05	0.0002398	FALSE
Hs_kinpool14_710	MAP3K9	2506.9/1570.7/848.2/1682/185.38/936.96	1481.2/0/0/7.823/0/0	1253.8	0	-10.293	652100	265730	4.1539	1.6345e-05	0.99998	3.2691e-05	0.0002398	FALSE
Hs_kinpool14_3094	NTC	4898.5/2319.8/3526.7/2090/2437.8/2235.7	12110/0/0/11.3/2155.9/0	2378.8	5.6499	-8.4833	1555500	539150	4.1537	1.6356e-05	0.99998	3.2713e-05	0.0002398	FALSE
Hs_kinpool14_894	PFKFB2	718.62/1581.7/2026.4/1403.9/716.31/1102.4	0/0/130.13/0/0/0	1253.1	0	-10.292	265030	265570	4.1535	1.6375e-05	0.99998	3.2749e-05	0.0002398	FALSE
Hs_kinpool14_138	CALM1	689.79/1721.7/1247.1/1258.9/856.69/1434.5	0/0/0/0/0/0	1253	0	-10.292	145400	265530	4.1534	1.6381e-05	0.99998	3.2763e-05	0.0002398	FALSE
Hs_kinpool58_604	INSRR	679.49/1248.8/1256.8/1693.8/1073.6/2042.8	5217.9/0/1.7826/0/0/0	1252.8	0	-10.292	235880	265490	4.1533	1.6389e-05	0.99998	3.2778e-05	0.0002398	FALSE
Hs_kinpool14_299	CSNK1G3	762.89/1201.1/1505.2/794.89/2012.1/1304.4	15.024/15.329/0/0/0/0	1252.8	0	-10.292	219070	265480	4.1532	1.639e-05	0.99998	3.2779e-05	0.0002398	FALSE
Hs_kinpool58_413	EPHB4	617.72/938.86/752.12/1657.5/1566.7/1820.3	0/0/0/0/0/0	1252.8	0	-10.292	267380	265480	4.1532	1.639e-05	0.99998	3.278e-05	0.0002398	FALSE
Hs_kinpool14_913	PFKP	1328.1/1176.3/1809/386.81/1441.6/584.31	0/0/0/0/0/63.987	1252.2	0	-10.291	310480	265350	4.1529	1.6414e-05	0.99998	3.2829e-05	0.0002398	FALSE
Hs_kinpool58_2132	NMRK2	1493.9/1010.4/1509.1/406.5/1651.3/777.18	491.39/0.80677/0/13.908/0/0	1252.1	0.40338	-9.8024	256580	265330	4.1529	1.6418e-05	0.99998	3.2835e-05	0.0002398	FALSE
Hs_kinpool14_2009	MAST2	1256/1395.9/1464.5/612.12/749.6/1247.4	7660.7/0/0/10.431/0/0	1251.7	0	-10.291	145450	265230	4.1526	1.6435e-05	0.99998	3.2871e-05	0.0002398	FALSE
Hs_kinpool14_1803	OXSR1	1242.7/1430.6/1513/246.58/1259.8/1053.4	4928/0/0/13.038/0/0	1251.2	0	-10.29	229870	265120	4.1523	1.6455e-05	0.99998	3.291e-05	0.0002398	FALSE
Hs_kinpool14_2679	DCLK3	377.84/1415.7/1085/360.81/1851.1/1447.1	1353.1/0/0/93.007/0/0	1250.4	0	-10.289	401370	264920	4.1518	1.6492e-05	0.99998	3.2984e-05	0.0002398	FALSE
Hs_kinpool58_338	DCK	995.56/1269.7/1893.4/1230.5/945.78/2024.6	0/0/0/0/0/40.288	1250.1	0	-10.289	234350	264860	4.1517	1.6503e-05	0.99998	3.3005e-05	0.0002398	FALSE
Hs_kinpool58_1343	NEK4	1232.4/1943.3/1241.2/1258.9/1476.7/859.35	1985.9/0/0/0/0/0	1250.1	0	-10.289	137010	264850	4.1516	1.6504e-05	0.99998	3.3009e-05	0.0002398	FALSE
Hs_kinpool14_1686	LATS1	1540.2/799.77/1830.3/611.33/1954.5/959.78	0/0.80677/0/4.3461/0/0	1250	0	-10.289	322440	264830	4.1516	1.6508e-05	0.99998	3.3017e-05	0.0002398	FALSE
Hs_kinpool14_2330	STYK1	1207.6/1306.5/1291.7/1113.2/983.57/1482.5	3920.5/0/0/0/18.553/0	1249.7	0	-10.288	30079	264750	4.1514	1.6521e-05	0.99998	3.3043e-05	0.0002398	FALSE
Hs_kinpool58_958	PIK3C2G	1655.5/2134/1148.1/574.31/1048.4/1351.2	0/0/0/32.161/0/0	1249.7	0	-10.288	292820	264750	4.1514	1.6522e-05	0.99998	3.3045e-05	0.0002398	FALSE
Hs_kinpool14_1506	PIP5K1B	1953/719.3/1172.3/1326.7/1447/1034	0/0.80677/0/0/0/0	1249.5	0	-10.288	174690	264710	4.1513	1.6529e-05	0.99998	3.3058e-05	0.0002398	FALSE
Hs_kinpool14_3022	CKMT1A_and_CKMT1B	1487.7/1301.5/1322.8/1197.5/686.61/1131	0/0/0/89.53/0/13.034	1249.5	0	-10.288	79677	264710	4.1513	1.653e-05	0.99998	3.306e-05	0.0002398	FALSE
Hs_kinpool58_677	MARK1	500.35/833.55/1417.9/2727.4/2364/1080.8	0/0/0/0.86922/0/0	1249.3	0	-10.288	843550	264670	4.1512	1.6537e-05	0.99998	3.3074e-05	0.0002398	FALSE
Hs_kinpool58_2821	NEK7	886.43/1090.9/1127.7/1417.3/1608.1/1369.5	0/0/0/0/0/0	1248.6	0	-10.287	68591	264500	4.1508	1.6568e-05	0.99998	3.3135e-05	0.0002398	FALSE
Hs_kinpool58_1940	MAP4K1	1355.9/1473.4/1140.3/1973.4/942.18/631.1	0/0/0/0/0/0	1248.1	0	-10.287	214870	264390	4.1505	1.6588e-05	0.99998	3.3176e-05	0.0002398	FALSE
Hs_kinpool58_72	ARAF	1180.9/1575.7/874.4/1934.8/803.59/1314.7	0/11.295/0/0/0/0	1247.8	0	-10.286	185050	264310	4.1503	1.6602e-05	0.99998	3.3203e-05	0.0002398	FALSE
Hs_kinpool14_749	MUSK	746.41/1339.2/1154.9/2587.1/1061/1589.7	0/0/0/0/0/0	1247.1	0	-10.285	443100	264140	4.1499	1.6633e-05	0.99998	3.3266e-05	0.0002398	FALSE
Hs_kinpool14_1369	AURKC	1843.9/1170.3/926.81/1329.8/581.32/1322.7	0/0/0/1.7384/0/1.1849	1246.5	0	-10.285	184020	264010	4.1496	1.6656e-05	0.99998	3.3312e-05	0.0002398	FALSE
Hs_kinpool58_1721	MAPKAPK2_and_MAPKAPK3	761.86/1501.2/1016.1/1305.4/2383.8/1186.9	0/0/0/0/0/47.398	1246.1	0	-10.284	330750	263920	4.1493	1.6673e-05	0.99998	3.3345e-05	0.0002398	FALSE
Hs_kinpool14_2907	HIPK1	1840.8/465.95/310.55/888.64/1602.7/1645.7	824.58/0/0/0/0/0	1245.7	0	-10.284	450300	263810	4.1491	1.6693e-05	0.99998	3.3386e-05	0.0002398	FALSE
Hs_kinpool14_1343	NEK4	1754.3/894.15/1205.3/1405.4/1285.9/673.33	0/12.101/0/0/0/0	1245.6	0	-10.284	147730	263810	4.149	1.6694e-05	0.99998	3.3388e-05	0.0002398	FALSE
Hs_kinpool58_455	FGFR3	7275.7/2117.2/896.72/1593.7/587.62/337.81	0/0/0/0.86922/0/0	1245.2	0	-10.283	7725200	263710	4.1488	1.6712e-05	0.99998	3.3424e-05	0.0002398	FALSE
Hs_kinpool14_668	LTK	1841.8/1773.4/1375.2/358.45/1115/878.75	1818.8/0/0/15343/0/0	1245.1	0	-10.283	317880	263670	4.1487	1.6719e-05	0.99998	3.3438e-05	0.0002398	FALSE
Hs_kinpool58_2041	PIK3R5	1048.1/1158.4/947.19/1472.4/1652.2/1330.7	13490/0/0/0/0/0	1244.6	0	-10.283	71989	263550	4.1484	1.6741e-05	0.99998	3.3481e-05	0.0002398	FALSE
Hs_kinpool14_2332	STYK1	1450.6/1424.7/1014.2/523.89/1840.3/1063.6	0/0/0/0/0/1.1849	1244.2	0	-10.282	206970	263460	4.1482	1.6758e-05	0.99998	3.3516e-05	0.0002398	FALSE
Hs_kinpool58_2889	PIKFYVE	1717.3/1514.1/1841/972.93/359.05/744.09	0/0/0/0/0/0	1243.5	0	-10.281	351910	263310	4.1478	1.6786e-05	0.99998	3.3571e-05	0.0002398	FALSE
Hs_kinpool14_2242	STK26	1157.2/1517.1/1329.6/731.08/1587.4/811.42	0/0/0/0/0/0	1243.4	0	-10.281	131430	263280	4.1477	1.6791e-05	0.99998	3.3583e-05	0.0002398	FALSE
Hs_kinpool14_314	DGKA	569.33/774.93/1450.9/1801.7/1035.8/1497.3	0/0/0/0/0/0	1243.3	0	-10.281	227220	263270	4.1477	1.6794e-05	0.99998	3.3588e-05	0.0002398	FALSE
HGLibA_28521	MBOAT2	1240.6/1244.9/1262.6/1218.7/462.54/1285	191.78/0/0/215.57/0/0	1242.7	0	-10.28	122290	263130	4.1473	1.682e-05	0.99998	3.364e-05	0.0002398	FALSE
Hs_kinpool58_3002	MAP3K15	1285.9/836.53/1213.1/697.99/1330.9/1271.3	10631/0/0/0/0/0	1242.2	0	-10.28	94448	263010	4.147	1.6842e-05	0.99998	3.3683e-05	0.0002398	FALSE
Hs_kinpool58_2630	TSSK6	1372.4/1110.7/1092.8/1896.2/1111.4/1399.2	0/0/0/0/0/0	1241.9	0	-10.279	105290	262930	4.1468	1.6857e-05	0.99998	3.3714e-05	0.0002398	FALSE
Hs_kinpool58_932	PHKA1	1313.7/1012.4/776.38/1621.3/1169.8/2550.7	0/0.80677/0/69.538/0/0	1241.8	0	-10.279	427360	262900	4.1468	1.6861e-05	0.99998	3.3723e-05	0.0002398	FALSE
Hs_kinpool58_650	KIT	552.86/1423.7/1118/1694.6/981.77/1364.9	221.83/0/0/0/113.79/0	1241.5	0	-10.279	162120	262830	4.1466	1.6875e-05	0.99998	3.375e-05	0.0002398	FALSE
Hs_kinpool14_1596	TNK1	475.65/2297/957.86/1137.6/1345.3/1362.6	0/0/0/0/7.4212/0	1241.5	0	-10.279	363450	262830	4.1466	1.6875e-05	0.99998	3.375e-05	0.0002398	FALSE
HGLibA_03521	ATL3	848.34/1348.2/2107.9/1739.5/1017.8/1133.2	1932.9/0/0/0/0/0	1240.7	0	-10.278	245500	262660	4.1461	1.6907e-05	0.99998	3.3814e-05	0.0002398	FALSE
Hs_kinpool14_98	BMPR1B	825.69/1267.7/1212.1/2190.1/2211.9/656.21	0/0/233.52/5045/0/0	1239.9	0	-10.277	472280	262470	4.1457	1.6942e-05	0.99998	3.3884e-05	0.0002398	FALSE
Hs_kinpool58_1938	MAP4K1	3110.2/1033.2/410.51/1953.7/1210.3/1269.1	34.468/0/1.7826/0/0/0	1239.7	0	-10.277	948130	262420	4.1455	1.6952e-05	0.99998	3.3903e-05	0.0002398	FALSE
Hs_kinpool14_3060	NTC	3714.6/2622.8/3010.4/4442.4/3755.2/2387.5	74.238/0.80677/0/33425/298.08/14.219	3362.5	44.229	-6.2166	613220	790270	4.1439	1.7074e-05	0.99998	3.4149e-05	0.0002398	FALSE
Hs_kinpool14_24	ACVR2B	1959.2/2151.9/1076.3/597.94/1397.5/608.28	621.31/0/0/0/0/0	1236.9	0	-10.274	442810	261760	4.1439	1.7075e-05	0.99998	3.415e-05	0.0002398	FALSE
Hs_kinpool58_952	PIK3C2A	1672/648.76/477.48/1604.7/1445.2/1028.3	2166.2/0/0/0/0/0	1236.7	0	-10.273	266800	261730	4.1438	1.7082e-05	0.99998	3.4163e-05	0.0002398	FALSE
Hs_kinpool14_80	ATR	1292.1/1178.3/1161.7/1481.1/2287.5/1181.2	7122.5/0/0/11.3/0/0	1236.6	0	-10.273	235850	261700	4.1437	1.7086e-05	0.99998	3.4173e-05	0.0002398	FALSE
Hs_kinpool58_38	ADRBK2	1435.2/1070/1030.6/2187.7/1080.8/1391.2	0/28.237/0/14.777/0/0	1236	0	-10.273	212680	261550	4.1433	1.7116e-05	0.99998	3.4231e-05	0.0002398	FALSE
Hs_kinpool58_69	ARAF	1221/1898.6/1250/296.21/2134.5/918.7	0/0/0/955.27/0/0	1235.5	0	-10.272	446190	261440	4.143	1.7136e-05	0.99998	3.4272e-05	0.0002398	FALSE
Hs_kinpool58_2560	MORN1	1576.2/1441.6/1559.6/508.92/924.18/1029.4	167.04/0/0/0/0/0	1235.5	0	-10.272	186180	261430	4.143	1.7137e-05	0.99998	3.4274e-05	0.0002398	FALSE
Hs_kinpool58_2328	STK32B	506.53/1260.8/1419.8/1208.5/826.99/1686.7	0/0/0/22090/0/0	1234.6	0	-10.271	187270	261230	4.1425	1.7175e-05	0.99998	3.435e-05	0.0002398	FALSE
Hs_kinpool58_608	IRAK1	1590.6/1262.7/1204.4/399.41/1690/1159.5	8764.6/0/0/0/0/1.1849	1233.6	0	-10.27	207760	260980	4.1419	1.7222e-05	0.99998	3.4445e-05	0.0002398	FALSE
Hs_kinpool58_1161	MAPK11	1811/936.87/1529.5/1669.3/761.3/778.32	0/1.6135/0/1.7384/0/0	1233.2	0	-10.269	225840	260890	4.1417	1.7239e-05	0.99998	3.4479e-05	0.0002398	FALSE
HGLibB_24466	KDM3A	803.04/1603.5/1307.2/2204.3/1159/724.69	0/0/0/0/0/0	1233.1	0	-10.269	306950	260890	4.1417	1.7241e-05	0.99998	3.4482e-05	0.0002398	FALSE
Hs_kinpool58_473	FLT3	1877.9/692.47/1600.3/865.79/2306.4/812.56	7.9541/0/0/0/0/0	1233.1	0	-10.269	461330	260870	4.1416	1.7245e-05	0.99998	3.4489e-05	0.0002398	FALSE
Hs_kinpool14_2901	NRK	1451.6/1011.4/799.68/1721.3/1453.3/800.01	23765/0/0/0.86922/0/0	1231.5	0	-10.267	151740	260510	4.1407	1.7313e-05	0.99998	3.4627e-05	0.0002398	FALSE
Hs_kinpool58_1065	PRKAR1B	1419.7/873.29/1043.3/1949/1674.7/830.82	2236.9/0/0/0/0/0	1231.5	0	-10.267	214190	260500	4.1407	1.7314e-05	0.99998	3.4628e-05	0.0002398	FALSE
Hs_kinpool58_35	ADRBK1	3445.9/1111.7/1658.6/980.02/898.98/1350.1	1145.4/0.80677/0/0/0/0	1230.9	0	-10.267	1058100	260360	4.1403	1.7341e-05	0.99998	3.4681e-05	0.0002398	FALSE
Hs_kinpool14_1555	CAMK1	438.58/1644.2/1722.6/1312.5/593.92/1148.1	0/1.6135/0/0/0/0	1230.3	0	-10.266	291800	260220	4.14	1.7369e-05	0.99998	3.4738e-05	0.0002398	FALSE
Hs_kinpool14_1694	DGKI	1549.5/2609.9/771.53/993.42/631.72/1465.3	0/22.589/0/0/0/0	1229.4	0	-10.265	537310	260010	4.1394	1.7409e-05	0.99998	3.4818e-05	0.0002398	FALSE
Hs_kinpool58_2242	STK26	1029.5/1309.4/1149/1470.8/936.78/1856.8	13.257/0/0/0/0/0	1229.2	0	-10.265	118090	259970	4.1393	1.7415e-05	0.99998	3.4831e-05	0.0002398	FALSE
Hs_kinpool14_308	CSNK2A2	142.08/1227/733.68/1231.3/1845.7/1630.8	0/0/0/0/0/0	1229.2	0	-10.265	393730	259950	4.1393	1.7419e-05	0.99998	3.4839e-05	0.0002398	FALSE
Hs_kinpool58_1444	TXK	2929/1319.4/551.23/3309.5/320.36/1136.7	0/4.0338/0/9.5614/0/0	1228	0	-10.263	1705000	259690	4.1386	1.747e-05	0.99998	3.4941e-05	0.0002398	FALSE
Hs_kinpool14_969	PIK3CB	368.57/1843.9/849.17/1555.1/1201.3/1254.2	0/0/0/0/0/6627.4	1227.8	0	-10.263	273960	259630	4.1385	1.7481e-05	0.99998	3.4963e-05	0.0002398	FALSE
Hs_kinpool14_2589	SH3BP5L	1318.8/1558.8/1136.4/1121/1447.9/1121.8	0/0/0/0/935.07/0	1227.6	0	-10.263	39477	259600	4.1384	1.7488e-05	0.99998	3.4976e-05	0.0002398	FALSE
Hs_kinpool58_2608	UCK1	1930.4/1243.9/626.93/669.63/1211.2/1401.4	1059.7/0/0/11276/0/0	1227.6	0	-10.263	239350	259580	4.1383	1.7492e-05	0.99998	3.4983e-05	0.0002398	FALSE
Hs_kinpool14_2111	SRPK3	702.14/1581.7/857.9/1116.3/1929.3/1338.7	1199.3/0/0/6.9538/0/0	1227.5	0	-10.263	211070	259570	4.1383	1.7494e-05	0.99998	3.4989e-05	0.0002398	FALSE
Hs_kinpool14_1270	ROCK1	1788.3/818.65/1684.8/1199.8/413.95/1254.2	578.88/0/1.7826/0/0/0	1227	0	-10.262	270780	259460	4.138	1.7516e-05	0.99998	3.5032e-05	0.0002398	FALSE
Hs_kinpool58_728	MPP1	664.05/1582.6/1125.8/1610.3/1328.2/406.28	0/0/0/0/23.5/0	1227	0	-10.262	256870	259450	4.138	1.7517e-05	0.99998	3.5034e-05	0.0002398	FALSE
Hs_kinpool58_2049	DAPK2	1248.8/1205.1/1025.8/846.88/1321/1364.9	373.84/0/0/0/25.974/0	1227	0	-10.262	42754	259440	4.138	1.7518e-05	0.99998	3.5036e-05	0.0002398	FALSE
Hs_kinpool58_1011	PKLR	426.23/290.1/1435.3/1532.3/2629.5/1018	0/0/0/0/0/0	1226.7	0	-10.262	733230	259370	4.1378	1.7532e-05	0.99998	3.5064e-05	0.0002398	FALSE
Hs_kinpool14_1215	PRPS2	556.98/1468.4/1633.3/1707.9/1247.2/1320.4	0/1.6135/0/22.6/1.2369/0	1394.4	0.61843	-9.7519	177860	298830	4.1374	1.7562e-05	0.99998	3.5123e-05	0.0002398	FALSE
Hs_kinpool58_1972	ICK	2781.8/2621.9/2612.5/3288.3/2139.9/1913.9	545.3/4.8406/1.7826/0/3.1632e+05/15.404	2617.2	10.122	-7.879	239990	599150	4.1373	1.7567e-05	0.99998	3.5135e-05	0.0002398	FALSE
Hs_kinpool14_2032	SIK3	1275.6/855.4/815.2/1251/1483/1200.6	0/3.2271/0/0/17.316/0	1225.8	0	-10.261	75138	259170	4.1373	1.7571e-05	0.99998	3.5142e-05	0.0002398	FALSE
Hs_kinpool14_1602	RIPK2	1431.1/808.71/922.93/1745/1670.2/1019.1	38.003/0/0/0/66.791/0	1225.1	0	-10.26	163580	259000	4.1369	1.7603e-05	0.99998	3.5207e-05	0.0002398	FALSE
Hs_kinpool58_2741	IP6K3	560.07/1237.9/1212.1/1960/1150/1555.5	0/0/0/417.23/0/39.103	1225	0	-10.26	219520	258990	4.1368	1.7607e-05	0.99998	3.5214e-05	0.0002398	FALSE
Hs_kinpool14_2584	ITPKC	2040.5/1025.3/1424.7/519.95/660.51/2207.2	0/0/0/0/162.03/0	1225	0	-10.26	505050	258980	4.1368	1.7608e-05	0.99998	3.5217e-05	0.0002398	FALSE
Hs_kinpool14_3017	WEE2	1138.7/1153.5/721.07/1295.9/1425.4/1374	0/0/1.7826/0/0/0	1224.7	0	-10.259	66757	258910	4.1366	1.7622e-05	0.99998	3.5243e-05	0.0002398	FALSE
Hs_kinpool58_1068	PRKAR1B	1485.6/857.39/963.69/1960/640.72/1514.4	0/25.01/0/0/0/0	1224.7	0	-10.259	247370	258900	4.1366	1.7623e-05	0.99998	3.5247e-05	0.0002398	FALSE
Hs_kinpool58_2913	PRPS1L1	1191.2/1309.4/644.4/1054.1/1258/2114.7	9652.8/0/0/0/0/9.4795	1224.6	0	-10.259	233490	258890	4.1366	1.7626e-05	0.99998	3.5251e-05	0.0002398	FALSE
Hs_kinpool58_1713	TBRG4	848.34/2899/1207.3/1241.6/1278.7/703	7.9541/0/0/178.19/0/0	1224.4	0	-10.259	644240	258850	4.1365	1.7634e-05	0.99998	3.5268e-05	0.0002398	FALSE
Hs_kinpool14_951	PIK3C2A	1002.8/1163.4/1283.9/364.75/1616.2/1466.5	0/18.556/0/0/12.369/0	1223.7	0	-10.258	201370	258670	4.136	1.7668e-05	0.99998	3.5337e-05	0.0002398	FALSE
Hs_kinpool14_599	INSR	2009.7/853.42/1401.4/1045.4/2017.5/629.96	0/0/0/3.4769/1004.3/0	1223.4	0	-10.258	360250	258610	4.1359	1.7681e-05	0.99998	3.5362e-05	0.0002398	FALSE
Hs_kinpool14_2515	CAMKV	1226.2/1562.8/1512/1220.3/813.49/1104.7	433.94/0/0/0/509.59/0	1223.2	0	-10.258	76126	258570	4.1358	1.7688e-05	0.99998	3.5376e-05	0.0002398	FALSE
Hs_kinpool14_2856	NEK10	938.94/1885.7/1308.2/768.1/1137.5/1700.4	2037.1/0.80677/0/0/0/0	1222.8	0	-10.257	193880	258480	4.1355	1.7707e-05	0.99998	3.5414e-05	0.0002398	FALSE
Hs_kinpool58_2361	SCYL2	676.41/1646.2/1243.2/1432.2/601.12/1200.6	0/0/0/0/0/0	1221.9	0	-10.256	181620	258260	4.135	1.775e-05	0.99998	3.55e-05	0.0002398	FALSE
Hs_kinpool14_2722	TBCK	964.68/1088.9/1354.8/1357.4/1660.3/811.42	319.05/0/0/87.791/0/0	1221.8	0	-10.256	96107	258240	4.1349	1.7752e-05	0.99998	3.5505e-05	0.0002398	FALSE
Hs_kinpool58_2229	NLK	1922.1/863.35/1334.4/1258.1/1185.1/728.11	0/0/0/0/12.369/0	1221.6	0	-10.256	175610	258200	4.1348	1.7762e-05	0.99998	3.5524e-05	0.0002398	FALSE
Hs_kinpool14_1547	DGKE	1315.7/1540.9/1124.8/1021.8/1339/1078.5	29.165/0/0/0/0/0	1220.3	0	-10.254	38932	257880	4.134	1.7825e-05	0.99998	3.5649e-05	0.0002398	FALSE
Hs_kinpool58_2565	PANK2	290.33/1490.3/1077.2/1181.7/1353.4/1257.6	584.19/0/0/13.038/0/0	1219.7	0	-10.253	195590	257740	4.1337	1.7852e-05	0.99998	3.5704e-05	0.0002398	FALSE
Hs_kinpool14_2517	FASTKD3	1054.2/1384.9/672.54/1623.7/1026.8/1555.5	7263.9/0/0/0/0/0	1219.6	0	-10.253	133450	257720	4.1336	1.7856e-05	0.99998	3.5712e-05	0.0002398	FALSE
Hs_kinpool14_1078	PRKCA	1042.9/1259.8/1377.1/1013.9/1771.9/1178.9	0/0/0/451.13/0/0	1219.3	0	-10.253	81357	257660	4.1334	1.7868e-05	0.99998	3.5736e-05	0.0002398	FALSE
Hs_kinpool14_1995	MAST3	300.62/995.49/580.35/1441.7/1504.6/1604.6	0/0/0/0/0/0	1218.6	0	-10.252	316070	257480	4.133	1.7903e-05	0.99998	3.5805e-05	0.0002398	FALSE
Hs_kinpool58_2902	NRK	1495.9/386.47/940.4/1529.9/378.85/1601.2	0/0/0/0/0/0	1218.2	0	-10.252	358860	257390	4.1328	1.7922e-05	0.99998	3.5845e-05	0.0002398	FALSE
Hs_kinpool14_1348	STK3	1005.9/1095.8/1431.5/716.9/1339.9/2890.8	0/0/0/82.576/56.896/0	1217.9	0	-10.251	633970	257320	4.1326	1.7935e-05	0.99998	3.5871e-05	0.0002398	FALSE
Hs_kinpool14_285	CSNK1D	1518.6/626.9/571.61/1373.9/1776.4/1060.2	2090.2/0/0/0/0/0	1217.1	0	-10.25	243570	257130	4.1321	1.7973e-05	0.99998	3.5946e-05	0.0002398	FALSE
HGLibA_35386	PCDH1	667.14/1836/1140.3/1293.6/2225.4/435.95	8057.5/0/0/0/0/0	1216.9	0	-10.25	464840	257100	4.132	1.7979e-05	0.99998	3.5958e-05	0.0002398	FALSE
Hs_kinpool58_1408	TGFBR2	1143.8/649.75/426.04/1288.8/2984/1531.5	611.58/0/0/0/0/0	1216.3	0	-10.25	836030	256960	4.1317	1.8008e-05	0.99998	3.6015e-05	0.0002398	FALSE
Hs_kinpool58_3044	SBK3	755.68/1362.1/1761.4/1607.9/491.34/1070.5	0/7.2609/1.7826/0/0/0	1216.3	0	-10.249	246150	256950	4.1316	1.801e-05	0.99998	3.6019e-05	0.0002398	FALSE
Hs_kinpool14_1976	FASTKD2	2014.8/1273.7/1193.7/1237.6/483.24/1069.3	7.9541/12.908/0/0/0/0	1215.7	0	-10.249	240160	256800	4.1313	1.8039e-05	0.99998	3.6077e-05	0.0002398	FALSE
Hs_kinpool58_2867	DGKH	1084.1/1483.3/1286.9/2064.8/1096.1/1142.4	3851.6/0.80677/0/0/0/0	1214.6	0	-10.247	167310	256560	4.1306	1.8088e-05	0.99998	3.6175e-05	0.0002398	FALSE
Hs_kinpool14_2248	ZAK	790.68/1672.1/1111.2/2625.7/1315.6/934.67	22.095/0/0/0/1.2369/0	1213.4	0	-10.246	496460	256280	4.1299	1.8144e-05	0.99998	3.6288e-05	0.0002398	FALSE
Hs_kinpool14_1167	MAPK9	1478.4/736.18/1271.3/646/1155.4/1527	2.6514/0/0/4986.7/0/0	1213.4	0	-10.246	144990	256270	4.1299	1.8145e-05	0.99998	3.6291e-05	0.0002398	FALSE
Hs_kinpool14_1288	RPS6KA2	1238.5/1187.2/708.45/701.93/1492/1480.2	104.29/0/0/0/0/7.1096	1212.9	0	-10.245	133240	256160	4.1296	1.8169e-05	0.99998	3.6338e-05	0.0002398	FALSE
Hs_kinpool14_2388	STK31	2964/1098.8/989.89/1326.7/904.38/1807.7	2996.9/0/0/0/0/43.843	1212.7	0	-10.245	718350	256120	4.1295	1.8176e-05	0.99998	3.6352e-05	0.0002398	FALSE
Hs_kinpool14_2225	MPP6	1160.3/1039.2/1264.5/3074/552.53/1323.8	0/0/0/0/0/0	1212.4	0	-10.245	789760	256050	4.1293	1.8191e-05	0.99998	3.6383e-05	0.0002398	FALSE
Hs_kinpool58_290	CSNK1E	1884.1/1388.9/639.55/553.04/1061.9/1362.6	3977.9/1.6135/0/0/0/0	1212.2	0	-10.245	258060	256010	4.1292	1.8199e-05	0.99998	3.6398e-05	0.0002398	FALSE
Hs_kinpool14_101	BMPR2	2469.9/1240.9/1328.6/958.75/726.2/1183.5	0/0/0/8310.6/0/0	1212.2	0	-10.245	379470	255990	4.1292	1.8203e-05	0.99998	3.6405e-05	0.0002398	FALSE
Hs_TNFRSF14_57	TNFRSF14	471.53/1242.9/1162.6/2988.9/3240.5/1181.2	0/4.8406/0/0.86922/0/0	1212	0	-10.244	1564900	255950	4.1291	1.821e-05	0.99998	3.6419e-05	0.0002398	FALSE
Hs_kinpool14_274	CSF1R	1962.3/1004.4/1418.8/1471.6/967.37/876.47	0/0/0/0/0/0	1211.6	0	-10.244	177790	255860	4.1289	1.8228e-05	0.99998	3.6456e-05	0.0002398	FALSE
Hs_kinpool14_1473	ZAP70	474.62/1711.8/1908.9/442.74/710.91/1725.5	14768/0/0/0/0/16.589	1211.4	0	-10.244	477090	255800	4.1287	1.8241e-05	0.99998	3.6483e-05	0.0002398	FALSE
Hs_kinpool14_2849	SIK1_and_SIK1B	614.63/1701.9/639.55/1285.7/1136.6/1520.1	0/2.4203/0/0/0/1.1849	1211.1	0	-10.243	205990	255740	4.1286	1.8253e-05	0.99998	3.6505e-05	0.0002398	FALSE
Hs_kinpool14_861	PDGFRL	813.33/662.67/1539.2/1370.8/1556.8/1051.1	0/0/0/22.6/0/0	1210.9	0	-10.243	147430	255700	4.1284	1.8262e-05	0.99998	3.6523e-05	0.0002398	FALSE
Hs_kinpool14_2820	MYO3B	2884.8/1296.5/1124.8/531.76/332.96/1805.4	0/0/0/0/0/0	1210.7	0	-10.243	880480	255630	4.1283	1.8275e-05	0.99998	3.6549e-05	0.0002398	FALSE
Hs_kinpool58_564	GUCY2D	500.35/1337.3/1850.7/1207.7/1212.1/1190.3	370.31/0/0/0/16371/0	1209.9	0	-10.242	186140	255460	4.1278	1.831e-05	0.99998	3.6619e-05	0.0002398	FALSE
Hs_kinpool58_2529	FASTKD1	1030.6/1635.3/1435.3/768.89/327.56/1388.9	187.36/0/0/0/0/0	1209.7	0	-10.242	253750	255420	4.1277	1.8319e-05	0.99998	3.6637e-05	0.0002398	FALSE
Hs_kinpool58_2197	VRK3	2090/1689.9/1313.1/923.3/1106/893.59	0/0/0/0/0/0	1209.5	0	-10.241	241840	255370	4.1276	1.8329e-05	0.99998	3.6658e-05	0.0002398	FALSE
Hs_kinpool14_847	CDK16	1111.9/748.11/1304.3/1817.5/473.34/1328.4	502.88/0/0/0/820.04/0	1208.1	0	-10.24	231160	255040	4.1268	1.8396e-05	0.99998	3.6791e-05	0.0002398	FALSE
Hs_kinpool14_350	DLG3	1510.3/1253.8/612.37/1159.6/1233.7/1182.3	135.22/0/0/0/0/0	1208	0	-10.24	90390	255020	4.1267	1.84e-05	0.99998	3.6799e-05	0.0002398	FALSE
Hs_kinpool14_2766	UHMK1	1720.4/1081.9/767.65/1333.7/1558.6/479.32	0/0/1.7826/399.84/0/0	1207.8	0	-10.239	228380	254980	4.1266	1.8409e-05	0.99998	3.6818e-05	0.0002398	FALSE
Hs_kinpool58_2148	HIPK2	2451.3/753.07/1222.8/1192.7/1414.6/632.25	633.68/0/0/0/3.7106/0	1207.8	0	-10.239	425530	254960	4.1266	1.8412e-05	0.99998	3.6824e-05	0.0002398	FALSE
Hs_kinpool14_1009	PKLR	1037.8/1861.8/1350.9/535.7/1064.6/1821.4	0/0/0/0/0/0	1207.7	0	-10.239	265190	254950	4.1265	1.8414e-05	0.99998	3.6827e-05	0.0002398	FALSE
Hs_kinpool58_1316	MAP2K4	1473.3/1344.2/929.72/527.83/1308.4/1105.9	1.7676/0/0/0/0/1.1849	1207.1	0	-10.239	129710	254820	4.1262	1.8442e-05	0.99998	3.6884e-05	0.0002398	FALSE
Hs_kinpool14_2072	PRKD3	905.99/1660.1/1447/1321.9/950.28/1092.2	12.373/0/0/0/0/0	1207	0	-10.238	89165	254790	4.1261	1.8447e-05	0.99998	3.6893e-05	0.0002398	FALSE
Hs_kinpool14_413	EPHB4	992.47/1230.9/1183/1930.9/417.55/1634.3	0/0/0/0/0/0	1207	0	-10.238	275400	254780	4.1261	1.845e-05	0.99998	3.6899e-05	0.0002398	FALSE
Hs_kinpool14_2807	TAF1L	622.87/881.24/1035.5/1534.6/1376.8/2160.4	844.9/25.817/0/0/0/0	1206.2	0	-10.237	304490	254590	4.1256	1.8489e-05	0.99998	3.6978e-05	0.0002398	FALSE
Hs_kinpool14_2141	TRIB2	3416/1351.2/1060.7/690.9/1024.1/1750.7	0/0/0/1831.4/0/0	1205.9	0	-10.237	1104300	254540	4.1255	1.8499e-05	0.99998	3.6999e-05	0.0002398	FALSE
HGLibA_15825	EYA4	1856.3/219.56/1663.4/648.36/1474.9/936.96	13485/0/0/0/64847/0	1205.9	0	-10.237	412140	254530	4.1255	1.85e-05	0.99998	3.7e-05	0.0002398	FALSE
Hs_kinpool58_2781	OSR1	947.17/1259.8/1305.3/2283.8/1151.8/889.02	34.468/0/1.7826/0/0/0	1205.8	0	-10.237	269020	254500	4.1254	1.8506e-05	0.99998	3.7013e-05	0.0002398	FALSE
Hs_kinpool14_812	NTRK3	935.85/695.45/1845.9/1706.4/572.32/1474.5	7560/0/0/0/8.658/0	1205.2	0	-10.236	293410	254350	4.125	1.8537e-05	0.99998	3.7074e-05	0.0002398	FALSE
Hs_kinpool58_2269	RIPK4	517.86/1469.4/1077.2/1333/787.4/1401.4	31.816/0/0/0/63.08/0	1205.1	0	-10.236	157570	254340	4.125	1.854e-05	0.99998	3.7081e-05	0.0002398	FALSE
Hs_kinpool14_2341	ETNK1	1158.2/1250.8/1251.9/976.87/2349.6/923.26	0/0/0/0/0/0	1204.5	0	-10.235	289730	254210	4.1246	1.8568e-05	0.99998	3.7136e-05	0.0002398	FALSE
Hs_kinpool58_359	DTYMK	1104.7/1099.8/1836.1/1537.8/1303.9/1006.6	0/0/0/0/1.2369/0	1204.3	0	-10.235	116060	254160	4.1245	1.8578e-05	0.99998	3.7157e-05	0.0002398	FALSE
Hs_kinpool14_2622	STK40	781.42/1996.9/1043.3/1365.3/1655.8/844.52	0/0/0/0/0/0	1204.3	0	-10.235	238450	254140	4.1245	1.8581e-05	0.99998	3.7161e-05	0.0002398	FALSE
Hs_kinpool58_159	CAMK2D	1053.2/1379/1218.9/1189.6/965.57/2089.6	0/0.80677/0/0/0/0	1204.3	0	-10.235	178920	254140	4.1244	1.8581e-05	0.99998	3.7162e-05	0.0002398	FALSE
Hs_kinpool58_476	FLT3	1326/1081.9/1822.6/724.78/1589.2/440.52	609.82/0/0/0/22.264/0	1204	0	-10.235	274670	254080	4.1243	1.8594e-05	0.99998	3.7188e-05	0.0002398	FALSE
Hs_kinpool14_2841	HIPK4	1457.8/1947.3/950.1/742.11/641.62/1619.4	1288.6/0/0/0/0/0	1204	0	-10.235	276710	254070	4.1243	1.8595e-05	0.99998	3.719e-05	0.0002398	FALSE
Hs_kinpool14_1699	MAP3K13	1679.2/1539.9/1308.2/1097.4/744.2/707.57	0/0/0/0/0/0	1202.8	0	-10.233	163680	253800	4.1236	1.8651e-05	0.99998	3.7302e-05	0.0002398	FALSE
Hs_kinpool14_1935	MAP4K5	1612.3/800.76/1462.5/349/2712.2/942.66	0/0/0/0/3.7106/35.548	1202.6	0	-10.233	694420	253750	4.1235	1.8662e-05	0.99998	3.7323e-05	0.0002398	FALSE
Hs_kinpool58_793	NPR1	2749.9/1853.9/1543.1/592.43/862.09/766.91	0/0/0/31.292/0/0	1202.6	0	-10.233	722470	253750	4.1234	1.8662e-05	0.99998	3.7325e-05	0.0002398	FALSE
HGLibB_56988	ZSWIM7	741.27/615.97/1555.7/2241.3/1103.3/1301	0/0/0/85.184/0/0	1202.1	0	-10.233	356080	253650	4.1232	1.8684e-05	0.99998	3.7368e-05	0.0002398	FALSE
Hs_kinpool58_84	AXL	795.83/1243.9/1349.9/1159.6/2136.3/1040.8	74.238/0/0/0/0/0	1201.8	0	-10.232	217920	253560	4.123	1.8702e-05	0.99998	3.7405e-05	0.0002398	FALSE
Hs_kinpool58_2676	MYLK2	1011/947.8/1658.6/1392/862.09/1473.3	0/0/0/0/0/0	1201.5	0	-10.232	106990	253510	4.1228	1.8713e-05	0.99998	3.7427e-05	0.0002398	FALSE
Hs_kinpool58_6	ABL2	988.36/1145.5/834.61/1257.3/2547.6/1665.1	0/0/0/0/0/0	1201.4	0	-10.232	442660	253480	4.1228	1.8719e-05	0.99998	3.7437e-05	0.0002398	FALSE
Hs_kinpool14_1721	MAPKAPK2	634.19/698.43/958.83/1732.4/1443.4/1943.5	0/0/0/0/0/0	1201.1	0	-10.231	304980	253410	4.1226	1.8733e-05	0.99998	3.7466e-05	0.0002398	FALSE
Hs_kinpool58_1535	MAP4K3	1757.4/1059.1/1130.6/2056.9/1271.5/847.94	269.56/0/0/193.84/0/0	1201.1	0	-10.231	239370	253400	4.1225	1.8736e-05	0.99998	3.7471e-05	0.0002398	FALSE
Hs_kinpool58_1169	MAPK10	1733.7/1113.7/742.42/1288.1/504.83/2220.8	1432.6/0/0/0/0/0	1200.9	0	-10.231	406830	253360	4.1224	1.8745e-05	0.99998	3.7489e-05	0.0002398	FALSE
Hs_kinpool14_910	PFKM	1344.6/1218/949.13/1183.3/2297.4/1078.5	0/0/0/0/0/0	1200.7	0	-10.231	260470	253300	4.1223	1.8756e-05	0.99998	3.7512e-05	0.0002398	FALSE
Hs_kinpool58_1672	PAPSS2	1247.8/1153.5/1342.2/530.98/1143.8/1410.6	41.538/0/0/0/0/0	1200.6	0	-10.231	104050	253300	4.1223	1.8757e-05	0.99998	3.7514e-05	0.0002398	FALSE
Hs_kinpool14_1838	TNK2	1217.9/1180.3/1381/345.84/1360.6/847.94	1882.5/0/0/0/40.816/0	1199.1	0	-10.229	182250	252940	4.1214	1.8831e-05	0.99998	3.7663e-05	0.0002398	FALSE
Hs_kinpool58_738	ABCC1	1211.8/1054.1/1832.3/1186.4/1285.9/1140.1	209.46/0/0/0/24.737/0	1199.1	0	-10.229	86654	252940	4.1214	1.8832e-05	0.99998	3.7664e-05	0.0002398	FALSE
Hs_kinpool14_2657	BRSK1	2397.8/828.58/1493.6/1177/413.05/1220	4479.1/0/0/0/0/0	1198.5	0	-10.228	456020	252800	4.121	1.8862e-05	0.99998	3.7725e-05	0.0002398	FALSE
Hs_kinpool58_2519	FASTKD3	2890.9/1808.2/1090.8/823.25/557.03/1305.6	0/0/0/0/0/1.1849	1198.2	0	-10.228	762440	252730	4.1208	1.8876e-05	0.99998	3.7752e-05	0.0002398	FALSE
Hs_kinpool14_2299	NMRK1	469.47/858.39/559/1556.7/1537.9/2212.9	0/0/0/0/0/0	1198.1	0	-10.228	465710	252720	4.1208	1.8879e-05	0.99998	3.7758e-05	0.0002398	FALSE
Hs_kinpool14_2327	STK32B	893.64/1628.3/1343.1/1731.6/771.2/1051.1	0/0/0/0/1.2369/0	1197.1	0	-10.227	157550	252480	4.1202	1.893e-05	0.99998	3.7859e-05	0.0002398	FALSE
Hs_kinpool58_1001	PKD1	1591.7/1183.3/2016.7/1098.2/665.91/1210.9	1179.9/0/0/152.98/0/0	1197.1	0	-10.226	223950	252460	4.1201	1.8932e-05	0.99998	3.7865e-05	0.0002398	FALSE
Hs_kinpool58_939	PHKB	849.37/1223/1474.2/1170.7/2053.5/434.81	2525.9/61.314/0/0/0/0	1196.8	0	-10.226	302720	252410	4.12	1.8943e-05	0.99998	3.7887e-05	0.0002398	FALSE
Hs_kinpool14_856	CDK18	1596.8/902.1/1323.7/853.97/1124.9/1266.8	0/0/0/0/0/0	1195.8	0	-10.225	78071	252170	4.1194	1.8994e-05	0.99998	3.7988e-05	0.0002398	FALSE
Hs_kinpool58_536	MKNK2	1097.5/1044.2/1421.8/1293.6/976.37/3179.5	0/0/0/3569/24.737/0	1195.5	0	-10.225	815490	252110	4.1192	1.9008e-05	0.99998	3.8016e-05	0.0002398	FALSE
Hs_kinpool14_2916	PRPS1L1	716.56/1355.1/361.02/1462.2/1984.2/1035.1	0/0/0/0/0/0	1195.1	0	-10.224	334000	252010	4.119	1.9028e-05	0.99998	3.8056e-05	0.0002398	FALSE
Hs_kinpool58_900	PFKFB3	947.17/750.09/1259.7/1144.7/1244.5/2224.3	5673.9/0.80677/0/46.069/0/0	1194.6	0.40338	-9.7346	265650	251890	4.1187	1.9054e-05	0.99998	3.8107e-05	0.0002398	FALSE
Hs_kinpool14_1054	PRKACG	613.6/959.72/1311.1/1077.7/1338.1/1935.5	51.26/0/0/18.254/0/0	1194.4	0	-10.223	197920	251850	4.1186	1.9063e-05	0.99998	3.8126e-05	0.0002398	FALSE
Hs_kinpool58_1897	MAP3K2	1036.7/1351.2/1351.9/454.56/1686.4/730.39	1375.2/0/0/0/0/0	1194	0	-10.223	215690	251740	4.1183	1.9086e-05	0.99998	3.8172e-05	0.0002398	FALSE
Hs_kinpool58_90	BLK	1086.2/1301.5/928.75/1533.8/430.14/1408.3	0/0/0/0.86922/0/0	1193.8	0	-10.223	167650	251710	4.1182	1.9093e-05	0.99998	3.8185e-05	0.0002398	FALSE
Hs_kinpool14_1749	SH3BP5	1386.8/1310.4/1530.4/1016.3/1077.2/974.62	0/0/0/0/0/0	1193.8	0	-10.223	51469	251700	4.1182	1.9094e-05	0.99998	3.8188e-05	0.0002398	FALSE
Hs_kinpool58_1503	PIP5K1A	1263.2/864.35/864.7/1122.6/1690/1366.1	0/0/0/0/14.842/0	1192.9	0	-10.222	100520	251500	4.1177	1.9137e-05	0.99998	3.8274e-05	0.0002398	FALSE
Hs_kinpool58_1395	TEK	1331.2/849.44/714.27/1327.4/1055.6/1369.5	0/0/0/0/0/0	1191.5	0	-10.22	86580	251170	4.1168	1.9208e-05	0.99998	3.8417e-05	0.0002398	FALSE
Hs_kinpool14_1654	CDKL2	894.67/1544.9/1020/1362.9/1577.5/259.06	1810/0/0/0/0/0	1191.4	0	-10.22	258030	251150	4.1168	1.9212e-05	0.99998	3.8424e-05	0.0002398	FALSE
Hs_kinpool58_2136	RPS6KA6	1242.7/1137.6/1287.8/633.39/934.98/1323.8	0/0/0/0/0/0	1190.1	0	-10.218	81595	250850	4.116	1.9279e-05	0.99998	3.8557e-05	0.0002398	FALSE
Hs_kinpool14_2048	CDK20	438.58/1581.7/1100.5/983.96/1278.7/1576	3234.7/0/0/0/7.4212/0	1189.6	0	-10.218	185050	250730	4.1157	1.9303e-05	0.99998	3.8605e-05	0.0002398	FALSE
Hs_kinpool58_2983	CDKL4	945.11/1433.6/1490.7/620.79/1581.1/733.82	3551.1/0/0/0.86922/0/0	1189.4	0	-10.217	178870	250670	4.1155	1.9316e-05	0.99998	3.8631e-05	0.0002398	FALSE
Hs_kinpool58_2469	MPP5	459.17/2297/1372.3/1006/804.49/2297.3	1565.2/9.6812/0/0/0/0	1189.1	0	-10.217	640640	250620	4.1154	1.9327e-05	0.99998	3.8654e-05	0.0002398	FALSE
Hs_kinpool14_1640	CPNE3	872.02/1095.8/1282/1681.2/473.34/2333.8	512.6/0/0/0/0/0	1188.9	0	-10.217	436590	250570	4.1152	1.9338e-05	0.99998	3.8677e-05	0.0002398	FALSE
Hs_kinpool14_988	PIK3R1	2208.4/1953.2/1454.7/693.26/922.38/409.7	1045.5/0/0/0/0/0	1188.6	0	-10.216	523670	250490	4.115	1.9356e-05	0.99998	3.8713e-05	0.0002398	FALSE
Hs_kinpool58_1921	RIPK3	1710.1/947.8/749.21/1481.1/904.38/1428.8	0/0/0/0/0/0	1188.3	0	-10.216	149410	250430	4.1149	1.9369e-05	0.99998	3.8738e-05	0.0002398	FALSE
Hs_kinpool58_657	LIMK1	567.27/1356.1/1702.2/1109.2/1267/781.75	0/0/0/0/0/0	1188.1	0	-10.216	171110	250390	4.1148	1.9378e-05	0.99998	3.8757e-05	0.0002398	FALSE
Hs_kinpool58_2252	PANK1	677.44/1225/1203.4/2398.1/508.43/1170.9	0/0/1.7826/13.908/0/0	1187.2	0	-10.215	437750	250160	4.1142	1.9428e-05	0.99998	3.8856e-05	0.0002398	FALSE
Hs_kinpool14_2403	CAMK1D	1267.4/1466.4/734.65/1378.6/1105.1/1063.6	0/0/0/6.9538/336.43/0	1186.2	0	-10.213	69529	249940	4.1136	1.9476e-05	0.99998	3.8951e-05	0.0002398	FALSE
Hs_kinpool14_767	NEK1	897.76/1139.5/1464.5/894.94/1232.8/3038	0/0/0/0/0/0	1186.2	0	-10.213	735780	249930	4.1136	1.9477e-05	0.99998	3.8953e-05	0.0002398	FALSE
Hs_kinpool14_2255	PRKAG3	749.5/1396.9/515.32/1347.1/1253.5/1118.4	16.792/0/0/6.9538/0/0	1186	0	-10.213	143970	249880	4.1135	1.9488e-05	0.99998	3.8975e-05	0.0002398	FALSE
Hs_kinpool14_302	CSNK2A1_and_CSNK2A3	1212.8/1158.4/768.62/901.24/2492.7/2404.6	0/0/0/0/1.2369/0	1185.6	0	-10.213	690110	249800	4.1133	1.9506e-05	0.99998	3.9012e-05	0.0002398	FALSE
Hs_kinpool58_324	DGKG	700.09/1018.3/1972/1110/1260.7/2077.1	1255/0/0/0/0/0	1185.4	0	-10.212	337730	249740	4.1131	1.9518e-05	0.99998	3.9037e-05	0.0002398	FALSE
Hs_kinpool58_2194	IRAK4	417.99/1271.7/1097.6/779.92/1600.9/1359.2	0/0/0/0/0/0	1184.6	0	-10.211	194090	249570	4.1127	1.9555e-05	0.99998	3.9111e-05	0.0002398	FALSE
Hs_kinpool14_1449	TYRO3	482.85/1235.9/1108.3/2107.4/2203.8/1133.2	0/0/0/18.254/1.2369/0	1184.6	0	-10.211	478770	249560	4.1126	1.9559e-05	0.99998	3.9117e-05	0.0002398	FALSE
Hs_kinpool58_636	JAK2	966.74/1196.2/1266.5/1344/1172.5/147.22	0/0/0/0/0/0	1184.4	0	-10.211	231110	249510	4.1125	1.957e-05	0.99998	3.914e-05	0.0002398	FALSE
Hs_kinpool14_2145	HIPK2	3631.2/751.09/1359.6/984.75/1700.8/1008.9	12337/0/0/0/706.25/0	1184.2	0	-10.211	1308600	249480	4.1124	1.9576e-05	0.99998	3.9151e-05	0.0002398	FALSE
Hs_kinpool58_2289	PXK	1435.2/697.44/1244.2/1106.1/1123.1/2507.3	0/0/0/0/0/0	1183.6	0	-10.21	413030	249330	4.112	1.9609e-05	0.99998	3.9217e-05	0.0002398	FALSE
Hs_kinpool14_404	EPHB1	1127.3/543.45/998.62/2429.6/2511.6/1239.4	0/0/0/53.022/0/22.514	1183.4	0	-10.21	753420	249280	4.1119	1.9621e-05	0.99998	3.9242e-05	0.0002398	FALSE
Hs_kinpool58_984	PIK3CG	733.03/1086.9/1919.6/1180.9/2710.4/1185.7	0/0/0/25.207/12.369/0	1183.3	0	-10.21	617250	249270	4.1119	1.9623e-05	0.99998	3.9246e-05	0.0002398	FALSE
Hs_kinpool14_1094	PRKCG	1149/714.33/1383.9/1216.4/1466.8/653.93	0/0/0/0/0/0	1182.7	0	-10.209	124480	249110	4.1115	1.9657e-05	0.99998	3.9314e-05	0.0002398	FALSE
Hs_kinpool14_2422	CLK4	784.51/1314.4/1541.1/335.6/1048.4/1480.2	0/0/0/0/12.369/0	1181.4	0	-10.207	225390	248820	4.1107	1.9723e-05	0.99998	3.9446e-05	0.0002398	FALSE
Hs_kinpool58_814	ROR1	127.66/886.2/965.63/3882.3/1664.8/1396.9	0/0/0/0/4048.3/0	1181.3	0	-10.207	1763900	248780	4.1106	1.973e-05	0.99998	3.9459e-05	0.0002398	FALSE
Hs_kinpool58_2034	PIP5K1C	1094.4/577.22/1294.6/1377.9/1267.9/687.02	0/0/0/563.26/14.842/0	1181.2	0	-10.207	135110	248760	4.1106	1.9734e-05	0.99998	3.9468e-05	0.0002398	FALSE
Hs_kinpool58_847	CDK16	622.87/1237.9/424.1/1448/1161.7/1200.6	732.66/0/0/0/0/0	1181.2	0	-10.207	192000	248760	4.1106	1.9734e-05	0.99998	3.9468e-05	0.0002398	FALSE
Hs_kinpool58_916	PFKP	315.04/1489.3/1178.2/1184.1/706.41/1197.2	0/0/0/126.04/617.19/0	1181.1	0	-10.207	214130	248750	4.1105	1.9737e-05	0.99998	3.9474e-05	0.0002398	FALSE
Hs_kinpool58_2570	MAP3K19	2238.2/1693.9/902.55/1458.2/537.23/627.68	0/0/0/0/0/1.1849	1180.4	0	-10.206	451250	248580	4.1101	1.9775e-05	0.99998	3.9549e-05	0.0002398	FALSE
Hs_kinpool58_2241	STK26	2216.6/1130.6/1229.6/33.088/1728.7/874.19	0/6.4541/0/0/0/0	1180.1	0	-10.206	557870	248520	4.1099	1.9789e-05	0.99998	3.9578e-05	0.0002398	FALSE
Hs_kinpool58_2109	SRPK3	416.96/939.85/1415.9/1488.2/943.98/1517.8	24159/0/0/0/6919/0	1180	0	-10.206	192070	248480	4.1098	1.9797e-05	0.99998	3.9593e-05	0.0002398	FALSE
Hs_kinpool58_2995	MAST4	3360.4/898.13/580.35/1461.4/644.32/1876.2	0/0/0/0/0/0	1179.7	0	-10.205	1209000	248430	4.1097	1.9807e-05	0.99998	3.9615e-05	0.0002398	FALSE
Hs_kinpool58_294	CSNK1G2	1486.7/1102.8/1376.1/1255.8/750.5/1028.3	4085.8/0/0/0/0/0	1179.3	0	-10.205	70318	248320	4.1094	1.9832e-05	0.99998	3.9664e-05	0.0002398	FALSE
Hs_kinpool58_374	MARK2	3824.7/370.58/361.99/1476.3/881.88/1681	409.2/0/0/0/0/0	1179.1	0	-10.205	1749900	248290	4.1093	1.984e-05	0.99998	3.9681e-05	0.0002398	FALSE
Hs_kinpool58_86	BCR	375.78/1339.2/1066.6/1365.3/489.54/1290.7	627.49/0/0/0/0/0	1178.6	0	-10.204	241040	248180	4.1091	1.9864e-05	0.99998	3.9729e-05	0.0002398	FALSE
Hs_kinpool58_1350	STK4	1109.8/1622.4/1016.1/1247.1/1402.9/538.66	61.865/0/0/0/25.974/0	1178.5	0	-10.204	138510	248140	4.1089	1.9874e-05	0.99998	3.9748e-05	0.0002398	FALSE
Hs_kinpool14_1945	IRAK3	1340.5/2222.5/1086.9/787.01/1269.7/822.83	0/0/0/3.4769/0/0	1178.3	0	-10.204	282540	248110	4.1089	1.9881e-05	0.99998	3.9761e-05	0.0002398	FALSE
Hs_kinpool14_727	MPP1	802.01/1356.1/999.59/850.04/1807.9/1387.7	28066/0/0/0/12.369/0	1177.9	0	-10.203	150650	248000	4.1086	1.9905e-05	0.99998	3.9811e-05	0.0002398	FALSE
Hs_kinpool58_2784	OSR1	1274.6/1157.4/1606.1/1197.5/615.52/951.79	0/0/0/0/0/0	1177.4	0	-10.203	112140	247900	4.1083	1.9927e-05	0.99998	3.9854e-05	0.0002398	FALSE
Hs_kinpool14_897	PFKFB3	1035.7/948.79/976.3/1318.8/1645.9/2891.9	0/0/0/0/0/0	1177.2	0	-10.202	658450	247850	4.1082	1.9937e-05	0.99998	3.9875e-05	0.0002398	FALSE
HGLibB_38445	PRKAA2	827.75/1526/627.9/2094/1712.5/215.69	0/0/0/0/0/0	1176.9	0	-10.202	519390	247770	4.108	1.9956e-05	0.99998	3.9913e-05	0.0002398	FALSE
Hs_kinpool14_11	ACVR1	1153.1/1205.1/1116.1/484.5/1295.8/1200.6	0/13.715/0/0/0/0	1176.8	0	-10.202	99822	247760	4.108	1.9959e-05	0.99998	3.9918e-05	0.0002398	FALSE
Hs_kinpool14_256	CLK3	1174.7/1114.7/2023.5/1095/1839.4/1178.9	0/0/0/0/0/0	1176.8	0	-10.202	233270	247750	4.1079	1.9961e-05	0.99998	3.9922e-05	0.0002398	FALSE
Hs_kinpool14_1444	TXK	462.26/1182.3/448.36/1351.9/1170.7/1242.8	0/0/0/0/0/0	1176.5	0	-10.202	215110	247680	4.1078	1.9976e-05	0.99998	3.9952e-05	0.0002398	FALSE
Hs_kinpool58_3018	WEE2	996.59/1355.1/997.65/1953/1656.7/322.97	0/0/0/0/0/0	1176.4	0	-10.201	331660	247650	4.1077	1.9982e-05	0.99998	3.9964e-05	0.0002398	FALSE
Hs_kinpool58_759	MYLK	1109.8/1216/1136.4/330.09/1786.3/1856.8	467.53/0/0/0/0/0	1176.2	0	-10.201	311770	247620	4.1076	1.999e-05	0.99998	3.998e-05	0.0002398	FALSE
Hs_kinpool58_332	DAPK1	1297.2/1526/357.14/932.75/2542.2/1054.5	0/0/285.21/0/0/0	1175.9	0	-10.201	549650	247530	4.1074	2.001e-05	0.99998	4.002e-05	0.0002398	FALSE
Hs_kinpool14_2455	RBKS	1017.2/1334.3/1485.8/913.06/818.89/2226.6	0/0/0/141.68/0/0	1175.7	0	-10.201	289400	247500	4.1073	2.0017e-05	0.99998	4.0034e-05	0.0002398	FALSE
Hs_kinpool14_2713	MYLK3	954.38/685.52/1168.5/1180.1/1532.5/1627.4	0/0/0/9.5614/13.605/0	1174.3	0	-10.199	124190	247170	4.1064	2.0092e-05	0.99998	4.0185e-05	0.0002398	FALSE
Hs_kinpool14_382	EPHA3	547.71/2025.7/1392.6/494.74/1343.5/1004.3	0/0/0/0/691.41/0	1173.9	0	-10.198	336880	247080	4.1062	2.0113e-05	0.99998	4.0225e-05	0.0002398	FALSE
Hs_kinpool14_2292	PXK	1060.4/876.27/1845.9/2626.5/636.22/1287.3	0/0/0/0/39.58/0	1173.9	0	-10.198	593030	247070	4.1062	2.0115e-05	0.99998	4.0229e-05	0.0002398	FALSE
Hs_kinpool14_2281	TRPM7	1376.5/1137.6/1172.3/404.14/1941/1174.3	0/0/0/0/0/28.439	1173.3	0	-10.198	244720	246940	4.1058	2.0143e-05	0.99998	4.0285e-05	0.0002398	FALSE
Hs_kinpool14_1760	CDC42BPB	1384.7/1525/1171.4/1106.1/1175.2/1061.4	0/0/0/1806.2/403.22/0	1173.3	0	-10.198	37093	246940	4.1058	2.0144e-05	0.99998	4.0288e-05	0.0002398	FALSE
Hs_kinpool58_2254	PRKAG3	1844.9/1276.6/716.21/716.9/1070/1417.4	0/0/0/0/0/0	1173.3	0	-10.198	189850	246940	4.1058	2.0144e-05	0.99998	4.0289e-05	0.0002398	FALSE
Hs_kinpool14_468	FGR	1020.3/1659.1/1181.1/2100.3/545.33/1165.2	0/0/0/0/405.69/0	1173.1	0	-10.197	302680	246900	4.1057	2.0153e-05	0.99998	4.0306e-05	0.0002398	FALSE
Hs_kinpool58_1508	PIP5K1B	687.73/1195.2/810.35/1151/1640.5/1298.7	0/0/0/0/2661.7/0	1173.1	0	-10.197	120470	246880	4.1057	2.0156e-05	0.99998	4.0312e-05	0.0002398	FALSE
Hs_kinpool14_2064	SH3BP4	1087.2/1222/1323.7/616.06/1718.8/1124.1	0/0/0/0/0/0	1173.1	0	-10.197	128580	246880	4.1057	2.0157e-05	0.99998	4.0314e-05	0.0002398	FALSE
Hs_kinpool14_1611	DYRK4	3878.3/1049.1/1053.9/1292/1690.9/954.07	302.26/0/0/109.52/0/0	1173	0	-10.197	1535700	246860	4.1056	2.0162e-05	0.99998	4.0324e-05	0.0002398	FALSE
Hs_kinpool58_61	ALK	1430/1131.6/678.37/1985.3/737/1214.3	0/0/0/320.74/6000/0	1172.9	0	-10.197	232800	246850	4.1056	2.0164e-05	0.99998	4.0327e-05	0.0002398	FALSE
Hs_CD160_5	CD160	1149/1312.4/1194.7/3452.1/993.47/800.01	0/0/0/0/0/0	1171.8	0	-10.196	1078100	246590	4.1049	2.0223e-05	0.99998	4.0446e-05	0.0002398	FALSE
Hs_kinpool58_1798	XYLB	1350.8/856.4/992.8/1425.1/2935.4/910.71	6.1865/0/0/0/0/0	1171.8	0	-10.196	681260	246580	4.1049	2.0225e-05	0.99998	4.045e-05	0.0002398	FALSE
Hs_kinpool14_1745	EIF2AK3	1271.5/1291.6/1071.4/274.94/965.57/1476.8	859.05/0/0/19.123/0/0	1171.4	0	-10.195	194750	246500	4.1047	2.0243e-05	0.99998	4.0486e-05	0.0002398	FALSE
Hs_kinpool14_2954	TSSK4	2699.4/516.62/479.42/2374.4/1410.1/931.25	0/0/0/0/0/0	1170.7	0	-10.194	961280	246330	4.1042	2.0283e-05	0.99998	4.0566e-05	0.0002398	FALSE
Hs_kinpool58_2706	PLXNA4	822.6/910.05/1284.9/1839.5/1323.7/1055.6	4522.4/0/0/10.431/0/0	1170.3	0	-10.194	137260	246230	4.104	2.0305e-05	0.99998	4.0609e-05	0.0002398	FALSE
Hs_kinpool14_1990	STK38L	965.71/612/1156.8/1799.3/1182.4/1422	0/0/0/0/0/0	1169.6	0	-10.193	162620	246080	4.1036	2.0339e-05	0.99998	4.0679e-05	0.0002398	FALSE
Hs_kinpool14_2267	CSNK1G1	1400.2/870.31/1641.1/939.06/1854.7/569.48	322.58/0/0/0/35.869/0	1169.6	0	-10.193	249530	246080	4.1036	2.034e-05	0.99998	4.068e-05	0.0002398	FALSE
Hs_kinpool58_3003	MAP3K15	1129.4/1209.1/798.71/902.82/1402/2106.7	0/0.80677/0/6.0845/0/0	1169.2	0	-10.193	228900	245990	4.1034	2.036e-05	0.99998	4.0719e-05	0.0002398	FALSE
Hs_kinpool58_81	AXL	1082/947.8/882.17/1425.9/1302.1/1254.2	0.88379/0/0/0/0/0	1168.1	0	-10.191	45911	245730	4.1027	2.0419e-05	0.99998	4.0839e-05	0.0002398	FALSE
Hs_kinpool14_999	PIP4K2A	1828.5/914.02/1421.8/937.48/517.43/1398	0/0/0/0/0/0	1167.7	0	-10.191	218880	245640	4.1025	2.044e-05	0.99998	4.088e-05	0.0002398	FALSE
Hs_kinpool58_3001	MAP3K15	465.35/1088.9/1678.9/1604/1245.4/1051.1	0/0/1.7826/0/11.132/0	1167.2	0	-10.19	194190	245510	4.1021	2.0472e-05	0.99998	4.0943e-05	0.0002398	FALSE
Hs_kinpool58_18	ACVR2A	1320.9/1119.7/1214.1/2384.7/1023.2/760.06	0/0/0/0/0/0	1166.9	0	-10.19	339470	245440	4.1019	2.0487e-05	0.99998	4.0974e-05	0.0002398	FALSE
HGLibB_36694	PITPNA	1054.2/697.44/1438.3/1252.6/1166.2/1166.3	17.676/0/0/0/0/0	1166.3	0	-10.189	62758	245310	4.1016	2.0518e-05	0.99998	4.1036e-05	0.0002398	FALSE
Hs_kinpool14_385	EPHA4	1064.5/1438.6/1037.4/1267.6/2329.8/845.66	0/0/0/0/9.8949/0	1166.1	0	-10.189	313670	245250	4.1014	2.0531e-05	0.99998	4.1062e-05	0.0002398	FALSE
Hs_kinpool58_2796	NADK2	1402.2/1126.6/788.03/1676.4/943.98/1205.1	352.63/0/0/25.207/0/0	1165.9	0	-10.188	102320	245210	4.1013	2.054e-05	0.99998	4.108e-05	0.0002398	FALSE
Hs_kinpool58_768	NEK1	489.03/1419.7/1065.6/1486.6/1266.1/895.87	0/0/0/0/37.106/0	1165.9	0	-10.188	143680	245210	4.1013	2.0541e-05	0.99998	4.1083e-05	0.0002398	FALSE
Hs_kinpool58_1922	RIPK3	1221/1476.3/1107.3/576.67/1849.3/570.62	0/0/0/0/9.8949/0	1164.2	0	-10.186	254140	244810	4.1003	2.0633e-05	0.99998	4.1265e-05	0.0002398	FALSE
Hs_kinpool14_1129	PRKG1	1511.4/878.26/1123.8/894.15/1204/1392.3	0/5.6474/0/0/117.5/0	1163.9	0	-10.186	66095	244760	4.1001	2.0646e-05	0.99998	4.1292e-05	0.0002398	FALSE
Hs_kinpool14_2737	ALPK2	1358/512.65/844.32/983.17/1344.4/1693.6	446.31/4.0338/0/0/0/0	1163.8	0	-10.186	181940	244730	4.1001	2.0653e-05	0.99998	4.1306e-05	0.0002398	FALSE
Hs_kinpool58_2346	PLXNA3	1435.2/798.78/1018/638.12/1309.3/1483.6	0/0/0/0/0/0	1163.7	0	-10.186	125570	244700	4.1	2.0659e-05	0.99998	4.1319e-05	0.0002398	FALSE
Hs_kinpool14_3007	IDNK	1963.3/1230/1528.5/469.53/802.69/1096.7	0/0/0/0/0/0	1163.3	0	-10.185	278730	244620	4.0998	2.0678e-05	0.99998	4.1355e-05	0.0002398	FALSE
Hs_kinpool58_428	ERBB3	450.94/1606.5/672.54/2126.3/2256.9/720.12	0/0.80677/0/0/2.4737/0	1163.3	0	-10.185	652880	244610	4.0998	2.068e-05	0.99998	4.1359e-05	0.0002398	FALSE
Hs_kinpool14_2770	CMPK2	133.84/1531/1216/620.79/2050.8/1110.4	0/0/0/0/0/0	1163.2	0	-10.185	456510	244590	4.0997	2.0684e-05	0.99998	4.1369e-05	0.0002398	FALSE
Hs_kinpool58_1100	PRKCH	1247.8/1369/1078.2/980.02/1352.5/782.89	12.373/0/0/21.731/0/0	1163	0	-10.185	54144	244540	4.0996	2.0696e-05	0.99998	4.1392e-05	0.0002398	FALSE
Hs_kinpool14_737	ABCC1	1375.5/1140.5/1289.8/327.72/1184.2/1128.7	0/0/99.824/0/0/0	1162.4	0	-10.184	152080	244400	4.0992	2.0729e-05	0.99998	4.1459e-05	0.0002398	FALSE
Hs_kinpool58_3009	PIM3	1582.4/487.81/1179.1/1145.5/466.14/1257.6	0/0/130.13/0/0/0	1162.3	0	-10.184	225140	244380	4.0991	2.0735e-05	0.99998	4.1469e-05	0.0002398	FALSE
Hs_kinpool14_105	BMX	385.05/1901.6/1274.2/1050.1/709.11/1387.7	6992.6/0/0/0/0/1.1849	1162.2	0	-10.184	286380	244350	4.0991	2.074e-05	0.99998	4.1481e-05	0.0002398	FALSE
Hs_kinpool14_2835	MPP7	560.07/1429.6/903.52/349.78/1658.5/1420.8	0/0/0/0/0/0	1162.2	0	-10.184	294840	244350	4.0991	2.0741e-05	0.99998	4.1482e-05	0.0002398	FALSE
Hs_kinpool14_1211	PRPS1	1056.3/1267.7/1501.3/896.52/1932.9/793.16	6693/0/0/0/86.58/0	1162	0	-10.184	187670	244310	4.099	2.075e-05	0.99998	4.1501e-05	0.0002398	FALSE
Hs_kinpool58_1655	CDKL2	614.63/1401.8/933.6/2521/520.13/1390	0/0/0/104.31/0/0	1161.8	0	-10.183	544040	244270	4.0988	2.0761e-05	0.99998	4.1522e-05	0.0002398	FALSE
Hs_kinpool58_1219	PSKH1	1511.4/1060.1/1588.7/1262.1/657.81/390.3	0/0/0/8.6922/0/0	1161.1	0	-10.182	234660	244090	4.0984	2.0802e-05	0.99998	4.1604e-05	0.0002398	FALSE
Hs_kinpool14_1368	STK11	1261.2/1546.9/1689.6/160.71/1060.1/257.92	13805/0/0/0/0/0	1160.6	0	-10.182	452790	243990	4.0981	2.0826e-05	0.99998	4.1652e-05	0.0002398	FALSE
Hs_kinpool58_1612	DYRK4	986.3/1334.3/1438.3/680.66/1954.5/739.52	0/0/0/0/0/0	1160.3	0	-10.182	235150	243910	4.0979	2.0844e-05	0.99998	4.1689e-05	0.0002398	FALSE
Hs_kinpool58_1956	TWF2	1215.9/1065/1487.7/1104.5/1088/1767.8	0/0/0/0/90.291/0	1160.2	0	-10.181	99386	243890	4.0979	2.085e-05	0.99998	4.1699e-05	0.0002398	FALSE
Hs_kinpool14_889	PFKFB1	1995.2/2108.2/3296.7/1994.7/1166.2/2446.8	2236/0/0/6.9538/22.264/0	2051.7	3.4769	-8.8408	499960	457860	4.0978	2.0855e-05	0.99998	4.1709e-05	0.0002398	FALSE
Hs_kinpool58_540	GSK3A	1606.1/926.94/957.86/1362.1/1786.3/350.36	0/0/0/0/0/0	1160	0	-10.181	276550	243840	4.0977	2.0861e-05	0.99998	4.1722e-05	0.0002398	FALSE
Hs_kinpool14_1414	TIE1	552.86/1289.6/1156.8/1247.1/911.58/1162.9	0/0/0/79.968/1.2369/0	1159.9	0	-10.181	90910	243810	4.0977	2.0867e-05	0.99998	4.1735e-05	0.0002398	FALSE
Hs_kinpool58_1401	TGFBR1	142.08/1077/566.76/1242.4/1361.5/2126.1	0/0/0/0/0/0	1159.7	0	-10.181	475100	243760	4.0975	2.0879e-05	0.99998	4.1758e-05	0.0002398	FALSE
Hs_kinpool58_2629	TSSK6	1092.3/1252.8/973.39/1253.4/694.71/1226.8	0/0/0/0/0/0	1159.6	0	-10.181	55462	243750	4.0975	2.0883e-05	0.99998	4.1766e-05	0.0002398	FALSE
Hs_kinpool14_2438	TRIB3	1600.9/1145.5/1173.3/1234.5/893.58/474.75	0/0/0/0/0/1579.5	1159.4	0	-10.18	148080	243710	4.0974	2.0893e-05	0.99998	4.1785e-05	0.0002398	FALSE
Hs_kinpool14_1508	PIP5K1B	2342.2/1217/1101.5/570.37/564.23/1353.5	90.147/0/0/6.9538/0/0	1159.3	0	-10.18	428920	243670	4.0973	2.09e-05	0.99998	4.1801e-05	0.0002398	FALSE
Hs_kinpool14_3041	SBK3	763.92/1913.5/1129.6/1187.2/481.44/1274.8	0/0/0/3356.9/24.737/0	1158.4	0	-10.179	239850	243480	4.0968	2.0947e-05	0.99998	4.1893e-05	0.0002398	FALSE
Hs_kinpool14_2764	PLK5	2045.7/693.46/876.34/1589/910.68/1406	0/0/0/0/1637.6/0	1158.3	0	-10.179	278230	243460	4.0967	2.0951e-05	0.99998	4.1902e-05	0.0002398	FALSE
Hs_kinpool58_138	CALM1	1243.7/1196.2/2207.8/1120.3/830.59/380.03	13629/0/0/0/999.38/0	1158.2	0	-10.179	364960	243430	4.0967	2.0958e-05	0.99998	4.1917e-05	0.0002398	FALSE
Hs_kinpool58_63	ALK	1326/1173.3/1174.3/609.76/1142.9/633.39	0/0.80677/0/0/0/0	1158.1	0	-10.179	120980	243400	4.0966	2.0965e-05	0.99998	4.193e-05	0.0002398	FALSE
Hs_kinpool14_2082	PRKD2	1224.1/1507.1/818.11/860.28/1091.6/1280.5	389.75/0/0/12.169/0/0	1157.8	0	-10.178	69958	243340	4.0964	2.0979e-05	0.99998	4.1958e-05	0.0002398	FALSE
Hs_kinpool14_2301	ULK4	654.79/1198.2/1031.6/1176.2/1139.3/2253.9	1856/0.80677/0/0/0/0	1157.7	0	-10.178	294570	243310	4.0964	2.0986e-05	0.99998	4.1971e-05	0.0002398	FALSE
Hs_kinpool58_544	GSK3B	205.91/1201.1/597.82/2149.1/2043.6/1445.9	356.17/0/0/30.423/1.2369/0	1323.5	0.61843	-9.6767	601170	282100	4.0963	2.0987e-05	0.99998	4.1974e-05	0.0002398	FALSE
Hs_kinpool58_2942	STK32C	1135.6/1558.8/1065.6/695.63/1177.9/1295.3	0/0/0/0/0/0	1156.8	0	-10.177	80537	243090	4.0958	2.1038e-05	0.99998	4.2077e-05	0.0002398	FALSE
Hs_kinpool14_1575	CASK	1687.4/1214.1/1039.4/1098.2/566.93/1401.4	2117.6/0/0/13.908/0/0	1156.1	0	-10.176	141990	242940	4.0954	2.1074e-05	0.99998	4.2147e-05	0.0002398	FALSE
Hs_kinpool58_1330	SRMS	188.41/1568.7/465.83/1829.3/1294.9/1016.8	0/0.80677/0/0/0/22996	1155.9	0	-10.176	414950	242890	4.0952	2.1087e-05	0.99998	4.2174e-05	0.0002398	FALSE
Hs_kinpool58_1904	PLK2	1185/1126.6/1704.2/794.89/544.43/1431.1	5820.7/0/0/0/6.1843/0	1155.8	0	-10.176	176450	242870	4.0952	2.1091e-05	0.99998	4.2182e-05	0.0002398	FALSE
HGLibA_28519	MBOAT2	701.11/1691.9/1905.1/1609.5/263.67/665.34	0/0/0/564.99/0/0	1155.3	0	-10.175	459550	242750	4.0949	2.112e-05	0.99998	4.224e-05	0.0002398	FALSE
Hs_kinpool14_590	IKBKB	999.68/907.07/974.36/1516.5/1310.2/1530.4	0/0/0/0.86922/0/0	1155	0	-10.175	82793	242670	4.0947	2.1139e-05	0.99998	4.2278e-05	0.0002398	FALSE
Hs_kinpool58_438	PTK2B	634.19/1036.2/1996.3/1842.7/832.39/1273.6	0/0/0/0/0/0	1154.9	0	-10.175	316850	242670	4.0946	2.1141e-05	0.99998	4.2281e-05	0.0002398	FALSE
Hs_kinpool58_2888	MLKL	1396.1/913.03/662.84/1789.1/2173.2/620.83	0/0/0/1450.7/3.7106/0	1154.5	0	-10.174	416730	242580	4.0944	2.1162e-05	0.99998	4.2324e-05	0.0002398	FALSE
Hs_kinpool58_867	PDGFRB	1773.9/827.59/1075.3/1232.9/818.89/1778	0/0/0/13.038/0/0	1154.1	0	-10.174	200970	242470	4.0941	2.1186e-05	0.99998	4.2373e-05	0.0002398	FALSE
Hs_kinpool14_2801	PIP5KL1	817.45/1485.3/1256.8/861.06/1051.1/1740.4	0/0/0/0/0/0	1153.9	0	-10.174	134780	242430	4.094	2.1197e-05	0.99998	4.2393e-05	0.0002398	FALSE
Hs_kinpool14_949	PIK3C2A	1470.2/1131.6/1176.2/1352.7/455.34/732.67	0/0/0/194.71/0/0	1153.9	0	-10.174	161190	242430	4.094	2.1197e-05	0.99998	4.2394e-05	0.0002398	FALSE
Hs_kinpool58_261	MAP3K8	1318.8/2142/988.92/1345.6/889.98/373.18	844.02/0/0/0/0/0	1153.9	0	-10.174	349330	242420	4.094	2.1199e-05	0.99998	4.2397e-05	0.0002398	FALSE
Hs_CD40_12	CD40	810.25/2269.2/920.02/2005.7/1088.9/1217.7	0/0/0/0/0/0	1153.3	0	-10.173	430450	242280	4.0936	2.1232e-05	0.99998	4.2464e-05	0.0002398	FALSE
Hs_kinpool14_776	NEK3	542.57/1409.8/1495.5/185.13/2445.9/895.87	0/0/0/0/0/0	1152.8	0	-10.172	646060	242180	4.0934	2.1258e-05	0.99998	4.2515e-05	0.0002398	FALSE
Hs_kinpool58_1394	TEK	1179.8/1125.6/1624.6/1706.4/817.09/243.08	0/0/0/0/6.1843/0	1152.7	0	-10.172	294150	242160	4.0933	2.1262e-05	0.99998	4.2524e-05	0.0002398	FALSE
Hs_kinpool58_645	KHK	1170.6/1308.4/1134.5/1340/728.9/224.82	0/0/0/0/12.369/0	1152.5	0	-10.172	220050	242110	4.0932	2.1274e-05	0.99998	4.2547e-05	0.0002398	FALSE
Hs_kinpool58_172	CDK1	742.3/1001.4/1393.6/1646.5/998.87/1303.3	0/0/0/0/0/5.9247	1152.4	0	-10.172	107930	242070	4.0931	2.1283e-05	0.99998	4.2566e-05	0.0002398	FALSE
Hs_kinpool58_2848	PDIK1L	1147.9/1567.7/1068.5/685.39/1156.3/1178.9	446.31/0/0/0/436.61/0	1152.1	0	-10.171	79667	242020	4.093	2.1296e-05	0.99998	4.2592e-05	0.0002398	FALSE
Hs_kinpool58_2160	NME7	841.13/1324.3/1384.9/623.15/979.07/1406	1440.6/0/0/0/12.369/0	1151.7	0	-10.171	110890	241920	4.0927	2.132e-05	0.99998	4.2641e-05	0.0002398	FALSE
Hs_kinpool58_822	DDR2	845.25/1065/1238.3/661.75/1246.3/1249.7	113.13/1.6135/0/0/0/0	1151.7	0	-10.171	73502	241910	4.0927	2.1322e-05	0.99998	4.2643e-05	0.0002398	FALSE
Hs_kinpool14_2246	ZAK	603.31/1141.5/1161.7/1436.9/2335.2/1100.2	143.17/0/0/0/33.395/0	1151.6	0	-10.171	357160	241890	4.0926	2.1326e-05	0.99998	4.2653e-05	0.0002398	FALSE
Hs_kinpool58_2940	MAGI3	1220/1868.8/1083.1/747.62/792.8/1581.8	0/0.80677/0/66.93/1.2369/0	1151.5	0.40338	-9.6817	200150	241880	4.0926	2.133e-05	0.99998	4.2661e-05	0.0002398	FALSE
Hs_kinpool58_2016	PASK	1650.3/1079.9/621.11/1221.1/1405.6/433.67	117.54/0/0/15.646/0/0	1150.5	0	-10.169	223800	241640	4.092	2.1387e-05	0.99998	4.2775e-05	0.0002398	FALSE
Hs_kinpool14_3122	NTC	2731.4/2858.3/4857.3/1286.5/2922.8/3411.2	43.306/0/0/59.107/132.34/0	2890.6	21.653	-6.996	1347900	668660	4.0915	2.1427e-05	0.99998	4.2854e-05	0.0002398	FALSE
Hs_kinpool14_2502	WNK3	2890.9/1309.4/2425.2/768.89/988.97/787.45	0/0/0/4.3461/0/0	1149.2	0	-10.168	997750	241340	4.0912	2.1461e-05	0.99998	4.2923e-05	0.0002398	FALSE
Hs_kinpool58_2479	CERK	2619.1/1255.8/1612.9/670.42/448.14/1041.9	0/0/0/15.646/0/0	1148.9	0	-10.167	623970	241260	4.091	2.148e-05	0.99998	4.2961e-05	0.0002398	FALSE
Hs_kinpool14_2656	CARD11	1005.9/566.3/1291.7/527.83/1465/1628.5	479.9/0/0/0/38.343/0	1148.8	0	-10.167	219180	241240	4.0909	2.1485e-05	0.99998	4.297e-05	0.0002398	FALSE
Hs_kinpool14_588	IGF1R	3062.9/1110.7/1204.4/813.8/546.23/1185.7	4803.4/0/0/0/0/0	1148.2	0	-10.166	829210	241110	4.0906	2.1516e-05	0.99998	4.3032e-05	0.0002398	FALSE
Hs_kinpool58_836	PAK3	1146.9/1361.1/1147.1/833.49/977.27/1621.7	0/0/0/0/0/0	1147	0	-10.165	79654	240830	4.0898	2.1586e-05	0.99998	4.3172e-05	0.0002398	FALSE
Hs_kinpool58_529	GRK6	1123.2/1170.3/1262.6/962.69/2435.1/1057.9	7188.8/0/0/0/0/1.1849	1146.8	0	-10.165	343200	240780	4.0897	2.1599e-05	0.99998	4.3197e-05	0.0002398	FALSE
Hs_kinpool58_1163	MAPK11	1418.7/1677/1280.1/460.07/1013.3/401.72	0/0/0/0/268.4/0	1146.7	0	-10.164	283450	240750	4.0896	2.1606e-05	0.99998	4.3211e-05	0.0002398	FALSE
Hs_kinpool14_2247	ZAK	861.72/1732.7/1179.1/1647.3/1112.3/777.18	0/0/0/0/0/0	1145.7	0	-10.163	162960	240520	4.089	2.1661e-05	0.99998	4.3322e-05	0.0002398	FALSE
Hs_kinpool14_1852	SPEG	1953/531.52/1263.6/900.45/2440.5/1027.1	0/0/0/0/0/0	1145.3	0	-10.163	558890	240440	4.0888	2.1681e-05	0.99998	4.3362e-05	0.0002398	FALSE
Hs_kinpool14_774	NEK3	738.18/1109.7/1678/1180.9/1360.6/1041.9	2286.4/0/0/28.684/0/0	1145.3	0	-10.163	101810	240440	4.0888	2.1682e-05	0.99998	4.3364e-05	0.0002398	FALSE
Hs_kinpool14_2413	SCYL3	494.18/1469.4/865.67/1258.9/2354.1/1031.7	0/0.80677/0/0/0/0	1145.3	0	-10.163	418840	240430	4.0888	2.1684e-05	0.99998	4.3368e-05	0.0002398	FALSE
Hs_kinpool14_1273	ROS1	882.31/835.53/1097.6/1538.6/1192.3/1210.9	17.676/0/0/0/0/9.4795	1145	0	-10.162	65698	240360	4.0886	2.1702e-05	0.99998	4.3404e-05	0.0002398	FALSE
Hs_kinpool14_6	ABL2	3060.8/977.61/1739.1/612.12/2134.5/1124.1	429.52/0.80677/0/0.86922/1.4179e+05/0	1431.6	0.83799	-9.6063	843030	307650	4.0886	2.1703e-05	0.99998	4.3406e-05	0.0002398	FALSE
Hs_kinpool58_1289	RPS6KA3	215.17/2442/1138.4/3076.4/800/1151.5	0/21.783/0/0/1.2369/0	1144.9	0	-10.162	1279300	240350	4.0885	2.1704e-05	0.99998	4.3408e-05	0.0002398	FALSE
Hs_kinpool58_2462	FN3K	930.7/1186.2/2229.2/1102.1/731.6/1545.2	0/0/0/0/0/0	1144.2	0	-10.161	311480	240170	4.0881	2.1747e-05	0.99998	4.3495e-05	0.0002398	FALSE
Hs_kinpool14_2911	AK9	994.53/991.51/1292.7/869.73/2112/1869.3	0/0/0/0.86922/0/0	1143.6	0	-10.161	321420	240040	4.0877	2.1781e-05	0.99998	4.3561e-05	0.0002398	FALSE
Hs_kinpool58_211	CHKA	1281.8/1585.6/1954.5/471.89/833.29/1302.2	0/1.6135/295.91/0/0/1.1849	1292	0.59247	-9.6652	281670	274670	4.0877	2.1785e-05	0.99998	4.3569e-05	0.0002398	FALSE
Hs_kinpool58_2113	RPS6KC1	1162.3/1124.6/987.95/1251/1168/1068.2	2539.1/0/0/0/0/0	1143.5	0	-10.16	8548.2	240010	4.0877	2.1787e-05	0.99998	4.3574e-05	0.0002398	FALSE
Hs_kinpool14_865	PDGFRB	1017.2/1269.7/1683.8/1519.7/801.79/459.92	0/0/0/0/13.605/0	1143.4	0	-10.16	209860	240000	4.0876	2.179e-05	0.99998	4.3581e-05	0.0002398	FALSE
Hs_kinpool58_1036	PRKAA2	896.73/1298.5/2206.9/2583.2/521.03/988.31	0/0/0/2536.4/12.369/0	1143.4	0	-10.16	740050	239990	4.0876	2.1792e-05	0.99998	4.3584e-05	0.0002398	FALSE
Hs_kinpool58_967	PIK3CA	1425.9/1385.9/1932.2/900.45/876.49/732.67	3994.7/0/0/1551.6/0/0	1143.2	0	-10.16	212000	239940	4.0875	2.1804e-05	0.99998	4.3609e-05	0.0002398	FALSE
Hs_kinpool58_2647	CAMKK1	403.58/1084.9/1247.1/1201.4/774.8/1458.5	0/0/0/0/6.1843/2528.7	1143.1	0	-10.16	159940	239930	4.0875	2.1807e-05	0.99998	4.3614e-05	0.0002398	FALSE
Hs_kinpool58_2124	EIF2AK1	809.22/1220/870.52/1096.6/1189.6/1376.3	1942.6/0/0/3.4769/0/0	1143.1	0	-10.16	50087	239930	4.0874	2.1808e-05	0.99998	4.3616e-05	0.0002398	FALSE
Hs_kinpool58_2272	RIPK4	742.3/871.3/412.45/1856.1/1414.6/2141	0/0/0/0/0/0	1143	0	-10.16	469260	239890	4.0873	2.1818e-05	0.99998	4.3636e-05	0.0002398	FALSE
Hs_kinpool14_1359	CDKL5	1024.4/1124.6/1236.4/1367.6/1159.9/756.64	0/0/0/17.384/11.132/0	1142.3	0	-10.159	44576	239740	4.0869	2.1856e-05	0.99998	4.3712e-05	0.0002398	FALSE
Hs_kinpool58_1792	TLK1	998.65/1180.3/619.17/2915.6/1104.2/1206.3	225.37/0/0/0/0/0	1142.2	0	-10.159	689250	239720	4.0869	2.1861e-05	0.99998	4.3721e-05	0.0002398	FALSE
Hs_kinpool14_2950	KSR2	1315.7/2163.8/1773.1/968.21/764/730.39	0/0/0/0/0/0	1142	0	-10.159	363030	239660	4.0867	2.1875e-05	0.99998	4.3749e-05	0.0002398	FALSE
Hs_kinpool58_2012	MAST2	941/1082.9/1977.8/1200.6/1801.6/988.31	2765.4/0/0/292.06/0/0	1141.8	0	-10.158	241030	239610	4.0866	2.1887e-05	0.99998	4.3774e-05	0.0002398	FALSE
Hs_kinpool14_17	ACVR2A	761.86/1800.2/939.42/1202.2/1080.8/1606.9	0/0/0/0/0/0	1141.5	0	-10.158	168570	239540	4.0864	2.1904e-05	0.99998	4.3808e-05	0.0002398	FALSE
Hs_kinpool58_40	ADRBK2	658.9/1378/1983.7/711.38/904.38/1449.4	350.87/17.749/0/0/0/0	1141.2	0	-10.158	266840	239480	4.0862	2.192e-05	0.99998	4.3841e-05	0.0002398	FALSE
Hs_kinpool14_1345	STK3	478.73/778.91/1373.2/908.33/2237.1/1438	0/0/0/0/0/0	1140.8	0	-10.157	393510	239380	4.086	2.1944e-05	0.99998	4.3887e-05	0.0002398	FALSE
Hs_kinpool58_192	CDK5	2763.3/1030.3/1250.9/338.75/1327.3/345.79	0/0/0/0/0/0	1140.6	0	-10.157	793390	239340	4.0859	2.1954e-05	0.99998	4.3908e-05	0.0002398	FALSE
Hs_kinpool58_2457	SNX16	1240.6/1193.2/1554.7/980.81/1088/1047.7	137.87/0/0/0/0/0	1140.6	0	-10.157	44241	239340	4.0859	2.1956e-05	0.99998	4.3911e-05	0.0002398	FALSE
Hs_kinpool58_2304	ULK4	1065.6/738.17/967.57/1536.2/1214.8/1708.4	0/0/0/0/2992/0	1140.2	0	-10.156	136450	239250	4.0856	2.1977e-05	0.99998	4.3954e-05	0.0002398	FALSE
Hs_kinpool14_2899	ADCK5	1527.8/908.06/1326.6/2279.9/629.92/952.93	0/0/0/0/0/0	1139.8	0	-10.156	366780	239150	4.0854	2.2001e-05	0.99998	4.4003e-05	0.0002398	FALSE
Hs_kinpool58_2379	PBK	782.45/757.05/1517.8/1496.8/477.84/2398.9	1.7676/0/0/9391.9/0/0	1139.6	0	-10.156	513650	239120	4.0853	2.201e-05	0.99998	4.4021e-05	0.0002398	FALSE
Hs_kinpool58_1634	SPHK1	1217.9/911.04/1080.1/1199/743.3/1364.9	0/0/0/2074.8/0/0	1139.6	0	-10.156	54651	239110	4.0853	2.2013e-05	0.99998	4.4026e-05	0.0002398	FALSE
Hs_kinpool58_2593	TSSK3	1799.6/1375/511.44/139.44/903.48/1611.4	6115/1.6135/0/0/0/0	1139.2	0	-10.155	432800	239030	4.0851	2.2033e-05	0.99998	4.4066e-05	0.0002398	FALSE
Hs_kinpool14_2610	RPS6KL1	803.04/1396.9/714.27/881.55/2541.3/1988	0/0/0/0/0/0	1139.2	0	-10.155	622530	239020	4.085	2.2035e-05	0.99998	4.4071e-05	0.0002398	FALSE
Hs_kinpool14_1704	DCLK1	835.98/1239.9/701.66/1037.5/2085.9/1713	0/0/0/0/0/0	1138.7	0	-10.154	306030	238900	4.0847	2.2064e-05	0.99998	4.4128e-05	0.0002398	FALSE
Hs_kinpool58_383	EPHA3	2598.6/802.75/982.13/1295.1/2167.8/764.63	0/0/146.17/1207.3/0/0	1138.6	0	-10.154	698450	238890	4.0847	2.2069e-05	0.99998	4.4137e-05	0.0002398	FALSE
Hs_kinpool14_2500	WNK4	2639.7/409.32/1045.2/777.56/1231.9/1827.1	0/0.80677/0/0/9.8949/1936.2	1138.6	0.40338	-9.6654	681430	238870	4.0846	2.2072e-05	0.99998	4.4144e-05	0.0002398	FALSE
Hs_kinpool14_2833	MPP7	1341.5/934.88/486.21/798.83/1645/2154.7	0/0/0/526.75/12.369/0	1138.2	0	-10.154	382590	238780	4.0844	2.2095e-05	0.99998	4.4189e-05	0.0002398	FALSE
Hs_kinpool58_2429	ALPK3	800.98/1339.2/1402.3/679.87/1299.4/975.76	0/0/0/0/0/0	1137.6	0	-10.153	97191	238650	4.084	2.2129e-05	0.99998	4.4259e-05	0.0002398	FALSE
Hs_kinpool58_1983	SEPHS2	1154.1/2962.6/1803.2/1121/1017.8/496.44	0/0/0/0.86922/0/0	1137.6	0	-10.153	839950	238640	4.084	2.213e-05	0.99998	4.4261e-05	0.0002398	FALSE
Hs_kinpool14_1736	TAOK2	1159.3/1115.7/1371.3/267.85/1262.5/853.65	148.48/0/0/0/86.58/0	1137.5	0	-10.153	181610	238620	4.084	2.2136e-05	0.99998	4.4272e-05	0.0002398	FALSE
Hs_kinpool14_571	HK1	1104.7/941.84/1169.4/1553.5/998.87/1876.2	317.28/0/0/0/0/0	1137.1	0	-10.152	155820	238520	4.0837	2.2161e-05	0.99998	4.4321e-05	0.0002398	FALSE
Hs_kinpool14_1576	CASK	708.32/1389.9/2731.9/269.43/1065.5/1208.6	0/0/0/0/0/0	1137	0	-10.152	710870	238510	4.0837	2.2163e-05	0.99998	4.4326e-05	0.0002398	FALSE
Hs_kinpool58_1618	CDKL1	934.82/1338.2/1679.9/852.4/832.39/1967.5	0/0/0/0/11772/0	1136.5	0	-10.152	248070	238400	4.0834	2.2191e-05	0.99998	4.4383e-05	0.0002398	FALSE
Hs_kinpool14_984	PIK3CG	2059.1/1348.2/922.93/1500.8/708.21/854.79	6.1865/0/0/3465.6/0/0	1135.6	0	-10.15	267630	238170	4.0828	2.2249e-05	0.99998	4.4498e-05	0.0002398	FALSE
Hs_kinpool58_1376	SYK	1902.6/2025.7/1109.3/762.59/715.41/1161.8	136.1/0/0/0/0/0	1135.5	0	-10.15	339570	238170	4.0828	2.2251e-05	0.99998	4.4502e-05	0.0002398	FALSE
Hs_kinpool58_1133	PRKG2	2774.6/1399.8/1222.8/1032.8/1039.4/1047.7	54.795/0/0/0/0/0	1135.2	0	-10.15	558520	238100	4.0826	2.2268e-05	0.99998	4.4536e-05	0.0002398	FALSE
Hs_kinpool14_2109	SRPK3	1256/1014.4/1382.9/712.96/1348/701.86	30.933/0/0/0/9.8949/0	1135.2	0	-10.15	100390	238090	4.0826	2.227e-05	0.99998	4.454e-05	0.0002398	FALSE
Hs_kinpool14_109	BRAF	1825.4/641.8/1162.6/1086.4/2336.1/1107	334.96/0/0/0/0/0	1134.8	0	-10.15	433380	238000	4.0823	2.2292e-05	0.99998	4.4585e-05	0.0002398	FALSE
Hs_kinpool14_1759	CDC42BPB	1080/1409.8/648.28/1189.6/1407.4/674.47	0/6.4541/0/0/0/0	1134.8	0	-10.149	120910	237990	4.0823	2.2295e-05	0.99998	4.4589e-05	0.0002398	FALSE
Hs_kinpool14_1860	PAK4	2142.5/881.24/1296.6/475.83/972.77/1508.7	1710.1/0/0/0/6.1843/0	1134.7	0	-10.149	341260	237970	4.0822	2.2301e-05	0.99998	4.4603e-05	0.0002398	FALSE
Hs_kinpool14_598	INSR	498.3/1652.2/1364.5/615.27/1393/903.86	0/0/0/6.0845/0/0	1134.2	0	-10.149	223010	237850	4.0819	2.233e-05	0.99998	4.466e-05	0.0002398	FALSE
Hs_kinpool58_2807	TAF1L	1023.4/1219/1049.1/1320.4/1369.6/546.65	58.33/0/0/0/0/0	1134.1	0	-10.149	92387	237830	4.0819	2.2337e-05	0.99998	4.4675e-05	0.0002398	FALSE
Hs_kinpool58_726	MPP1	2388.5/1192.2/1134.5/222.95/631.72/1133.2	0/0/0/0/0/2.3699	1133.9	0	-10.148	531900	237780	4.0818	2.2348e-05	0.99998	4.4697e-05	0.0002398	FALSE
Hs_kinpool14_318	DGKB	490.06/1636.3/1218.9/705.08/1830.4/1048.8	0/0/0/0/0/0	1133.9	0	-10.148	270070	237780	4.0817	2.2349e-05	0.99998	4.4698e-05	0.0002398	FALSE
Hs_kinpool58_1894	PLK4	1233.4/1034.2/1358.7/808.28/934.98/1386.6	0/52.44/0/9.5614/0/0	1133.8	0	-10.148	55960	237770	4.0817	2.2352e-05	0.99998	4.4704e-05	0.0002398	FALSE
Hs_kinpool14_2257	FGFRL1	1771.8/842.49/1272.3/1359/993.47/963.2	0/0/0/0/0/15761	1132.9	0	-10.147	122270	237550	4.0811	2.2407e-05	0.99998	4.4813e-05	0.0002398	FALSE
Hs_kinpool14_8	ABL2	393.28/597.09/1213.1/1102.1/1162.6/1311.3	52.144/0/0/0/9.8949/0	1132.4	0	-10.146	174630	237440	4.0808	2.2436e-05	0.99998	4.4872e-05	0.0002398	FALSE
Hs_kinpool14_3084	NTC	599.19/2182.7/1531.4/574.31/985.37/1279.3	0/0/0/0/0/0	1132.3	0	-10.146	380280	237430	4.0808	2.2439e-05	0.99998	4.4877e-05	0.0002398	FALSE
Hs_kinpool14_1393	TEK	1731.7/1287.6/1157.8/165.44/1106.9/928.97	172.34/0/0/0/0/0	1132.3	0	-10.146	272170	237420	4.0808	2.244e-05	0.99998	4.4881e-05	0.0002398	FALSE
Hs_kinpool14_1308	MAPK12	1927.3/884.22/1203.4/509.71/1060.1/1846.5	0/0.80677/0/0/3.7106/0	1131.7	0	-10.146	320460	237290	4.0804	2.2475e-05	0.99998	4.4951e-05	0.0002398	FALSE
Hs_CD40LG_17	CD40LG	1646.2/2072.4/2406.8/2257/3042.5/2595.2	0.88379/1.6135/0/1830.6/12.369/42.658	2331.9	6.9911	-8.1895	224590	527420	4.08	2.2519e-05	0.99998	4.5038e-05	0.0002398	FALSE
Hs_kinpool58_1611	DYRK4	1296.2/963.7/762.8/320.63/2162.4/1435.7	0/0/0/0/0/0	1129.9	0	-10.143	400910	236870	4.0793	2.2582e-05	0.99998	4.5164e-05	0.0002398	FALSE
Hs_kinpool58_853	CDK18	430.35/1697.9/578.41/1263.6/996.17/1264.5	0/0/0/19.123/0/0	1129.9	0	-10.143	234000	236860	4.0793	2.2585e-05	0.99998	4.5169e-05	0.0002398	FALSE
Hs_kinpool58_1854	BCKDK	263.56/1687/326.08/2386.2/791/1468.8	0/0/0/0/0/0	1129.9	0	-10.143	703020	236860	4.0793	2.2585e-05	0.99998	4.5171e-05	0.0002398	FALSE
Hs_kinpool14_1688	LATS1	2078.6/1143.5/1116.1/568/1595.5/804.57	0/0/0/0/2.4737/0	1129.8	0	-10.143	307790	236840	4.0792	2.2591e-05	0.99998	4.5183e-05	0.0002398	FALSE
Hs_kinpool58_1837	TNK2	1278.7/906.07/836.55/1184.1/1075.4/1605.7	1718.1/0.80677/0/0/0/0	1129.7	0	-10.143	78128	236820	4.0792	2.2596e-05	0.99998	4.5192e-05	0.0002398	FALSE
Hs_kinpool58_960	PIK3C2G	1292.1/1152.5/1106.3/1591.4/906.18/968.91	242.16/0/0/14.777/0/0	1129.4	0	-10.143	63302	236750	4.079	2.2614e-05	0.99998	4.5228e-05	0.0002398	FALSE
Hs_kinpool58_2201	CDKL3	1208.7/967.67/1050.1/1548.8/2436.9/1003.1	19025/0/1.7826/0/0/0	1129.4	0	-10.143	388040	236740	4.079	2.2616e-05	0.99998	4.5233e-05	0.0002398	FALSE
HGLibA_08385	CD40	919.38/1339.2/1803.2/619.21/1926.6/713.27	0/0/0/0.86922/13.605/0	1129.3	0	-10.143	322250	236730	4.0789	2.262e-05	0.99998	4.524e-05	0.0002398	FALSE
Hs_kinpool14_512	GCK	406.67/639.82/1170.4/1373.9/1086.2/1354.6	0/0/0/0/0/0	1128.3	0	-10.141	174890	236490	4.0783	2.2682e-05	0.99998	4.5364e-05	0.0002398	FALSE
Hs_kinpool14_1418	TK1	1121.2/824.61/696.8/2463.4/1134.8/1488.2	108.71/16.135/0/0/0/0	1128	0	-10.141	438260	236410	4.0781	2.2701e-05	0.99998	4.5402e-05	0.0002398	FALSE
Hs_kinpool58_1764	AATK	1940.7/605.04/1061.7/709.02/1194.1/1253.1	443.66/0/0/72.145/0/0	1127.9	0	-10.141	226780	236410	4.0781	2.2703e-05	0.99998	4.5406e-05	0.0002398	FALSE
HGLibA_47395	STAT5B	1259.1/730.22/1005.4/664.9/1249.9/1411.7	81.309/0/0/2.6077/0/0	1127.7	0	-10.14	99995	236350	4.0779	2.2718e-05	0.99998	4.5436e-05	0.0002398	FALSE
Hs_kinpool14_2875	NIM1K	2145.6/753.07/1762.4/391.54/2058.9/1112.7	1419.4/0/1.7826/8.6922/0/0	1437.5	0.89128	-9.571	532220	309060	4.0776	2.2748e-05	0.99998	4.5497e-05	0.0002398	FALSE
Hs_kinpool14_2254	PRKAG3	1184/904.09/1146.1/1106.9/1177.9/804.57	0/0/0/22.6/0/0	1126.5	0	-10.139	31965	236080	4.0772	2.2789e-05	0.99998	4.5578e-05	0.0002398	FALSE
Hs_kinpool14_641	KDR	450.94/1049.1/1203.4/1814.3/1541.5/826.26	0/0/0/0/95.238/0	1126.3	0	-10.139	240760	236020	4.0771	2.2803e-05	0.99998	4.5606e-05	0.0002398	FALSE
Hs_kinpool58_213	CHKB	550.8/1682/993.77/608.97/1275.1/1257.6	232.44/0/0/0/0/0	1125.7	0	-10.138	192830	235890	4.0767	2.2837e-05	0.99998	4.5674e-05	0.0002398	FALSE
Hs_kinpool58_2714	MYLK3	1224.1/1109.7/1022.9/980.81/1141.1/1215.4	0/0/0/0/0/0	1125.4	0	-10.137	9950.7	235820	4.0765	2.2856e-05	0.99998	4.5712e-05	0.0002398	FALSE
Hs_kinpool58_729	MPP2	711.41/1219/1691.5/654.66/1255.3/1030.5	3.5352/0/0/0/0/1.1849	1124.8	0	-10.137	149580	235680	4.0762	2.2893e-05	0.99998	4.5786e-05	0.0002398	FALSE
Hs_kinpool14_1814	COL4A3BP	385.05/1203.1/642.46/1677.2/1134.8/1113.8	0/0/0/0/0/0	1124.3	0	-10.136	218170	235570	4.0759	2.2922e-05	0.99998	4.5845e-05	0.0002398	FALSE
Hs_kinpool14_1741	MAP4K4	983.21/695.45/1264.5/1448/1554.1/756.64	137.87/0/0/0/0/0	1123.9	0	-10.136	129620	235470	4.0756	2.2948e-05	0.99998	4.5897e-05	0.0002398	FALSE
Hs_kinpool58_779	NME1	1360/1268.7/1173.3/265.49/463.44/1073.9	621.31/0/0/0/0/0	1123.6	0	-10.135	250810	235410	4.0754	2.2965e-05	0.99998	4.5929e-05	0.0002398	FALSE
Hs_kinpool58_2477	CERK	1036.7/484.83/1328.6/395.48/1210.3/1449.4	0/0/0/0/29.685/0	1123.5	0	-10.135	220260	235390	4.0754	2.2968e-05	0.99998	4.5937e-05	0.0002398	FALSE
Hs_kinpool58_2299	NMRK1	647.58/986.55/1263.6/2364.2/670.41/1259.9	228.9/12.101/0/0/0/0	1123.2	0	-10.135	405660	235320	4.0752	2.2987e-05	0.99998	4.5974e-05	0.0002398	FALSE
Hs_kinpool14_1534	MAP4K3	958.5/1707.8/1746.9/1191.9/795.5/1054.5	45.073/0/0/0/0/0	1123.2	0	-10.135	174940	235320	4.0752	2.2988e-05	0.99998	4.5976e-05	0.0002398	FALSE
Hs_kinpool14_2573	HKDC1	648.61/1152.5/1092.8/1711.1/1529.8/837.67	0/0/0/0/12.369/16.589	1122.6	0	-10.134	163960	235180	4.0748	2.3025e-05	0.99998	4.6051e-05	0.0002398	FALSE
HGLibB_30486	MUC16	1647.3/763.01/1744/1106.9/917.88/1137.8	4110.5/0/0/0/11.132/0	1122.3	0	-10.134	166670	235110	4.0746	2.3042e-05	0.99998	4.6084e-05	0.0002398	FALSE
Hs_kinpool14_2746	LRRK2	1629.8/352.69/603.64/1257.3/987.17/3042.5	0/1.6135/0/0/0/0	1122.2	0	-10.133	968550	235090	4.0746	2.3047e-05	0.99998	4.6095e-05	0.0002398	FALSE
Hs_kinpool14_821	DDR2	499.33/657.7/888.96/1355/1463.2/1609.1	0/19.362/0/177.32/0/0	1122	0	-10.133	213130	235030	4.0744	2.3063e-05	0.99998	4.6127e-05	0.0002398	FALSE
Hs_kinpool14_2144	TRIB2	2931.1/882.23/1870.1/972.14/661.41/1271.3	0/0/0/0/11.132/0	1121.7	0	-10.133	829570	234970	4.0743	2.3079e-05	0.99998	4.6157e-05	0.0002398	FALSE
Hs_kinpool58_2267	CSNK1G1	1180.9/1062.1/545.41/1306.2/1235.5/1054.5	1876.3/0/0/0/0/0	1121.5	0	-10.132	78103	234910	4.0741	2.3095e-05	0.99998	4.6191e-05	0.0002398	FALSE
Hs_kinpool14_1432	TRIO	1347.7/930.91/1189.8/416.75/1388.5/1524.7	1080.9/0/0/0/13.605/1.1849	1268.7	0.59247	-9.639	186470	269220	4.0739	2.3117e-05	0.99998	4.6234e-05	0.0002398	FALSE
Hs_kinpool14_2969	MYLK4	2715.9/1006.4/1637.2/2060.9/1224.7/1062.5	1002.2/0/1.7826/33.03/0/0	1431	0.89128	-9.5644	489790	307500	4.0738	2.3123e-05	0.99998	4.6245e-05	0.0002398	FALSE
Hs_kinpool14_981	PIK3CG	2861.1/1169.4/564.82/1266/1071.8/618.55	319.93/0/0/0/12.369/0	1120.6	0	-10.131	723240	234700	4.0735	2.3151e-05	0.99998	4.6303e-05	0.0002398	FALSE
Hs_kinpool14_27	ACVRL1	798.92/1263.7/1450.9/493.16/977.27/1325	5841.9/0/0/0/8.658/0	1120.5	0	-10.131	137790	234690	4.0735	2.3155e-05	0.99998	4.6309e-05	0.0002398	FALSE
Hs_kinpool14_1117	PRKCQ	928.64/1292.5/1039.4/562.49/1201.3/2113.6	18.56/0/0/0/0/0	1120.4	0	-10.131	275440	234660	4.0734	2.3163e-05	0.99998	4.6326e-05	0.0002398	FALSE
Hs_kinpool14_2874	NIM1K	405.64/956.74/1228.6/1184.9/1055.6/1295.3	0/0/0/0/0/0	1120.2	0	-10.131	117620	234620	4.0733	2.3173e-05	0.99998	4.6346e-05	0.0002398	FALSE
HGLibB_40526	RBM6	1493.9/1585.6/1108.3/416.75/1131.2/1005.4	0/0/0/0/84.107/0	1119.7	0	-10.13	172910	234510	4.073	2.3203e-05	0.99998	4.6405e-05	0.0002398	FALSE
Hs_kinpool14_2843	HIPK4	1676.1/670.61/1144.2/1095/771.2/1165.2	0/0/0/0/0/0	1119.6	0	-10.13	127190	234480	4.073	2.3209e-05	0.99998	4.6418e-05	0.0002398	FALSE
Hs_kinpool58_2691	ADCK2	1067.6/892.16/359.08/1183.3/1170.7/1498.4	0/6.4541/0/0/3.7106/0	1119.2	0	-10.13	156510	234380	4.0727	2.3236e-05	0.99998	4.6471e-05	0.0002398	FALSE
Hs_kinpool14_2263	MYO3A	1050.1/1188.2/1967.2/670.42/494.94/1553.2	24.746/0/0/0/0/0	1119.2	0	-10.13	301620	234380	4.0727	2.3236e-05	0.99998	4.6472e-05	0.0002398	FALSE
Hs_kinpool58_1605	RIOK3	1829.5/688.5/1524.6/422.26/713.61/1540.7	296.07/0/0/0/0/5.9247	1119.1	0	-10.129	336450	234370	4.0727	2.324e-05	0.99998	4.648e-05	0.0002398	FALSE
Hs_kinpool58_2885	MLKL	1066.6/1171.3/953.98/1818.2/920.58/1646.8	221.83/0/0/0/0/0	1119	0	-10.129	167930	234330	4.0726	2.3249e-05	0.99998	4.6498e-05	0.0002398	FALSE
Hs_kinpool58_1268	BRD2	671.26/1303.5/1157.8/363.18/1079.9/1811.1	0/0/0/0/0/0	1118.8	0	-10.129	257550	234300	4.0725	2.3258e-05	0.99998	4.6516e-05	0.0002398	FALSE
Hs_kinpool14_1081	PRKCB	964.68/1193.2/1044.2/1403.1/642.52/1661.6	6357.1/0/0/0/0/0	1118.7	0	-10.129	127440	234270	4.0724	2.3265e-05	0.99998	4.6529e-05	0.0002398	FALSE
Hs_kinpool58_1331	SRMS	981.15/1568.7/1538.2/1181.7/620.02/1055.6	0/0/96.258/0/6.1843/0	1118.7	0	-10.129	130820	234260	4.0724	2.3267e-05	0.99998	4.6535e-05	0.0002398	FALSE
Hs_TNFRSF14_58	TNFRSF14	1026.4/1446.5/912.25/1125.8/1609/1111.6	369.42/0/0/0/0/4.7398	1118.7	0	-10.129	79826	234260	4.0724	2.3268e-05	0.99998	4.6536e-05	0.0002398	FALSE
Hs_kinpool58_1441	TXK	2301/2625.8/1894.4/1024.1/2244.3/1770.1	3589.1/8.0677/0/13.908/0/0	2069.3	4.0338	-8.684	321320	462210	4.0723	2.3273e-05	0.99998	4.6547e-05	0.0002398	FALSE
Hs_kinpool58_723	MOS	1083.1/1427.7/1152.9/1426.7/1066.4/839.95	0/0/0/228.61/0/0	1118	0	-10.128	54721	234110	4.072	2.3309e-05	0.99998	4.6618e-05	0.0002398	FALSE
Hs_kinpool14_2803	PIP5KL1	1496.9/886.2/925.84/1537.8/406.75/1310.1	0/0/0/0/0/0	1118	0	-10.128	190650	234110	4.072	2.331e-05	0.99998	4.6619e-05	0.0002398	FALSE
Hs_kinpool58_2387	STK31	3001.1/1162.4/1073.4/789.38/1427.2/283.03	0/0/0/0/0/0	1117.9	0	-10.128	890220	234080	4.0719	2.3317e-05	0.99998	4.6634e-05	0.0002398	FALSE
Hs_kinpool14_3018	WEE2	3792.8/2773.9/3534.5/3964.2/3028.1/2580.3	379.15/0/0/110.39/0/100.72	3281.3	50.36	-5.9979	321010	769210	4.0718	2.3321e-05	0.99998	4.6643e-05	0.0002398	FALSE
Hs_kinpool58_2020	SIK2	3007.3/740.16/1234.5/543.58/1000.7/1525.8	4708.8/0/0/6.0845/0/0	1117.6	0	-10.127	847390	234010	4.0717	2.3336e-05	0.99998	4.6673e-05	0.0002398	FALSE
Hs_kinpool58_1420	TK1	1626.7/1144.5/1089.8/1281/831.49/936.96	726.48/0/0/0/14.842/0	1117.2	0	-10.127	80399	233920	4.0715	2.336e-05	0.99998	4.672e-05	0.0002398	FALSE
Hs_kinpool58_2846	PDIK1L	799.95/2016.8/1030.6/1203/2003.1/273.9	0/0.80677/0/0/0/0	1116.8	0	-10.126	484260	233830	4.0712	2.3383e-05	0.99998	4.6766e-05	0.0002398	FALSE
Hs_kinpool58_404	EPHB1	932.76/1660.1/1297.5/583.76/2103.9/853.65	0/0/1.7826/0/3.7106/0	1115.1	0	-10.124	338400	233450	4.0702	2.3487e-05	0.99998	4.6973e-05	0.0002398	FALSE
Hs_kinpool14_867	PDGFRB	2241.3/1104.8/712.33/1125/1429.9/887.88	0/0/0/0/0/0	1114.9	0	-10.124	316370	233390	4.07	2.3503e-05	0.99998	4.7007e-05	0.0002398	FALSE
Hs_kinpool14_2380	PBK	635.22/1111.7/1723.6/177.25/1117.7/1176.6	13.257/0/0/0/0/0	1114.7	0	-10.124	296650	233340	4.0699	2.3515e-05	0.99998	4.703e-05	0.0002398	FALSE
Hs_kinpool14_2364	SCYL2	4021.4/1239.9/742.42/322.21/1709.8/989.45	0/0/0/7.823/0/0	1114.7	0	-10.124	1920200	233340	4.0699	2.3516e-05	0.99998	4.7032e-05	0.0002398	FALSE
Hs_kinpool14_2276	GSAP	2192.9/920.98/1032.6/1196.7/1960.8/925.54	0/0/0/110.39/0/0	1114.6	0	-10.124	393100	233330	4.0699	2.3519e-05	0.99998	4.7038e-05	0.0002398	FALSE
Hs_kinpool58_160	CAMK2D	1038.8/2330.8/1834.2/1190.4/1004.3/836.53	0/0/0/0/0/31.993	1114.6	0	-10.124	419580	233320	4.0699	2.3522e-05	0.99998	4.7043e-05	0.0002398	FALSE
Hs_kinpool14_527	GRK5	1335.3/1224/1074.3/1067.5/1154.5/553.5	18339/0/0/0/0/0	1114.4	0	-10.123	76172	233280	4.0698	2.3531e-05	0.99998	4.7062e-05	0.0002398	FALSE
Hs_kinpool14_2373	RIOK2	950.26/1277.6/870.52/2075.1/737.9/1718.7	0/0.80677/0/0/0/0	1114	0	-10.123	308740	233170	4.0695	2.3561e-05	0.99998	4.7122e-05	0.0002398	FALSE
Hs_kinpool58_1910	FASTK	1088.2/943.83/1227.7/1138.4/816.19/1281.6	0/0/0/46.069/0/0	1113.3	0	-10.122	31931	233020	4.0691	2.3602e-05	0.99998	4.7205e-05	0.0002398	FALSE
Hs_kinpool14_2092	TKFC	3234.8/1153.5/1346.1/1073/727.1/641.38	321.7/0/0/0/0/0	1113.2	0	-10.122	986060	233000	4.069	2.3607e-05	0.99998	4.7214e-05	0.0002398	FALSE
Hs_kinpool58_1478	MAP3K12	755.68/627.89/1019/1467.7/1206.7/1683.3	0/0/0/0/6.1843/0	1112.9	0	-10.121	166340	232920	4.0688	2.3629e-05	0.99998	4.7258e-05	0.0002398	FALSE
Hs_kinpool14_2686	TPD52L3	1128.4/2145/717.18/829.55/1097/1750.7	0/0/0/0/0/20.144	1112.7	0	-10.121	341950	232870	4.0687	2.3642e-05	0.99998	4.7284e-05	0.0002398	FALSE
Hs_kinpool58_1925	PIM2	1282.8/1166.4/1073.4/1074.6/1150/265.91	3804.7/0/0/0/0/0	1112.3	0	-10.121	150550	232790	4.0684	2.3665e-05	0.99998	4.733e-05	0.0002398	FALSE
Hs_kinpool14_1869	MERTK	1278.7/567.29/1456.7/1385/945.78/722.4	0/0/0/0/0/0	1112.2	0	-10.121	139470	232770	4.0684	2.3669e-05	0.99998	4.7339e-05	0.0002398	FALSE
Hs_kinpool14_2210	TAOK3	782.45/1122.7/1810.9/1101.3/1136.6/965.49	0/0/0/9.5614/0/0	1112	0	-10.12	123880	232720	4.0682	2.3684e-05	0.99998	4.7368e-05	0.0002398	FALSE
Hs_kinpool14_141	CALM3	813.33/1610.5/935.54/1288.1/675.81/1537.2	7.9541/0/0/0/0/0	1111.8	0	-10.12	154190	232670	4.0681	2.3697e-05	0.99998	4.7393e-05	0.0002398	FALSE
Hs_kinpool14_883	PDK4	1591.7/1010.4/1213.1/4234.4/927.78/771.48	1536.9/0/0/1761.9/0/0	1111.7	0	-10.12	2030300	232660	4.0681	2.37e-05	0.99998	4.74e-05	0.0002398	FALSE
Hs_kinpool58_1308	MAPK12	816.42/1329.3/2029.3/1323.5/899.88/513.56	0/0/1.7826/1327.3/0/0	1111.7	0	-10.12	284800	232650	4.0681	2.3703e-05	0.99998	4.7407e-05	0.0002398	FALSE
Hs_kinpool14_2694	IGFN1	1254/1142.5/1179.1/735.02/1080.8/578.61	2637.2/0/0/0/3.7106/0	1111.6	0	-10.12	90539	232640	4.068	2.3707e-05	0.99998	4.7413e-05	0.0002398	FALSE
Hs_kinpool58_1751	SH3BP5	1528.9/1798.2/1429.5/237.92/333.86/793.16	123.73/0/0/0/12.369/0	1111.3	0	-10.119	443200	232570	4.0678	2.3726e-05	0.99998	4.7451e-05	0.0002398	FALSE
Hs_kinpool58_545	GTF2H1	400.49/1128.6/287.26/1093.5/1673.8/1832.8	0/0/0/298.14/0/0	1111	0	-10.119	404350	232500	4.0677	2.3744e-05	0.99998	4.7489e-05	0.0002398	FALSE
Hs_kinpool58_1373	SYK	931.73/2426.1/1211.2/648.36/1009.7/1258.8	0/0/0/3.4769/32.158/0	1110.4	0	-10.118	403770	232350	4.0673	2.3784e-05	0.99998	4.7568e-05	0.0002398	FALSE
Hs_kinpool14_3021	CKMT1A_and_CKMT1B	430.35/1073/2203/1147.8/937.68/1714.1	0/0/0/0/0/0	1110.4	0	-10.118	410670	232350	4.0673	2.3785e-05	0.99998	4.757e-05	0.0002398	FALSE
Hs_kinpool58_2794	NADK2	1856.3/806.72/1414/232.4/617.32/1463.1	0/0/0/0/0/0	1110.4	0	-10.118	375810	232340	4.0672	2.3788e-05	0.99998	4.7576e-05	0.0002398	FALSE
Hs_kinpool14_2480	CERK	3142.1/1083.9/1916.7/980.02/438.24/1136.7	0/0/0/0/0/0	1110.3	0	-10.118	1049700	232330	4.0672	2.3792e-05	0.99998	4.7584e-05	0.0002398	FALSE
Hs_kinpool58_1077	PRKCA	1172.6/886.2/749.21/1047.8/1664.8/1386.6	0/0/0/3717.7/0/5528.9	1110.2	0	-10.118	114450	232310	4.0671	2.3797e-05	0.99998	4.7594e-05	0.0002398	FALSE
Hs_kinpool14_120	BTK	416.96/1125.6/1094.7/590.06/1215.7/1319.3	0/0/0/0/213.98/0	1110.2	0	-10.118	161280	232300	4.0671	2.38e-05	0.99998	4.7599e-05	0.0002398	FALSE
Hs_kinpool58_305	CSNK2A2	1047/1060.1/1125.8/1094.3/2370.3/1379.8	0/0/0/0.86922/0/0	1110	0	-10.118	333610	232260	4.067	2.381e-05	0.99998	4.762e-05	0.0002398	FALSE
Hs_kinpool58_2182	MINK1	440.64/1414.7/934.57/1572.4/571.43/1283.9	0.88379/0/0/0/0/0	1109.2	0	-10.117	221030	232080	4.0665	2.3859e-05	0.99998	4.7718e-05	0.00023993	FALSE
Hs_kinpool58_2886	MLKL	3059.8/1637.3/1466.4/681.45/1373.2/1721	53.027/0/0/62.584/2.4737/0	1551.8	1.2369	-9.4392	621320	336320	4.0664	2.3869e-05	0.99998	4.7737e-05	0.00023993	FALSE
Hs_kinpool58_1085	PRKCD	507.56/1093.8/1281/647.57/1264.3/1124.1	0/0/0/999.6/0/0	1109	0	-10.116	125760	232020	4.0664	2.3875e-05	0.99998	4.775e-05	0.00023993	FALSE
Hs_kinpool14_1992	STK38L	832.9/1158.4/1197.6/1073/196.17/1143.5	0/0/0/0/0/0	1108.3	0	-10.115	184140	231850	4.0659	2.3922e-05	0.99998	4.7843e-05	0.00024022	FALSE
Hs_kinpool58_1812	GNE	1112.9/1853.9/1288.8/1102.9/687.51/473.61	0/0/0/7.823/6.1843/0	1107.9	0	-10.115	233660	231780	4.0657	2.3942e-05	0.99998	4.7885e-05	0.00024026	FALSE
Hs_kinpool58_2926	ANKK1	476.68/1264.7/1125.8/1089.5/1197.7/488.45	0/0/0/0/0/0	1107.6	0	-10.115	162990	231710	4.0655	2.396e-05	0.99998	4.7921e-05	0.00024026	FALSE
Hs_kinpool58_444	FER	2057/1066/960.78/300.15/2003.1/1145.8	0/0/0/0/0/0	1105.9	0	-10.112	476620	231310	4.0645	2.4071e-05	0.99998	4.8142e-05	0.0002407	FALSE
Hs_kinpool58_2879	STKLD1	1381.6/932.9/1256.8/2659.6/954.77/359.49	0/0/0/28.684/0/0	1105.8	0	-10.112	624590	231280	4.0644	2.408e-05	0.99998	4.816e-05	0.0002407	FALSE
Hs_kinpool14_84	AXL	325.33/1210.1/575.49/1255.8/1267.9/1000.9	60.982/0/0/0/0/0	1105.5	0	-10.112	192070	231210	4.0642	2.4099e-05	0.99998	4.8199e-05	0.0002407	FALSE
Hs_kinpool58_1696	DGKI	2012.7/2022.8/521.15/1047/1088/1123	0/0/0/0/0/0	1105.5	0	-10.112	402010	231210	4.0642	2.41e-05	0.99998	4.82e-05	0.0002407	FALSE
Hs_kinpool14_1805	AKT3	2599.6/709.36/1174.3/1001.3/1446.1/1036.2	1428.2/0/0/0.86922/0/0	1105.3	0	-10.111	505250	231160	4.0641	2.4113e-05	0.99998	4.8226e-05	0.0002407	FALSE
Hs_kinpool58_2877	STKLD1	306.8/1618.4/698.75/1247.1/1752.1/962.06	0/0/0/0/8.658/0	1104.6	0	-10.111	305010	231000	4.0636	2.4157e-05	0.99998	4.8314e-05	0.0002407	FALSE
Hs_kinpool14_1882	ERN2	466.38/1109.7/688.07/1270.7/1097/1301	0/0/0/0/174.4/0	1103.3	0	-10.109	129070	230720	4.0629	2.4236e-05	0.99998	4.8473e-05	0.0002407	FALSE
Hs_kinpool14_2739	ALPK2	1310.6/1055.1/1151/457.71/687.51/1180	26.514/0/0/0/0/0	1103	0	-10.109	128550	230650	4.0627	2.4256e-05	0.99998	4.8512e-05	0.0002407	FALSE
Hs_kinpool58_2609	RPS6KL1	195.61/1005.4/644.4/1603.2/1448.8/1200.6	0/0/0/0/12964/28.439	1103	0	-10.109	284490	230640	4.0627	2.4259e-05	0.99998	4.8518e-05	0.0002407	FALSE
Hs_kinpool58_1345	STK3	1971.6/1229/1103.4/1102.1/791.9/1045.4	0/0/0/0/0/0	1102.8	0	-10.108	174130	230590	4.0625	2.4273e-05	0.99998	4.8546e-05	0.0002407	FALSE
Hs_kinpool58_2633	OBSCN	797.89/1527/749.21/505.77/1554.1/1407.1	3016.4/0/0/10.431/0/0	1102.5	0	-10.108	210130	230530	4.0624	2.429e-05	0.99998	4.858e-05	0.0002407	FALSE
Hs_kinpool14_2336	PI4K2A	882.31/1541.9/1515.9/856.34/914.28/1290.7	0/0/0/604.11/0/0	1102.5	0	-10.108	108780	230530	4.0623	2.4291e-05	0.99998	4.8581e-05	0.0002407	FALSE
Hs_kinpool14_670	LYN	1081/866.33/1123.8/2306.7/789.2/1156.1	0/0.80677/0/0/0/0	1102.4	0	-10.108	321580	230510	4.0623	2.4297e-05	0.99998	4.8594e-05	0.0002407	FALSE
Hs_kinpool14_1948	IRAK3	1105.7/1306.5/1098.6/1975/268.16/544.37	11161/0/0/72.145/0/0	1102.2	0	-10.107	362060	230450	4.0621	2.4314e-05	0.99998	4.8628e-05	0.0002407	FALSE
Hs_kinpool14_2415	SCYL3	828.78/1193.2/369.75/1010.7/1246.3/1960.6	465.76/0/0/0/0/0	1102	0	-10.107	277120	230400	4.062	2.4326e-05	0.99998	4.8651e-05	0.0002407	FALSE
Hs_kinpool58_1615	TRIM24	1364.1/2857.3/839.47/750.77/481.44/1669.6	0/0/0/0/0/0	1101.8	0	-10.107	809990	230360	4.0619	2.4337e-05	0.99998	4.8673e-05	0.0002407	FALSE
Hs_kinpool58_2948	PGM2L1	1165.4/1138.6/1064.6/1470/988.07/591.16	0/0/0/0/16.079/0	1101.6	0	-10.107	83197	230310	4.0618	2.4351e-05	0.99998	4.8701e-05	0.0002407	FALSE
Hs_kinpool58_2903	NRK	878.19/1278.6/641.49/1412.5/2264.1/924.4	0/0/0/0/0/0	1101.5	0	-10.107	354510	230300	4.0617	2.4355e-05	0.99998	4.871e-05	0.0002407	FALSE
Hs_kinpool14_2934	GK5	326.36/1428.7/966.6/1265.2/1190.5/1012.3	0/0/0/0/0/68.726	1101.4	0	-10.106	153740	230270	4.0617	2.4362e-05	0.99998	4.8724e-05	0.0002407	FALSE
Hs_kinpool14_592	IKBKB	512.71/459.99/1977.8/919.36/1283.2/1360.4	11142/0/0/0/45.764/0	1101.3	0	-10.106	331870	230250	4.0616	2.4369e-05	0.99998	4.8739e-05	0.0002407	FALSE
Hs_kinpool14_1319	SGK1	1214.9/1216/1651.8/638.12/961.07/987.17	6315.6/0/0/0/12.369/0	1101	0	-10.106	115270	230180	4.0614	2.4388e-05	0.99998	4.8776e-05	0.0002407	FALSE
Hs_kinpool58_388	EPHA4	1102.6/1292.5/1098.6/1023.4/2588.1/610.56	0/0/0/2721.5/0/0	1100.6	0	-10.105	499100	230090	4.0612	2.4414e-05	0.99998	4.8828e-05	0.0002407	FALSE
HGLibA_57090	ZZEF1	546.68/720.29/1013.2/3199.3/1187.8/1475.6	239.51/0/0/0/0/0	1100.5	0	-10.105	1002400	230070	4.0611	2.4421e-05	0.99998	4.8841e-05	0.0002407	FALSE
Hs_kinpool14_82	AXL	1234.4/898.13/966.6/2329.5/1540.6/794.3	0/0/0/0/0/4.7398	1100.5	0	-10.105	374950	230070	4.0611	2.4421e-05	0.99998	4.8842e-05	0.0002407	FALSE
Hs_HAVCR2_36	HAVCR2	605.37/1138.6/1669.2/1197.5/1061/947.23	0/0/0/4938.9/0/0	1099.8	0	-10.104	120910	229890	4.0606	2.447e-05	0.99998	4.894e-05	0.00024101	FALSE
HGLibA_57091	ZZEF1	1047/1022.3/2216.6/168.59/1150/1442.5	19.443/0/0/182.54/0/0	1098.5	0	-10.103	448850	229610	4.0599	2.4549e-05	0.99998	4.9098e-05	0.00024107	FALSE
Hs_kinpool58_1726	STK17B	1083.1/1113.7/1239.3/1372.3/316.76/788.59	0/0/0/0/0/0	1098.4	0	-10.102	160460	229580	4.0598	2.4559e-05	0.99998	4.9118e-05	0.00024107	FALSE
Hs_kinpool14_682	MARK3	486.97/801.76/1122.8/1073/2127.3/2018.8	0/0/0/0/0/0	1097.9	0	-10.102	474000	229470	4.0595	2.4591e-05	0.99998	4.9181e-05	0.00024107	FALSE
Hs_kinpool14_1485	BRD3	1054.2/1289.6/1398.5/735.02/1140.2/797.72	0/0/0/0/0/41.473	1097.2	0	-10.101	70463	229300	4.059	2.4638e-05	0.99998	4.9275e-05	0.00024107	FALSE
Hs_kinpool58_1257	TRIM27	1142.8/644.78/1111.2/545.16/1620.7/1083	2899.7/0/0/0/0/0	1097.1	0	-10.101	157170	229280	4.059	2.4643e-05	0.99998	4.9286e-05	0.00024107	FALSE
Hs_kinpool14_3027	SBK2	2202.2/736.18/900.61/1293.6/545.33/1391.2	1360.2/0/0/22.6/0/0	1097.1	0	-10.101	363920	229280	4.059	2.4645e-05	0.99998	4.929e-05	0.00024107	FALSE
Hs_kinpool58_1047	PRKACA	813.33/1188.2/1161.7/1032/2381.1/865.06	60.098/0/0/0/0/0	1096.8	0	-10.1	360030	229220	4.0588	2.4661e-05	0.99998	4.9322e-05	0.00024107	FALSE
Hs_kinpool58_532	GRK6	1917/1939.3/2072/977.66/1789/1536.1	0/8.8744/0/5.2153/138.53/0	1853	2.6077	-9.0053	186040	409120	4.0587	2.4672e-05	0.99998	4.9344e-05	0.00024107	FALSE
Hs_kinpool58_1603	RIPK2	668.17/1205.1/1144.2/1337.7/528.23/1047.7	16.792/0/0/0/0/0	1095.9	0	-10.099	116060	229010	4.0582	2.4722e-05	0.99998	4.9443e-05	0.00024107	FALSE
Hs_kinpool14_1477	MAP3K12	694.94/1546.9/1209.2/675.14/1310.2/982.6	0/0/0/0/16.079/0	1095.9	0	-10.099	122560	229000	4.0582	2.4723e-05	0.99998	4.9445e-05	0.00024107	FALSE
Hs_kinpool14_2675	MYLK2	1332.2/1209.1/303.76/2274.4/668.61/982.6	0/0/1.7826/0/1.1601e+05/0	1095.8	0	-10.099	456080	228990	4.0582	2.4727e-05	0.99998	4.9454e-05	0.00024107	FALSE
Hs_kinpool58_222	CKB	699.06/1311.4/1018/1901.7/1130.3/1061.4	0/0/0/41.723/0/0	1095.8	0	-10.099	172370	228980	4.0582	2.473e-05	0.99998	4.946e-05	0.00024107	FALSE
Hs_kinpool14_2951	KSR2	745.38/973.63/1283.9/1217.9/1495.6/952.93	119.31/0/0/0/0/0	1095.8	0	-10.099	73658	228970	4.0582	2.4731e-05	0.99998	4.9462e-05	0.00024107	FALSE
Hs_kinpool58_1734	TAOK2	1153.1/1210.1/1525.6/386.02/1038.5/950.65	0/0/0/0/40.816/1.1849	1095.8	0	-10.099	145840	228970	4.0581	2.4732e-05	0.99998	4.9464e-05	0.00024107	FALSE
Hs_kinpool14_2453	RBKS	1187.1/1893.6/1303.4/880.76/873.79/1003.1	0/0/0/0/0/0	1095.1	0	-10.098	158570	228820	4.0577	2.4776e-05	0.99998	4.9552e-05	0.00024107	FALSE
Hs_kinpool14_609	IRAK2	1272.5/988.53/1262.6/1004.4/704.61/1184.6	0/4.8406/0/59.107/0/0	1094.5	0	-10.097	47885	228680	4.0574	2.4814e-05	0.99998	4.9629e-05	0.00024107	FALSE
Hs_kinpool58_985	PIK3R1	1584.5/1008.4/1035.5/1153.3/776.6/2717.3	121.96/0/0/0/0/0	1094.4	0	-10.097	597840	228660	4.0573	2.4821e-05	0.99998	4.9643e-05	0.00024107	FALSE
Hs_kinpool14_577	HK3	550.8/1144.5/1656.6/706.66/2234.4/1044.2	108.71/0/0/23.469/0/0	1094.4	0	-10.097	413320	228650	4.0573	2.4825e-05	0.99998	4.9649e-05	0.00024107	FALSE
Hs_kinpool58_1556	CAMK1	651.7/1571.7/803.56/1622.1/1384.9/798.87	0/34.691/0/0/0/0	1094.2	0	-10.097	191740	228620	4.0572	2.4833e-05	0.99998	4.9667e-05	0.00024107	FALSE
Hs_kinpool58_2799	LRGUK	1295.2/789.83/1429.5/2372.9/1554.1/784.03	491.39/1.6135/1.7826/0/0/0	1362.3	0.80677	-9.5595	345830	291240	4.0572	2.4837e-05	0.99998	4.9674e-05	0.00024107	FALSE
Hs_kinpool58_2790	GLYCTK	4139.8/1271.7/763.77/783.86/916.08/1547.5	0/0/0/0/0/0	1093.9	0	-10.097	1950300	228540	4.057	2.4857e-05	0.99998	4.9714e-05	0.00024107	FALSE
Hs_kinpool14_2444	MARK4	935.85/1164.4/988.92/1023.4/1933.8/1829.4	0/4.8406/0/0/0/0	1093.9	0	-10.097	258500	228530	4.057	2.4858e-05	0.99998	4.9716e-05	0.00024107	FALSE
Hs_kinpool58_1079	PRKCA	995.56/1618.4/1350.9/540.43/1106.9/1078.5	2230.7/0/0/0/0/0	1092.7	0	-10.095	131580	228250	4.0562	2.4938e-05	0.99998	4.9877e-05	0.00024168	FALSE
Hs_kinpool58_1860	PAK4	847.31/1951.2/1267.4/917/1456/548.93	0/0/0/0/0/0	1092.2	0	-10.094	257360	228150	4.0559	2.4968e-05	0.99998	4.9935e-05	0.00024168	FALSE
Hs_kinpool58_2878	STKLD1	1077.9/1001.4/1106.3/1360.5/637.12/1125.3	0/0/0/0/592.46/0	1092.1	0	-10.094	57761	228130	4.0559	2.4974e-05	0.99998	4.9947e-05	0.00024168	FALSE
Hs_kinpool58_635	JAK2	1021.3/1288.6/1161.7/605.82/1528/737.24	0/3.2271/0/0/0/0	1091.5	0	-10.093	120120	227980	4.0555	2.5017e-05	0.99997	5.0034e-05	0.00024194	FALSE
Hs_kinpool58_2266	CSNK1G1	671.26/1787.3/1132.6/1106.1/779.3/1076.2	0/0/0/9013.8/0/0	1091.1	0	-10.093	152070	227900	4.0552	2.5041e-05	0.99997	5.0082e-05	0.00024197	FALSE
Hs_kinpool14_305	CSNK2A2	332.54/1881.7/1614.9/1038.3/680.31/1143.5	0/0/0/0/0/682.52	1090.9	0	-10.093	329830	227850	4.0551	2.5055e-05	0.99997	5.011e-05	0.00024197	FALSE
Hs_kinpool58_1783	IP6K1	1451.6/1363.1/494.94/481.35/1033.1/1148.1	0/0/0/0/0/0	1090.6	0	-10.092	187440	227770	4.0549	2.5078e-05	0.99997	5.0156e-05	0.00024201	FALSE
Hs_kinpool58_2584	ITPKC	4778.1/3721.7/3683/2597.4/3643.6/3524.1	1303.6/1.6135/1194.3/44.33/166.98/0	3663.3	105.65	-5.1025	480500	868730	4.0544	2.5135e-05	0.99997	5.0271e-05	0.00024201	FALSE
Hs_kinpool14_608	IRAK1	1524.7/856.4/1515.9/1322.7/800.89/667.62	694.66/0/0/5703/0/0	1089.6	0	-10.091	148250	227540	4.0543	2.5147e-05	0.99997	5.0293e-05	0.00024201	FALSE
Hs_kinpool58_1172	MAPK10	1128.4/1381/832.67/728.71/1050.2/1319.3	0/31.464/0/0/0/0	1089.3	0	-10.09	67378	227470	4.0541	2.5166e-05	0.99997	5.0332e-05	0.00024201	FALSE
Hs_kinpool58_77	ATR	1454.7/1084.9/1332.5/1092.7/760.4/435.95	0/0/0/0/0/0	1088.8	0	-10.09	145470	227360	4.0538	2.5198e-05	0.99997	5.0396e-05	0.00024201	FALSE
Hs_kinpool14_408	EPHB2	228.56/1134.6/1283.9/3598.7/1043/998.58	132.57/0/0/0/19.79/0	1088.8	0	-10.09	1418000	227360	4.0538	2.52e-05	0.99997	5.0399e-05	0.00024201	FALSE
Hs_kinpool14_1604	RIPK2	984.24/1183.3/1634.3/977.66/1651.3/994.02	0/0/0/0/11.132/0	1088.6	0	-10.09	131090	227330	4.0537	2.5208e-05	0.99997	5.0417e-05	0.00024201	FALSE
Hs_kinpool58_1741	MAP4K4	1025.4/1501.2/1406.2/697.2/1151.8/966.63	1438.8/0/0/28.684/0/0	1088.6	0	-10.09	89431	227320	4.0537	2.5209e-05	0.99997	5.0418e-05	0.00024201	FALSE
Hs_kinpool58_2920	MAPK15	594.04/891.17/1138.4/1491.3/1115/1061.4	0/0/0/152.98/0/0	1088.2	0	-10.089	89887	227210	4.0534	2.5241e-05	0.99997	5.0483e-05	0.00024201	FALSE
Hs_kinpool58_2883	FUK	976/916.01/1713.9/831.92/1269.7/1199.4	0/0/0/0/0/0	1087.7	0	-10.088	109010	227110	4.0531	2.5271e-05	0.99997	5.0541e-05	0.00024201	FALSE
Hs_kinpool58_150	CAMK2A	2035.4/837.52/783.18/954.81/1220.2/1711.9	275.74/0/0/1574.2/0/0	1087.5	0	-10.088	295720	227070	4.053	2.5284e-05	0.99997	5.0567e-05	0.00024201	FALSE
Hs_kinpool14_40	ADRBK2	978.06/1196.2/1229.6/978.45/1543.3/794.3	0/0/0/12796/0/0	1087.3	0	-10.088	69933	227020	4.0529	2.5298e-05	0.99997	5.0597e-05	0.00024201	FALSE
Hs_kinpool58_2023	PPIP5K2	2202.2/491.78/623.05/1045.4/1496.5/1128.7	0/0/0/0/0/0	1087	0	-10.088	396860	226960	4.0527	2.5316e-05	0.99997	5.0633e-05	0.00024201	FALSE
Hs_kinpool14_1256	RET	805.1/1002.4/1171.4/782.29/1570.3/1181.2	353.52/0/0/3922.8/0/0	1086.9	0	-10.087	85806	226930	4.0526	2.5326e-05	0.99997	5.0652e-05	0.00024201	FALSE
HGLibB_24503	KDM6B	2168.2/874.28/717.18/1130.5/2072.4/1043.1	0/0/0/0/16.079/0	1086.8	0	-10.087	465300	226900	4.0525	2.5334e-05	0.99997	5.0667e-05	0.00024201	FALSE
Hs_kinpool14_1529	CDC42BPA	1459.9/985.55/1366.4/946.15/1187.8/912.99	0/0/0/0/12.369/0	1086.7	0	-10.087	57582	226880	4.0525	2.534e-05	0.99997	5.068e-05	0.00024201	FALSE
Hs_kinpool14_49	AK4	499.33/847.46/1096.6/1947.4/1076.3/1678.8	0.88379/0/0/0/0/0	1086.5	0	-10.087	298840	226820	4.0523	2.5357e-05	0.99997	5.0713e-05	0.00024201	FALSE
Hs_kinpool58_2810	DGKK	943.06/1816.1/1768.2/867.37/795.5/1229.1	0/0/0/418.1/0/0	1086.1	0	-10.086	234290	226740	4.0521	2.5382e-05	0.99997	5.0763e-05	0.00024209	FALSE
Hs_kinpool14_2519	FASTKD3	1453.7/500.72/1027.7/345.84/1148.2/1143.5	0/1.6135/0/0/0/4.7398	1085.6	0	-10.086	207100	226630	4.0518	2.5413e-05	0.99997	5.0825e-05	0.00024215	FALSE
Hs_kinpool58_1244	MAP4K2	1658.6/1294.5/876.34/518.37/557.93/1355.8	0/0/0/4.3461/0/0	1085.4	0	-10.085	217770	226590	4.0517	2.5426e-05	0.99997	5.0851e-05	0.00024215	FALSE
Hs_kinpool14_2127	STK36	515.8/718.3/1022.9/2557.2/1147.3/1174.3	0/0/237.08/0/9.8949/0	1085.1	0	-10.085	528280	226510	4.0515	2.5448e-05	0.99997	5.0895e-05	0.00024215	FALSE
Hs_kinpool58_194	CDK6	962.62/1316.4/1423.7/721.62/1094.3/1075	0/0/0/0/0/0	1084.7	0	-10.084	63104	226410	4.0512	2.5479e-05	0.99997	5.0959e-05	0.00024215	FALSE
Hs_kinpool58_1709	MAGI1	972.91/1377/1850.7/645.21/952.98/1196	0/0/0/11.3/1210.9/0	1084.5	0	-10.084	181560	226360	4.0511	2.5492e-05	0.99997	5.0984e-05	0.00024215	FALSE
Hs_kinpool58_2939	MAGI3	2518.2/520.59/1113.1/1158.1/1054.7/506.71	0/0/0/0/0/0	1083.9	0	-10.083	543000	226230	4.0507	2.5531e-05	0.99997	5.1061e-05	0.00024215	FALSE
Hs_kinpool14_2882	FUK	1852.1/415.28/1745.9/1038.3/878.28/1128.7	1764/0/0/0/0/0	1083.5	0	-10.083	304460	226140	4.0505	2.5558e-05	0.99997	5.1116e-05	0.00024215	FALSE
Hs_kinpool58_1656	CDKL2	4823.4/2547.3/2514.5/1739.5/2481/2793.7	7668.7/0.80677/0/90.399/23.5/0	2530.9	12.154	-7.5886	1190800	577370	4.0505	2.5559e-05	0.99997	5.1119e-05	0.00024215	FALSE
Hs_kinpool14_579	HK3	1114/396.41/1030.6/2149.9/1052/1269.1	0/0/0/148.64/0/36.733	1083	0	-10.082	329800	226020	4.0501	2.5595e-05	0.99997	5.119e-05	0.00024215	FALSE
Hs_kinpool14_167	CD2	281.06/1679/795.79/1159.6/1006.1/1718.7	0/0/0/12.169/0/0	1082.9	0	-10.082	299360	225990	4.0501	2.5602e-05	0.99997	5.1205e-05	0.00024215	FALSE
Hs_kinpool58_2368	N4BP2	2126/757.05/1059.8/1105.3/596.62/1104.7	0/0/124.78/0/0/0	1082.2	0	-10.081	286510	225850	4.0497	2.5645e-05	0.99997	5.1289e-05	0.00024215	FALSE
Hs_kinpool14_2382	TEX14	897.76/1282.6/747.27/962.69/1265.2/1201.7	0/0/0/6.0845/7.4212/0	1082.2	0	-10.081	49687	225840	4.0497	2.5647e-05	0.99997	5.1294e-05	0.00024215	FALSE
Hs_kinpool58_1522	DYRK3	1034.7/1197.2/1330.5/1075.3/541.73/1088.7	0.88379/0/0/0/0/130.34	1082	0	-10.081	73854	225800	4.0495	2.5658e-05	0.99997	5.1317e-05	0.00024215	FALSE
Hs_CD80_22	CD80	1577.3/1116.7/1091.8/943/1632.4/1102.4	17326/12.908/0/0.86922/0/0	1109.6	0.43461	-9.5964	104050	232160	4.0493	2.5685e-05	0.99997	5.1371e-05	0.00024215	FALSE
Hs_kinpool58_112	BRAF	1927.3/858.39/1304.3/771.26/436.44/1932.1	95.449/0/0/0/0/0	1081.4	0	-10.08	410180	225650	4.0491	2.5706e-05	0.99997	5.1411e-05	0.00024215	FALSE
Hs_kinpool14_394	EPHA7	1054.2/1338.2/1053/1108.4/3284.6/817.13	0/209.76/30.304/0/0/0	1081.3	0	-10.08	998460	225640	4.0491	2.5707e-05	0.99997	5.1414e-05	0.00024215	FALSE
Hs_kinpool58_99	BMPR1B	2367.9/1037.2/1754.6/924.88/901.68/1125.3	0/0.80677/0/1309.9/0/0	1081.2	0	-10.08	433920	225620	4.049	2.5714e-05	0.99997	5.1428e-05	0.00024215	FALSE
Hs_kinpool58_2213	PRKAG2	2442.1/1324.3/2116.6/2513.1/2220.9/1849.9	183.83/0/0/17776/11.132/0	2168.8	5.5659	-8.3683	202680	486800	4.0489	2.5732e-05	0.99997	5.1464e-05	0.00024215	FALSE
Hs_kinpool14_2996	MAST4	482.85/1214.1/947.19/3975.2/836.89/1439.1	1164/0/0/0/24.737/0	1080.6	0	-10.079	1791900	225480	4.0487	2.5756e-05	0.99997	5.1512e-05	0.00024215	FALSE
Hs_kinpool14_2531	FASTKD1	1631.8/1262.7/550.26/249.73/1001.6/1159.5	0/0/0/0/0/0	1080.5	0	-10.079	264200	225460	4.0486	2.5763e-05	0.99997	5.1525e-05	0.00024215	FALSE
Hs_kinpool14_1569	MKNK1	919.38/1737.6/1241.2/2380.7/548.03/745.23	0/0/0/0/0/0	1080.3	0	-10.079	514110	225400	4.0485	2.5778e-05	0.99997	5.1556e-05	0.00024215	FALSE
Hs_kinpool14_1701	DCLK1	802.01/1503.2/1442.1/858.7/926.88/1233.7	0/0/0/0/0/0	1080.3	0	-10.079	96674	225400	4.0484	2.578e-05	0.99997	5.156e-05	0.00024215	FALSE
Hs_kinpool14_2578	ALPK1	272.83/714.33/761.83/1513.4/1410.1/1398	40.654/0/0/0/0/29.623	1079.9	0	-10.078	256870	225320	4.0482	2.5805e-05	0.99997	5.161e-05	0.00024215	FALSE
Hs_kinpool58_1639	CPNE3	1079/1078.9/1655.6/996.57/1323.7/659.63	10.605/0/0/0/0/0	1078.9	0	-10.077	115020	225090	4.0476	2.5872e-05	0.99997	5.1745e-05	0.00024215	FALSE
Hs_kinpool58_1205	PRKX	511.68/984.56/1189.8/1566.9/695.61/1172.1	98.985/0/0/0/0/0	1078.3	0	-10.076	147260	224940	4.0472	2.5917e-05	0.99997	5.1834e-05	0.00024215	FALSE
Hs_kinpool58_975	PIM1	897.76/1256.8/378.49/504.98/1396.6/1277	0/0.80677/0/0/0/616.17	1077.3	0	-10.074	204430	224700	4.0465	2.5989e-05	0.99997	5.1979e-05	0.00024215	FALSE
Hs_HAVCR2_38	HAVCR2	1560.8/2959.6/2144.8/2640.7/2469.3/3245.7	622.19/12.101/0/13.908/100.19/0	2555	13.005	-7.5118	362450	583440	4.0465	2.6e-05	0.99997	5.2e-05	0.00024215	FALSE
Hs_kinpool14_2822	NEK7	1157.2/1708.8/996.68/1158.1/421.14/467.91	0/0/1.7826/0/0/0	1076.9	0	-10.074	243950	224630	4.0463	2.6012e-05	0.99997	5.2025e-05	0.00024215	FALSE
Hs_kinpool14_1499	NME5	503.44/890.18/2542.7/1071.4/1081.7/1414	1872.8/0/0/0/0/0	1076.5	0	-10.074	525320	224530	4.0461	2.6041e-05	0.99997	5.2082e-05	0.00024215	FALSE
Hs_kinpool58_1034	PRKAA2	545.65/761.02/791.91/1360.5/2637.6/1500.7	8.8379/0/0/0/0/0	1076.2	0	-10.073	632100	224460	4.0459	2.6063e-05	0.99997	5.2125e-05	0.00024215	FALSE
Hs_kinpool14_591	IKBKB	1155.1/1076/1076.3/757.08/1969.8/779.46	0/0/0/0/0/0	1076.1	0	-10.073	198960	224440	4.0458	2.607e-05	0.99997	5.2141e-05	0.00024215	FALSE
Hs_kinpool58_1662	BRSK2	815.39/1195.2/1201.5/701.93/956.57/1237.1	0/4.8406/0/0/0/0	1075.9	0	-10.073	55584	224380	4.0457	2.6087e-05	0.99997	5.2173e-05	0.00024215	FALSE
Hs_kinpool14_2743	IP6K3	1644.2/847.46/967.57/1184.1/631.72/1787.2	0/0/0/0/1.2369/0	1075.8	0	-10.073	220370	224370	4.0456	2.6091e-05	0.99997	5.2182e-05	0.00024215	FALSE
Hs_kinpool58_2406	ADCK1	355.19/1029.3/1196.6/1098.2/1438.9/1053.4	0/0/0/0/8.658/0	1075.8	0	-10.073	133780	224360	4.0456	2.6094e-05	0.99997	5.2188e-05	0.00024215	FALSE
Hs_kinpool14_2290	PXK	3013.5/1155.4/995.71/429.35/1632.4/265.91	0/4.0338/0/0/0/0	1075.6	0	-10.072	1030300	224310	4.0455	2.6108e-05	0.99997	5.2216e-05	0.00024215	FALSE
Hs_kinpool58_1088	PRKCD	4926.3/1168.4/1865.3/467.17/982.67/434.81	36826/0/0/0/0/0	1075.5	0	-10.072	3250100	224300	4.0454	2.6112e-05	0.99997	5.2225e-05	0.00024215	FALSE
Hs_kinpool14_2155	EEF2K	678.46/1872.8/908.37/455.35/1241.8/1427.7	19309/0.80677/0/0/0/52730	1075.1	0.40338	-9.5827	271520	224200	4.0452	2.6141e-05	0.99997	5.2282e-05	0.00024215	FALSE
Hs_kinpool58_225	CKM	1066.6/1314.4/1083.1/922.51/433.74/1409.4	0/1.6135/0/0/0/0	1074.8	0	-10.071	120740	224140	4.045	2.6161e-05	0.99997	5.2321e-05	0.00024215	FALSE
Hs_kinpool58_2078	DSTYK	1324/981.58/920.02/1630/1167.1/427.96	0/0/0/0/0/0	1074.4	0	-10.071	165970	224030	4.0447	2.6193e-05	0.99997	5.2386e-05	0.00024215	FALSE
Hs_kinpool58_1059	PRKAG1	1011/1183.3/1137.4/639.69/636.22/1670.8	0/0/0/0/7.4212/0	1074.2	0	-10.07	151280	224000	4.0446	2.6204e-05	0.99997	5.2409e-05	0.00024215	FALSE
Hs_kinpool58_2157	NME7	995.56/1889.6/1290.7/1437.7/889.08/1149.2	13.257/0/0/0/9.8949/1.1849	1220	0.59247	-9.5826	133150	257810	4.0446	2.6211e-05	0.99997	5.2422e-05	0.00024215	FALSE
Hs_kinpool14_2798	LRGUK	1404.3/917/1125.8/1132.9/1022.3/934.67	7559.1/0/0/0/0/0	1074	0	-10.07	32394	223950	4.0445	2.6218e-05	0.99997	5.2436e-05	0.00024215	FALSE
Hs_kinpool58_2134	RPS6KA6	1150/1561.8/752.12/1544.9/996.17/806.85	188.25/0/0/0/1.2369/0	1073.1	0	-10.069	129430	223740	4.0439	2.6284e-05	0.99997	5.2567e-05	0.00024215	FALSE
Hs_kinpool14_1788	MELK	1139.7/1006.4/1255.8/473.47/1393.9/804.57	0/0/0/6.0845/0/0	1073.1	0	-10.069	115360	223730	4.0439	2.6285e-05	0.99997	5.2571e-05	0.00024215	FALSE
Hs_kinpool58_418	EPHB6	2047.7/503.71/1324.7/1392/755/2775.5	0.88379/0.80677/0/99.96/79864/0	1358.4	0.84528	-9.5249	716050	290310	4.0439	2.6286e-05	0.99997	5.2571e-05	0.00024215	FALSE
Hs_kinpool58_1844	NME6	956.44/712.34/1226.7/1189.6/1204/433.67	327/0.80677/0/0/0/0	1073	0	-10.069	121360	223720	4.0439	2.6289e-05	0.99997	5.2578e-05	0.00024215	FALSE
Hs_kinpool58_1776	ULK2	954.38/1191.2/1945.8/678.3/1893.4/878.75	12.373/0/0/0/0/0	1072.8	0	-10.069	331360	223670	4.0437	2.6304e-05	0.99997	5.2608e-05	0.00024215	FALSE
Hs_kinpool14_605	IRAK1	753.62/1391.9/746.3/1994.7/1404.7/683.6	0/0/0/0/0/0	1072.8	0	-10.068	284380	223660	4.0437	2.6307e-05	0.99997	5.2613e-05	0.00024215	FALSE
Hs_kinpool58_1661	BRSK2	1056.3/1088.9/1283/1368.4/706.41/815.98	0/0/0/0/0/0	1072.6	0	-10.068	66447	223630	4.0436	2.6318e-05	0.99997	5.2637e-05	0.00024215	FALSE
Hs_kinpool58_293	CSNK1G2	1269.4/874.28/1970.1/1740.2/532.73/766.91	0/0/0/26.077/0/0	1071.9	0	-10.067	343050	223460	4.0431	2.6371e-05	0.99997	5.2742e-05	0.00024215	FALSE
Hs_kinpool14_813	ROR1	714.5/1250.8/891.87/711.38/1455.1/1281.6	0/0/0/0/119.98/0	1071.3	0	-10.067	102560	223340	4.0428	2.6407e-05	0.99997	5.2814e-05	0.00024215	FALSE
Hs_kinpool58_1732	STK17A	985.27/1012.4/939.42/1258.1/1130.3/2178.6	0/0/0/0/1789.7/0	1071.3	0	-10.067	258550	223330	4.0428	2.6409e-05	0.99997	5.2818e-05	0.00024215	FALSE
Hs_kinpool14_1193	MAP2K6	1983.9/1105.8/1431.5/1036.7/480.54/427.96	0/0/0/0/0/0	1071.3	0	-10.066	345570	223320	4.0428	2.6413e-05	0.99997	5.2826e-05	0.00024215	FALSE
Hs_kinpool58_2290	PXK	475.65/1664.1/1065.6/1076.9/1755.7/901.58	64.517/0/0/0/0/15.404	1071.3	0	-10.066	240700	223320	4.0428	2.6413e-05	0.99997	5.2827e-05	0.00024215	FALSE
Hs_kinpool14_1144	MAPK3	754.65/1172.3/1816.7/1651.2/775.7/970.05	0/0/0/112.13/0/23.699	1071.2	0	-10.066	220050	223300	4.0427	2.6418e-05	0.99997	5.2835e-05	0.00024215	FALSE
Hs_kinpool58_2679	DCLK3	1080/414.29/1568.3/1062/678.51/1452.8	2209.5/0/76.65/0/0/0	1071	0	-10.066	195710	223250	4.0426	2.6434e-05	0.99997	5.2867e-05	0.00024215	FALSE
Hs_kinpool14_112	BRAF	1274.6/765/1164.6/387.6/977.27/1216.6	0/0/0/0/0/24.884	1070.9	0	-10.066	128150	223240	4.0425	2.6437e-05	0.99997	5.2874e-05	0.00024215	FALSE
Hs_kinpool14_2454	RBKS	1825.4/1623.4/493/845.31/841.39/1296.4	3417.6/0/0/0/0/0	1070.9	0	-10.066	272580	223230	4.0425	2.644e-05	0.99997	5.288e-05	0.00024215	FALSE
Hs_kinpool58_661	LIMK2	570.36/1135.6/1474.2/438.8/1006.1/1168.6	0/0/0/0.86922/0/0	1070.8	0	-10.066	166110	223220	4.0425	2.6444e-05	0.99997	5.2888e-05	0.00024215	FALSE
Hs_kinpool14_1903	PLK2	1122.2/778.91/906.43/1655.2/1092.5/1048.8	0/0/0/5.2153/4.9475/0	1070.6	0	-10.066	91472	223170	4.0424	2.6458e-05	0.99997	5.2916e-05	0.00024215	FALSE
Hs_kinpool14_2847	PDIK1L	1767.7/1582.6/1552.8/512.86/1253.5/2684.2	607.16/1.6135/0/20.861/1.2369/0	1567.7	1.4252	-9.3373	499680	340120	4.0422	2.6476e-05	0.99997	5.2952e-05	0.00024215	FALSE
Hs_kinpool58_903	PFKFB4	1013.1/646.77/947.19/1674.9/1407.4/1127.5	0/0/0/558.04/7.4212/0	1070.3	0	-10.065	136050	223100	4.0422	2.6481e-05	0.99997	5.2962e-05	0.00024215	FALSE
Hs_kinpool58_2075	SHPK	338.72/1482.3/1702.2/917.79/1220.2/774.9	1071.2/0/0/0/0/0	1069	0	-10.063	247470	222800	4.0413	2.6573e-05	0.99997	5.3146e-05	0.00024215	FALSE
HGLibA_37885	PPFIBP1	574.48/1500.2/1096.6/682.23/1041.2/1638.8	364.12/0/0/0/0/0	1068.9	0	-10.063	181260	222780	4.0413	2.6581e-05	0.99997	5.3162e-05	0.00024215	FALSE
Hs_kinpool58_688	MATK	1274.6/277.19/1097.6/880.76/2301.9/1039.7	0/0/0/0/0/0	1068.6	0	-10.063	445340	222720	4.0411	2.66e-05	0.99997	5.32e-05	0.00024215	FALSE
Hs_kinpool14_539	GSK3A	1210.7/1026.3/460.98/1110/927.78/1234.8	0/0/0/0/127.4/0	1068.1	0	-10.062	87995	222600	4.0408	2.6635e-05	0.99997	5.327e-05	0.00024215	FALSE
Hs_kinpool58_2901	NRK	2035.4/1035.2/395.96/163.86/1246.3/1100.2	1089.7/0/0/0/0/0	1067.7	0	-10.062	447720	222500	4.0405	2.6668e-05	0.99997	5.3336e-05	0.00024215	FALSE
Hs_kinpool58_2657	BRSK1	1094.4/1121.7/1570.2/1040.7/752.3/432.53	0/0/0/0/0/0	1067.5	0	-10.061	151940	222460	4.0404	2.6679e-05	0.99997	5.3358e-05	0.00024215	FALSE
Hs_kinpool58_953	PIK3C2B	3092.7/1082.9/1052/1014.7/1602.7/801.15	73.355/0/0/0/6.1843/0	1067.5	0	-10.061	892480	222440	4.0404	2.6685e-05	0.99997	5.3369e-05	0.00024215	FALSE
Hs_kinpool58_1597	RIPK1	1634.9/1037.2/1097.6/1622.1/634.42/539.8	0/0/0/2613.7/0/0	1067.4	0	-10.061	219480	222430	4.0403	2.6688e-05	0.99997	5.3376e-05	0.00024215	FALSE
Hu_FLNB_2	FLNB	1904.6/1288.6/732.71/868.94/541.73/1265.6	10.605/0/0/0/14.842/0	1067.3	0	-10.061	243390	222400	4.0403	2.6697e-05	0.99997	5.3394e-05	0.00024215	FALSE
Hs_kinpool14_2583	ITPKC	1063.5/1451.5/1162.6/873.67/1070.9/724.69	83.076/0/0/0/0/0	1067.2	0	-10.061	62319	222380	4.0402	2.6704e-05	0.99997	5.3409e-05	0.00024215	FALSE
Hs_kinpool14_3006	IDNK	1167.5/1276.6/557.06/727.14/2334.3/966.63	0/0/0/15.646/49.475/0	1067.1	0	-10.061	409130	222350	4.0401	2.6713e-05	0.99997	5.3427e-05	0.00024215	FALSE
Hs_kinpool14_1724	MAPKAPK2	1112.9/1414.7/1581.9/1290.4/1134.8/713.27	70.703/0/1.7826/0/0/1.1849	1212.6	0.59247	-9.5738	89722	256090	4.0401	2.6719e-05	0.99997	5.3437e-05	0.00024215	FALSE
Hs_kinpool14_2324	RFK	817.45/695.45/1053.9/1422.8/1079.9/2455.9	0/0/0/0/0/0	1066.9	0	-10.061	451320	222320	4.04	2.6725e-05	0.99997	5.345e-05	0.00024215	FALSE
Hs_kinpool58_777	NME1	1559.7/1107.8/1144.2/456.14/1025.9/491.87	8641.7/16.135/0/0/0/0	1066.8	0	-10.06	191160	222290	4.0399	2.6731e-05	0.99997	5.3463e-05	0.00024215	FALSE
Hs_kinpool58_1616	TRIM24	1659.6/1792.3/552.2/1306.2/347.35/827.4	3.5352/0/0/0/0/0	1066.8	0	-10.06	354950	222290	4.0399	2.6733e-05	0.99997	5.3467e-05	0.00024215	FALSE
Hs_kinpool58_1450	TYRO3	1708/1217/1001.5/438.02/1131.2/665.34	0/0/0/32.161/0/0	1066.3	0	-10.06	199690	222190	4.0397	2.6765e-05	0.99997	5.353e-05	0.00024225	FALSE
Hs_kinpool14_2202	CDKL3	1173.7/1575.7/1668.3/683.02/676.71/958.64	2657.6/0/0/7.823/0/0	1066.2	0	-10.06	188750	222140	4.0395	2.6779e-05	0.99997	5.3557e-05	0.00024225	FALSE
Hs_kinpool58_780	NME1	525.06/997.48/1380/872.09/1132.1/1491.6	0/0/0/0/0/0	1064.8	0	-10.058	123810	221820	4.0387	2.6879e-05	0.99997	5.3759e-05	0.000243	FALSE
Hs_kinpool58_1250	RAF1	609.49/901.11/530.85/1226.6/1360.6/2017.7	30.049/0/0/0/0/8.2946	1063.9	0	-10.056	308280	221610	4.0381	2.6945e-05	0.99997	5.3891e-05	0.00024318	FALSE
Hs_kinpool58_230	CKMT1A_and_CKMT1B	1325/713.33/802.59/2266.5/554.33/1686.7	0/0/0/31.292/77.922/0	1063.8	0	-10.056	470680	221600	4.038	2.6949e-05	0.99997	5.3898e-05	0.00024318	FALSE
Hs_kinpool58_2880	STKLD1	673.32/958.73/1168.5/813.01/1302.1/1475.6	32.7/0/0/0/55.659/0	1063.6	0	-10.056	92753	221550	4.0379	2.6964e-05	0.99997	5.3929e-05	0.00024318	FALSE
Hs_kinpool14_2436	TAOK1	628.02/675.58/1034.5/1169.1/1092.5/1577.2	0/0.80677/0/1148.2/0/0	1063.5	0	-10.056	123370	221530	4.0379	2.6972e-05	0.99997	5.3943e-05	0.00024318	FALSE
Hs_kinpool58_2152	TBK1	2290.7/2357.6/765.71/662.54/1040.3/1085.3	22.095/0/0/0/8.658/0	1062.8	0	-10.055	686750	221370	4.0374	2.7023e-05	0.99997	5.4046e-05	0.00024318	FALSE
Hs_kinpool58_91	BLK	1005.9/764/1500.4/1519.7/1119.5/667.62	100.75/0.80677/0/0/0/0	1062.7	0	-10.055	130430	221340	4.0373	2.7033e-05	0.99997	5.4065e-05	0.00024318	FALSE
Hs_kinpool58_933	PHKA2	808.19/1100.8/960.78/1024.1/1394.8/1368.3	0/0/0/0/0/0	1062.5	0	-10.055	56391	221300	4.0372	2.7046e-05	0.99997	5.4092e-05	0.00024318	FALSE
Hs_kinpool58_2348	PLXNA3	678.46/1216/1345.1/259.97/1403.8/908.42	369.42/0.80677/0/0/0/0	1062.2	0	-10.054	206980	221240	4.0371	2.7063e-05	0.99997	5.4127e-05	0.00024318	FALSE
Hs_kinpool14_2308	ETNK2	464.32/445.09/807.44/1515.7/1316.5/1321.6	0/0/0/6.9538/0/0	1062	0	-10.054	228120	221180	4.0369	2.7082e-05	0.99997	5.4163e-05	0.00024318	FALSE
Hs_kinpool14_2199	VRK3	981.15/1142.5/1598.4/489.22/571.43/1263.3	0/0/0/0/2.4737/0	1061.8	0	-10.054	181980	221150	4.0368	2.7092e-05	0.99997	5.4185e-05	0.00024318	FALSE
Hs_kinpool14_2369	AGK	1221/1884.7/1238.3/262.34/902.58/540.95	74.238/0/0/0/0/0	1061.8	0	-10.054	333880	221140	4.0368	2.7095e-05	0.99997	5.4189e-05	0.00024318	FALSE
Hs_kinpool58_340	DCK	1368.3/996.48/1126.7/887.85/758.6/1568.1	0/0/0/0/0/0	1061.6	0	-10.053	96203	221100	4.0367	2.7109e-05	0.99997	5.4219e-05	0.00024318	FALSE
Hs_kinpool58_2246	ZAK	1129.4/1013.4/980.19/1301.4/1108.7/746.37	0/0/0/15.646/58.133/0	1061	0	-10.053	34512	220960	4.0363	2.7153e-05	0.99997	5.4306e-05	0.00024321	FALSE
Hs_kinpool58_1007	PKD2	862.75/1745.6/1496.5/340.33/960.17/1161.8	0/0/0/12355/0/0	1061	0	-10.053	247460	220950	4.0363	2.7155e-05	0.99997	5.4311e-05	0.00024321	FALSE
Hs_kinpool14_183	CDK3	422.11/650.74/1345.1/1762.3/776.6/1390	1152.5/0/0/2538.1/0/0	1060.8	0	-10.052	267630	220920	4.0362	2.7165e-05	0.99997	5.4331e-05	0.00024321	FALSE
HGLibA_27244	LRRC1	1481.5/933.89/714.27/1187.2/488.64/1448.2	6221/0/0/0/0/0	1060.6	0	-10.052	161320	220850	4.036	2.7187e-05	0.99997	5.4373e-05	0.00024324	FALSE
Hs_kinpool58_1259	TRIM27	807.16/1044.2/1849.7/1436.9/1022.3/1076.2	0.88379/0/0/0/0/0	1060.2	0	-10.051	166260	220770	4.0358	2.7214e-05	0.99997	5.4428e-05	0.00024333	FALSE
Hs_kinpool14_2501	WNK3	785.54/683.53/1803.2/1151/1599.1/967.77	0/0/0/14.777/0/0	1059.4	0	-10.05	215510	220580	4.0352	2.7273e-05	0.99997	5.4547e-05	0.00024333	FALSE
Hs_kinpool14_2209	TAOK3	719.65/1381/911.28/1804.1/471.54/1207.4	0/0/0/0/1.2369/0	1059.4	0	-10.05	232560	220580	4.0352	2.7275e-05	0.99997	5.4549e-05	0.00024333	FALSE
Hs_kinpool58_656	LCK	1446.5/730.22/1116.1/1002.1/1184.2/876.47	6130/0/0/0/14.842/0	1059.1	0	-10.05	62750	220510	4.035	2.7296e-05	0.99997	5.4592e-05	0.00024333	FALSE
Hs_kinpool58_2627	TSSK1B	495.21/346.73/1727.5/749.2/1366.9/2087.3	0/0/0/713.63/0/0	1058.1	0	-10.049	504210	220280	4.0344	2.737e-05	0.99997	5.4741e-05	0.00024333	FALSE
Hs_kinpool14_293	CSNK1G2	1004.8/1780.4/1111.2/711.38/1566.7/375.47	0/0/0/9.5614/0/0	1058	0	-10.049	274440	220270	4.0344	2.7374e-05	0.99997	5.4747e-05	0.00024333	FALSE
Hs_kinpool14_2435	TAOK1	1073.8/1042.2/1139.3/1430.6/668.61/814.84	0/1.6135/0/0/0/0	1058	0	-10.048	71345	220270	4.0344	2.7375e-05	0.99997	5.475e-05	0.00024333	FALSE
Hs_kinpool58_2408	ADCK1	885.4/519.6/1230.6/728.71/1736.8/1430	0/0/158.65/0/110.08/0	1058	0	-10.048	211390	220260	4.0344	2.7376e-05	0.99997	5.4751e-05	0.00024333	FALSE
Hs_kinpool14_2279	CROT	1702.9/562.32/816.17/992.63/1123.1/1212	0/0/0/2.6077/80.396/0	1057.8	0	-10.048	150450	220230	4.0343	2.7386e-05	0.99997	5.4773e-05	0.00024333	FALSE
Hs_kinpool58_2826	TRPM6	2073.5/919.98/1018/1771/1097/645.94	0/0/0/0/2.4737/0	1057.5	0	-10.048	346540	220150	4.034	2.7412e-05	0.99997	5.4824e-05	0.00024333	FALSE
Hs_kinpool14_2335	PI4K2A	698.03/1337.3/1258.7/1289.6/636.22/855.93	0/0/0/0/25.974/0	1057.3	0	-10.048	103970	220110	4.0339	2.7425e-05	0.99997	5.485e-05	0.00024333	FALSE
HGLibA_49690	TM4SF1	4343.6/863.35/1112.2/765.74/1002.5/1351.2	0/0/0/0/1.2369/24.884	1057.3	0	-10.048	2203000	220110	4.0339	2.7425e-05	0.99997	5.485e-05	0.00024333	FALSE
Hs_kinpool58_1774	ULK2	1327.1/1654.2/786.09/1507.8/206.97/671.05	405.66/0/0/148.64/0/0	1056.6	0	-10.047	315510	219940	4.0335	2.748e-05	0.99997	5.496e-05	0.00024333	FALSE
Hs_kinpool14_1565	PDXK	701.11/1043.2/1079.2/1446.4/1053.8/1059.1	38.887/0/0/0/0/0	1056.4	0	-10.046	55807	219900	4.0334	2.7492e-05	0.99997	5.4984e-05	0.00024333	FALSE
Hs_kinpool58_400	EPHA8	659.93/454.03/1331.5/2355.5/996.17/1116.1	8.8379/0/0/0/0/0	1056.1	0	-10.046	458180	219840	4.0332	2.7512e-05	0.99997	5.5024e-05	0.00024333	FALSE
Hs_kinpool14_1810	GNE	1227.2/1856.9/1216/770.47/896.28/809.14	1773.8/0/0/0/661.72/0	1056.1	0	-10.046	172830	219840	4.0332	2.7512e-05	0.99997	5.5024e-05	0.00024333	FALSE
Hs_kinpool58_2984	CDKL4	2207.3/916.01/1195.6/638.12/343.75/2219.7	0/1.6135/0/0/0/0	1055.8	0	-10.046	680240	219770	4.033	2.7536e-05	0.99997	5.5073e-05	0.00024333	FALSE
Hs_kinpool14_777	NME1	1117/994.5/1312.1/694.84/1221.1/732.67	4738.9/0/0/0/16.079/0	1055.8	0	-10.045	67044	219760	4.033	2.754e-05	0.99997	5.508e-05	0.00024333	FALSE
Hs_kinpool14_2033	PIP5K1C	1246.8/1258.8/627.9/1325.1/863.89/705.28	0/0/0/0/0/0	1055.3	0	-10.045	98535	219650	4.0327	2.7573e-05	0.99997	5.5146e-05	0.00024333	FALSE
Hs_kinpool58_399	EPHA8	2207.3/655.71/1093.7/685.39/1628.8/1016.8	0/0/0/0/0/0	1055.3	0	-10.045	391110	219640	4.0326	2.7576e-05	0.99997	5.5152e-05	0.00024333	FALSE
Hs_kinpool14_1214	PRPS2	1676.1/1163.4/704.57/946.94/919.68/1452.8	0/0/0/0/0/0	1055.2	0	-10.045	141670	219620	4.0326	2.7585e-05	0.99997	5.5171e-05	0.00024333	FALSE
Hs_kinpool14_2925	ANKK1	375.78/945.81/1128.7/1764.7/2249.7/981.46	0/0/0/0/12667/0	1055.1	0	-10.044	482980	219590	4.0325	2.7593e-05	0.99997	5.5185e-05	0.00024333	FALSE
HGLibA_10977	CPNE9	794.8/2184.7/1175.3/372.63/1839.4/934.67	0/0/0/0/0/0	1055	0	-10.044	490760	219570	4.0324	2.76e-05	0.99997	5.5201e-05	0.00024333	FALSE
Hs_kinpool58_2615	RIOK1	569.33/925.94/1624.6/668.05/1886.2/1183.5	0/0/1.7826/1655/0/0	1054.7	0	-10.044	286860	219510	4.0323	2.762e-05	0.99997	5.524e-05	0.00024335	FALSE
Hs_kinpool58_747	MST1R	880.25/556.36/1228.6/1451.1/784.7/1717.6	261.6/0/0/3836.7/0/0	1054.4	0	-10.044	195720	219450	4.0321	2.7639e-05	0.99997	5.5279e-05	0.00024337	FALSE
Hs_kinpool14_1698	MAP3K13	1416.6/1653.2/1212.1/463.23/896.28/713.27	0/0.80677/0/38.246/0/0	1054.2	0	-10.043	201100	219400	4.032	2.7657e-05	0.99997	5.5314e-05	0.00024337	FALSE
Hs_kinpool14_1064	PRKAR1A	4573.2/1078.9/1499.4/1028.1/943.98/912.99	0/0/0/0/0/20.144	1053.5	0	-10.042	2524000	219240	4.0315	2.7709e-05	0.99997	5.5418e-05	0.00024367	FALSE
HGLibB_08822	CDKN2A	2776.7/845.47/1082.1/403.35/1023.2/1746.1	0/0/0/0/0/0	1052.6	0	-10.041	783880	219030	4.031	2.7775e-05	0.99997	5.5551e-05	0.00024384	FALSE
Hs_kinpool58_2207	NME8	723.76/1321.4/835.58/1167.5/937.68/1334.1	0/0.80677/0/23253/3.7106/0	1052.6	0.40338	-9.5522	66624	219030	4.0309	2.7778e-05	0.99997	5.5555e-05	0.00024384	FALSE
Hs_kinpool14_2861	AK8	501.38/1212.1/1792.5/2137.3/892.68/700.72	5062.4/0/0/325.96/0/0	1052.4	0	-10.041	440610	218970	4.0308	2.7794e-05	0.99997	5.5588e-05	0.00024384	FALSE
Hs_kinpool58_313	DGKA	645.52/873.29/1323.7/2639.1/1231/598.01	0/16.942/0/2303.4/0/0	1052.2	0	-10.041	605560	218930	4.0307	2.781e-05	0.99997	5.5621e-05	0.00024384	FALSE
Hs_kinpool14_2980	NEK5	1117/1053.1/601.7/1050.1/638.92/3491	0/0/1.7826/5.2153/0/0	1051.6	0	-10.04	1265600	218800	4.0303	2.7851e-05	0.99997	5.5702e-05	0.00024384	FALSE
Hs_kinpool14_1828	HIPK3	1267.4/1740.6/1089.8/775.19/1013.3/934.67	972.17/0/0/0/1607.9/0	1051.6	0	-10.04	122870	218790	4.0303	2.7856e-05	0.99997	5.5712e-05	0.00024384	FALSE
Hs_kinpool58_2504	WNK3	3871.1/1195.2/1957.5/2945.6/986.27/2530.1	4161.8/16.135/0/0/0/14.219	2243.8	7.1096	-8.1127	1197100	505440	4.0301	2.7873e-05	0.99997	5.5746e-05	0.00024384	FALSE
Hs_kinpool58_1538	PIK3R3	412.84/2195.6/350.34/2543/1589.2/802.29	0/0/0/2.1692e+05/54.422/1.1849	1195.7	0.59247	-9.5536	890440	252160	4.0298	2.7915e-05	0.99997	5.583e-05	0.00024384	FALSE
Hs_kinpool58_748	MST1R	515.8/1176.3/1439.2/924.88/2141.7/414.27	0/0/0/138.21/12.369/0	1050.6	0	-10.038	412820	218560	4.0297	2.7929e-05	0.99997	5.5858e-05	0.00024384	FALSE
Hs_kinpool58_2184	MINK1	1444.4/777.91/1090.8/1942.7/745.1/1008.9	0/0/0/0/0/0	1049.8	0	-10.037	224620	218390	4.0292	2.7986e-05	0.99997	5.5972e-05	0.00024384	FALSE
Hs_kinpool58_2131	NMRK2	953.35/1316.4/1146.1/408.08/1789/611.7	0/0/0/0/4559.1/0	1049.7	0	-10.037	247950	218370	4.0291	2.7993e-05	0.99997	5.5986e-05	0.00024384	FALSE
Hs_kinpool58_1524	DYRK3	2327.8/733.2/1846.8/1240/593.92/859.35	0/8.0677/0/2.6077/0/0	1049.7	0	-10.037	529860	218350	4.0291	2.7998e-05	0.99997	5.5997e-05	0.00024384	FALSE
Hs_kinpool58_1768	IKBKE	681.55/1441.6/848.2/1265.2/619.12/1250.8	0/0/0/214.7/0/0	1049.5	0	-10.037	120380	218310	4.029	2.8012e-05	0.99997	5.6023e-05	0.00024384	FALSE
Hs_kinpool14_2854	NEK10	1581.4/1150.5/1124.8/711.38/502.13/973.47	4197.1/0/0/0/0/0	1049.1	0	-10.036	143650	218230	4.0287	2.804e-05	0.99997	5.6079e-05	0.00024384	FALSE
Hs_kinpool58_1410	TGFBR3	981.15/1116.7/842.38/906.76/1555/1985.8	0/12.101/85.563/0/0/0	1048.9	0	-10.036	241160	218180	4.0286	2.8055e-05	0.99997	5.6111e-05	0.00024384	FALSE
Hs_kinpool58_2138	STK39	1191.2/990.52/632.75/659.39/2021.1/1107	1409.6/12.101/0/0/0/0	1048.8	0	-10.036	259450	218140	4.0285	2.8068e-05	0.99997	5.6136e-05	0.00024384	FALSE
Hs_kinpool14_1861	TESK2	1124.3/992.51/818.11/1103.7/1247.2/769.19	0/16.942/0/0/2148.4/0	1048.1	0	-10.035	36465	217990	4.0281	2.8117e-05	0.99997	5.6235e-05	0.00024384	FALSE
Hs_kinpool58_2928	ANKK1	890.55/1263.7/874.4/456.92/1888.9/1205.1	87.495/0/0/0/11.132/0	1047.8	0	-10.035	236530	217930	4.0279	2.8137e-05	0.99997	5.6275e-05	0.00024384	FALSE
Hs_kinpool58_1055	PRKACG	1066.6/1345.2/855.96/1024.9/1957.2/1028.3	0/0/0/4.3461/0/0	1047.4	0	-10.034	190870	217840	4.0276	2.8169e-05	0.99997	5.6339e-05	0.00024384	FALSE
Hs_kinpool58_848	CDK16	1496.9/1352.2/1048.1/657.81/447.24/1046.5	469.29/0/0/0/0/0	1047.3	0	-10.034	161380	217810	4.0276	2.8178e-05	0.99997	5.6356e-05	0.00024384	FALSE
Hs_kinpool14_2034	PIP5K1C	2732.4/1029.3/1659.5/1233.7/1987.8/1311.3	2183.8/1.6135/0/0.86922/35.869/0	1485.4	1.2414	-9.3732	427900	320450	4.0276	2.8179e-05	0.99997	5.6357e-05	0.00024384	FALSE
Hs_kinpool58_1407	TGFBR2	1100.6/1126.6/1710/371.84/984.47/994.02	342.03/22.589/0/0/0/0	1047.3	0	-10.034	182260	217810	4.0276	2.8179e-05	0.99997	5.6359e-05	0.00024384	FALSE
Hs_kinpool14_1802	OXSR1	1644.2/1737.6/621.11/1027.3/1067.3/773.76	0/0/0/0/0/0	1047.3	0	-10.034	218020	217800	4.0275	2.8181e-05	0.99997	5.6362e-05	0.00024384	FALSE
Hs_kinpool14_132	DDR1	1073.8/708.37/1072.4/1436.2/871.99/1021.4	0/0/0/1947.9/0/0	1046.9	0	-10.033	59749	217710	4.0273	2.821e-05	0.99997	5.642e-05	0.00024384	FALSE
Hs_kinpool58_1574	CASK	1651.4/385.48/953.01/1059.6/1069.1/1034	0/0/0/139.08/0/0	1046.8	0	-10.033	162490	217690	4.0272	2.8219e-05	0.99997	5.6438e-05	0.00024384	FALSE
Hs_kinpool58_2587	COASY	891.58/1622.4/1153.9/1771/764/939.24	0/0/0/0/0/0	1046.6	0	-10.033	196650	217640	4.0271	2.8235e-05	0.99997	5.647e-05	0.00024384	FALSE
Hs_kinpool58_1976	FASTKD2	784.51/1014.4/908.37/1696.1/1347.1/1078.5	0/0/0/0/0/0	1046.4	0	-10.033	120450	217600	4.027	2.8247e-05	0.99997	5.6493e-05	0.00024384	FALSE
Hs_kinpool58_493	FYN	286.21/965.68/612.37/1962.4/1219.3/1126.4	0/0/0/0/0/0	1046	0	-10.032	329620	217520	4.0268	2.8275e-05	0.99997	5.6551e-05	0.00024384	FALSE
Hs_kinpool58_1196	MAP2K6	244/806.72/615.28/1313.3/1285/1616	0/0/0/0/0/0	1045.9	0	-10.032	267870	217480	4.0267	2.8288e-05	0.99997	5.6576e-05	0.00024384	FALSE
Hs_kinpool58_2860	SGK223	486.97/1457.5/1147.1/653.87/1018.7/1072.8	0/0/356.51/0/0/0	1045.7	0	-10.032	129400	217440	4.0266	2.83e-05	0.99997	5.6601e-05	0.00024384	FALSE
Hs_kinpool14_2839	TTBK2	1063.5/1433.6/1027.7/1017/598.42/1726.7	283.7/0/0/0/0/0	1045.6	0	-10.032	163170	217420	4.0265	2.8307e-05	0.99997	5.6615e-05	0.00024384	FALSE
Hs_kinpool58_27	ACVRL1	2342.2/922.96/1144.2/613.7/1201.3/946.09	0/0/0/3.4769/6.1843/0	1045.1	0	-10.031	385490	217310	4.0262	2.8345e-05	0.99997	5.6689e-05	0.00024384	FALSE
Hs_kinpool14_476	FLT3	869.96/1096.8/850.14/993.42/1101.5/1144.7	62.749/0/0/0/0/0	1045.1	0	-10.031	17426	217310	4.0262	2.8346e-05	0.99997	5.6692e-05	0.00024384	FALSE
Hs_kinpool14_2204	CDKL3	1174.7/1037.2/1053/523.89/825.19/1426.5	29.165/0/0/171.24/0/0	1045.1	0	-10.031	96488	217300	4.0262	2.8348e-05	0.99997	5.6696e-05	0.00024384	FALSE
Hs_kinpool14_2837	TTBK2	2621.2/1296.5/899.64/529.4/1189.6/875.33	0/0/0/17.384/0/0	1044.6	0	-10.03	577040	217200	4.0259	2.8383e-05	0.99997	5.6766e-05	0.00024384	FALSE
Hs_kinpool14_2879	STKLD1	1214.9/757.05/874.4/1679.6/1263.4/700.72	0/0/0/0/8.658/0	1044.6	0	-10.03	142000	217190	4.0259	2.8384e-05	0.99997	5.6768e-05	0.00024384	FALSE
Hs_kinpool14_677	MARK1	603.31/405.35/1066.6/1022.6/1359.7/1877.3	0/0/1.7826/102.57/0/0	1044.6	0	-10.03	279420	217180	4.0258	2.8389e-05	0.99997	5.6778e-05	0.00024384	FALSE
Hs_kinpool58_2112	SRPK3	1458.9/2384.4/1093.7/829.55/453.54/995.16	0/0/0/0/0/22.514	1044.4	0	-10.03	473490	217150	4.0257	2.8398e-05	0.99997	5.6796e-05	0.00024384	FALSE
Hs_kinpool14_85	BCR	786.57/1128.6/1435.3/959.54/924.18/1578.3	0/0/0/11.3/11.132/0	1044.1	0	-10.029	106700	217070	4.0255	2.8426e-05	0.99997	5.6853e-05	0.00024384	FALSE
Hs_kinpool58_1189	MAP2K5	2610.9/1759.5/2645.5/1292/2887.7/979.18	32089/1.6135/0/12.169/11.132/0	2185.2	6.3726	-8.212	664040	490880	4.0254	2.8444e-05	0.99997	5.6888e-05	0.00024384	FALSE
Hs_kinpool58_2196	IRAK4	1150/993.5/1070.4/892.58/1016/1395.7	35.352/0/0/0/0/0	1043.2	0	-10.028	32465	216870	4.0249	2.8494e-05	0.99997	5.6988e-05	0.00024384	FALSE
Hs_kinpool58_2158	NME7	895.7/973.63/1112.2/384.45/1767.4/1936.7	0/0/0/0/0/17114	1042.9	0	-10.028	357700	216800	4.0248	2.8517e-05	0.99997	5.7035e-05	0.00024384	FALSE
Hs_kinpool58_1290	RPS6KA3	2803.4/917/472.62/1450.3/499.43/1168.6	1074.7/0/0/0/0/0	1042.8	0	-10.028	783580	216780	4.0247	2.8524e-05	0.99997	5.7048e-05	0.00024384	FALSE
Hs_kinpool14_2416	SCYL3	833.92/714.33/909.34/2476.8/1697.2/1175.5	1528.1/0/0/0/0/0	1042.4	0	-10.027	534570	216680	4.0244	2.8556e-05	0.99997	5.7111e-05	0.00024384	FALSE
Hs_kinpool58_771	NEK2	1477.4/1503.2/919.04/972.14/1081.7/1003.1	77.774/2.4203/0/0/0/0	1042.4	0	-10.027	84950	216680	4.0244	2.8556e-05	0.99997	5.7112e-05	0.00024384	FALSE
Hs_kinpool58_2988	NME9	242.97/838.52/559.97/1301.4/1292.2/1246.2	0/0/0/0/0/0	1042.4	0	-10.027	216880	216680	4.0244	2.8558e-05	0.99997	5.7117e-05	0.00024384	FALSE
Hs_kinpool14_2304	ULK4	1789.3/867.33/862.76/1217.2/274.46/1484.7	236.86/0/0/0.86922/0/0	1042.2	0	-10.027	287370	216650	4.0243	2.8569e-05	0.99997	5.7137e-05	0.00024384	FALSE
Hs_kinpool14_2134	RPS6KA6	1868.6/1160.4/963.69/416.75/274.46/1120.7	0/0/0/0/0/7288.6	1042.2	0	-10.027	337970	216630	4.0243	2.8572e-05	0.99997	5.7145e-05	0.00024384	FALSE
Hs_kinpool58_2435	TAOK1	524.03/957.74/1954.5/1010/1073.6/1160.6	0/0/0/0/0/9.4795	1041.8	0	-10.026	224890	216540	4.024	2.8606e-05	0.99997	5.7212e-05	0.0002439	FALSE
Hs_kinpool14_2274	GSAP	4254/1025.3/1113.1/783.07/1209.4/716.7	792.76/2.4203/0/0.86922/0/0	1069.2	0.43461	-9.543	2074600	222850	4.0239	2.8617e-05	0.99997	5.7233e-05	0.0002439	FALSE
Hs_kinpool58_849	CDK17	1349.7/1756.5/742.42/1340/586.72/690.45	1819.7/0/0/0/0/1.1849	1041.2	0	-10.025	223000	216410	4.0237	2.8647e-05	0.99997	5.7294e-05	0.0002439	FALSE
Hs_kinpool58_433	ERN1	1418.7/1079.9/948.16/2042.8/1002.5/705.28	0/0/0/0/101.42/0	1041.2	0	-10.025	254030	216410	4.0237	2.8649e-05	0.99997	5.7298e-05	0.0002439	FALSE
Hs_kinpool14_790	NME4	1433.1/1127.6/953.01/515.22/1746.7/496.44	8978.4/0/0/0/0/0	1040.3	0	-10.024	248000	216200	4.0231	2.8718e-05	0.99997	5.7436e-05	0.00024407	FALSE
Hs_kinpool14_2124	EIF2AK1	1199.4/834.54/881.2/4128.9/2236.2/570.62	0/0/0/0/0/0	1040.3	0	-10.024	2256600	216200	4.0231	2.8719e-05	0.99997	5.7438e-05	0.00024407	FALSE
Hs_kinpool14_2312	PANK4	590.95/1272.7/1026.8/450.62/1053.8/1280.5	0/12.101/0/215.57/0/0	1040.3	0	-10.024	132330	216190	4.0231	2.8722e-05	0.99997	5.7444e-05	0.00024407	FALSE
Hs_kinpool58_185	CDK4	577.57/666.64/1143.2/1318.8/934.98/1450.5	26.514/0/0/0/72.975/0	1039.1	0	-10.023	124180	215920	4.0223	2.8813e-05	0.99997	5.7626e-05	0.00024417	FALSE
Hs_kinpool14_2544	PEAK1	1241.6/621.93/649.25/1301.4/1018.7/1059.1	4993.4/0/0/0/8.658/0	1038.9	0	-10.022	87302	215870	4.0222	2.8832e-05	0.99997	5.7663e-05	0.00024417	FALSE
Hs_kinpool58_2300	NMRK1	1011/1295.5/1066.6/1006.8/485.04/1781.5	931.52/0/0/0/0/0	1038.8	0	-10.022	185340	215850	4.0221	2.8838e-05	0.99997	5.7676e-05	0.00024417	FALSE
Hs_kinpool58_2031	SIK3	1909.8/931.9/586.17/1019.4/1481.2/1056.8	0/0/0/0/0/0	1038.1	0	-10.021	234480	215690	4.0217	2.8892e-05	0.99997	5.7784e-05	0.00024417	FALSE
Hu_TIGIT_2	TIGIT	635.22/845.47/1208.2/2175.9/1670.2/1395.7	0/1.6135/28.521/152.11/0/0	1302	0.80677	-9.4942	313970	277020	4.0214	2.8931e-05	0.99997	5.7862e-05	0.00024417	FALSE
Hs_kinpool58_2572	MAP3K19	337.69/959.72/959.8/1880.5/1525.3/1115	7.9541/0/0/0/4.9475/0	1037.4	0	-10.02	291300	215530	4.0212	2.8947e-05	0.99997	5.7894e-05	0.00024417	FALSE
Hs_kinpool14_2063	SH3BP4	1190.1/850.44/958.83/2078.2/1115.9/608.28	0/0/0/16026/23.5/0	1037.3	0	-10.02	267620	215520	4.0212	2.8951e-05	0.99997	5.7902e-05	0.00024417	FALSE
Hs_kinpool14_717	MAP3K11	1291/1112.7/1358.7/961.9/552.53/761.2	85.728/0/0/0/0/0	1037.3	0	-10.02	98055	215510	4.0212	2.8954e-05	0.99997	5.7907e-05	0.00024417	FALSE
Hs_kinpool58_2673	MYLK2	1830.5/739.17/960.78/898.09/1401.1/1113.8	0/0/0/0/0/0	1037.3	0	-10.02	176300	215510	4.0212	2.8954e-05	0.99997	5.7907e-05	0.00024417	FALSE
Hs_kinpool14_28	ACVRL1	953.35/1387.9/1521.7/1120.3/218.67/655.07	9.7217/211.37/0/0/0/0	1036.8	0	-10.019	237480	215400	4.0209	2.8994e-05	0.99997	5.7988e-05	0.00024417	FALSE
Hs_kinpool14_909	PFKM	1001.7/533.51/1237.4/1071.4/921.48/1338.7	0/0/0/0/0/0	1036.6	0	-10.019	80065	215340	4.0207	2.9012e-05	0.99997	5.8024e-05	0.00024417	FALSE
Hs_kinpool58_1281	RPS6KA1	1565.9/466.95/1433.4/639.69/505.73/1654.8	0/0.80677/0/0/37.106/0	1036.5	0	-10.019	316730	215340	4.0207	2.9014e-05	0.99997	5.8028e-05	0.00024417	FALSE
Hs_kinpool14_714	MAP3K10	1136.6/1041.2/1077.2/710.6/737.9/1031.7	743.27/0/0/0/0/0	1036.4	0	-10.019	41407	215310	4.0206	2.9023e-05	0.99997	5.8046e-05	0.00024417	FALSE
Hs_kinpool14_1539	PIK3R3	1210.7/1053.1/1367.4/756.29/1019.6/415.41	0/0/0/8.6922/0/0	1036.3	0	-10.019	120910	215290	4.0206	2.903e-05	0.99997	5.8061e-05	0.00024417	FALSE
Hs_kinpool14_430	ERBB4	880.25/1215.1/991.83/1396/1016.9/1055.6	0/0/0/0/2797.8/0	1036.3	0	-10.019	37687	215270	4.0205	2.9037e-05	0.99997	5.8074e-05	0.00024417	FALSE
Hs_kinpool58_630	JAK1	796.86/492.78/593.93/1782.8/1275.1/2028	0/0/0/0/274.58/0	1036	0	-10.018	429320	215210	4.0203	2.9057e-05	0.99997	5.8115e-05	0.00024417	FALSE
Hs_kinpool14_3057	NTC	4754.4/1708.8/4251.7/1603.2/1162.6/2521	3577.6/0/0/25.207/11.132/0	2114.9	5.5659	-8.3321	2606200	473470	4.0203	2.9059e-05	0.99997	5.8117e-05	0.00024417	FALSE
Hs_kinpool14_14	ACVR1B	510.65/973.63/1109.3/1098.2/1233.7/801.15	0/0/0/0/0/0	1035.9	0	-10.018	76657	215190	4.0203	2.9064e-05	0.99997	5.8128e-05	0.00024417	FALSE
Hs_kinpool14_424	ERBB2	680.52/321.89/417.31/1847.4/1497.4/1390	0/0/0/17838/0/0	1035.3	0	-10.017	403120	215050	4.0199	2.9115e-05	0.99997	5.8229e-05	0.00024417	FALSE
Hs_kinpool58_1240	ALDH18A1	1060.4/1660.1/2179.7/371.84/741.5/1010	0/0/0/0/0/0	1035.2	0	-10.017	445600	215030	4.0198	2.912e-05	0.99997	5.824e-05	0.00024417	FALSE
Hs_kinpool58_1975	FASTKD2	6324.4/1313.4/840.44/1229.8/281.66/802.29	0/0/0/0/21.027/0	1035.1	0	-10.017	5750500	215010	4.0198	2.9129e-05	0.99997	5.8258e-05	0.00024417	FALSE
Hs_kinpool14_1571	MKNK1	2792.1/1048.1/1020/1021/715.41/1194.9	25288/0.80677/0/0/4.9475/0	1034.6	0.40338	-9.5273	643420	214880	4.0194	2.9171e-05	0.99997	5.8342e-05	0.00024417	FALSE
Hs_kinpool58_1728	STK17B	2100.3/1376/1349/1193.5/2638.5/1546.4	2513.5/0/0/1420.3/1.2369/1.1849	1461.2	1.2109	-9.3693	378620	314680	4.0194	2.9173e-05	0.99997	5.8346e-05	0.00024417	FALSE
Hs_kinpool14_2565	PANK2	3597.2/1000.5/816.17/1392.8/1060.1/1008.9	0/0/0/1234.3/30.922/0	1034.5	0	-10.016	1349200	214860	4.0194	2.9179e-05	0.99997	5.8359e-05	0.00024417	FALSE
Hs_kinpool58_1575	CASK	1691.5/229.5/1183/2325.6/848.59/885.6	521.44/0/0/0/0/0	1034.3	0	-10.016	565150	214820	4.0193	2.9191e-05	0.99997	5.8383e-05	0.00024417	FALSE
Hu_PTEN_1	PTEN	1751.2/1167.4/1918.6/901.24/419.35/479.32	0/0/0/0/0/0	1034.3	0	-10.016	403530	214820	4.0193	2.9192e-05	0.99997	5.8383e-05	0.00024417	FALSE
Hs_kinpool14_1340	SRPK2	435.49/1034.2/2123.4/742.11/1033.1/1273.6	0/4.8406/0/0/0/0	1033.6	0	-10.015	337590	214670	4.0188	2.9244e-05	0.99997	5.8487e-05	0.00024445	FALSE
Hs_kinpool58_217	CHUK	1334.3/1453.5/1978.8/1135.2/1908.6/1483.6	6838.8/0/199.65/0/2.4737/0	1468.6	1.2369	-9.3597	116730	316430	4.0187	2.9264e-05	0.99997	5.8529e-05	0.00024448	FALSE
Hs_kinpool14_759	MYLK	1051.2/927.93/1030.6/1807.2/593.02/1035.1	0/0/0/356.38/0/1477.6	1032.9	0	-10.014	160890	214500	4.0183	2.9305e-05	0.99997	5.8611e-05	0.00024468	FALSE
Hs_kinpool58_1796	NUAK1	904.96/936.87/1126.7/1683.5/1686.4/718.98	0/0/0/0/6.1843/4.7398	1031.8	0	-10.012	197040	214250	4.0176	2.9391e-05	0.99997	5.8783e-05	0.00024525	FALSE
Hs_NCC_HA64433	NTC	439.61/1688/1816.7/1371.6/307.76/691.59	0/0/0/0/0/0	1031.6	0	-10.012	430570	214200	4.0175	2.9409e-05	0.99997	5.8819e-05	0.00024525	FALSE
Hs_kinpool58_1480	MAP3K12	829.81/849.44/965.63/1423.6/1382.2/1096.7	6204.2/0/0/0/0/0	1031.2	0	-10.011	71872	214110	4.0172	2.9441e-05	0.99997	5.8882e-05	0.00024525	FALSE
Hs_kinpool58_1348	STK3	806.13/977.61/1084/539.64/1473.1/1378.6	0/0/0/0/0/0	1030.8	0	-10.011	122800	214020	4.017	2.947e-05	0.99997	5.894e-05	0.00024525	FALSE
Hs_kinpool14_1680	MAP3K6	962.62/1171.3/1152/323/1098.8/674.47	3874.5/0/0/0/0/18.959	1030.7	0	-10.011	134290	213990	4.0169	2.9481e-05	0.99997	5.8961e-05	0.00024525	FALSE
Hs_kinpool58_1996	MAST3	1793.5/1196.2/1010.3/673.57/1051.1/819.41	151.13/0/1.7826/0/0/0	1030.7	0	-10.011	156440	213990	4.0169	2.9482e-05	0.99997	5.8964e-05	0.00024525	FALSE
Hs_kinpool14_36	ADRBK1	1665.8/530.53/513.38/475.83/2092.2/1530.4	307.56/0/0/0/0/0	1030.5	0	-10.01	521170	213940	4.0168	2.9498e-05	0.99997	5.8997e-05	0.00024525	FALSE
Hs_kinpool58_1907	NEK6	691.85/893.16/988.92/1070.6/2102.1/1387.7	2559.5/12.908/0/0/0/0	1029.8	0	-10.01	282860	213780	4.0163	2.9554e-05	0.99997	5.9109e-05	0.00024545	FALSE
Hs_kinpool58_1711	MAGI1	1578.3/1253.8/1124.8/581.4/772.1/934.67	8.8379/0/0/20.861/0/0	1029.7	0	-10.009	127310	213770	4.0163	2.9558e-05	0.99997	5.9115e-05	0.00024545	FALSE
Hs_kinpool58_333	DAPK3	1277.7/879.25/964.66/669.63/1135.7/1093.3	0/0/0/0/0/0	1029	0	-10.008	46609	213600	4.0158	2.9618e-05	0.99997	5.9236e-05	0.00024561	FALSE
Hs_kinpool14_246	CLK1	813.33/877.26/1532.4/620/1180.6/1399.2	155.55/0/0/0/1.2369/0	1029	0	-10.008	130050	213600	4.0158	2.962e-05	0.99997	5.924e-05	0.00024561	FALSE
Hs_kinpool58_2032	SIK3	1143.8/913.03/1516.9/1421.2/791.9/778.32	46.841/0/0/61.715/0/0	1028.4	0	-10.008	107590	213470	4.0155	2.9663e-05	0.99997	5.9326e-05	0.00024561	FALSE
Hs_hMAGI1B27954	MAGI1	1197.4/1330.3/1227.7/377.36/305.96/859.35	623.07/0/0/0/0/0	1028.4	0	-10.008	226730	213460	4.0154	2.9669e-05	0.99997	5.9338e-05	0.00024561	FALSE
Hs_kinpool14_2646	CAMKK1	958.5/1104.8/928.75/727.93/1149.1/1097.9	0/0/0/0/0/0	1028.2	0	-10.007	26050	213420	4.0153	2.9682e-05	0.99997	5.9365e-05	0.00024561	FALSE
Hs_kinpool58_2974	NRBP2	1596.8/1516.1/1084/378.14/684.81/972.33	74.238/8.8744/0/0/0/0	1028.2	0	-10.007	221620	213420	4.0153	2.9683e-05	0.99997	5.9365e-05	0.00024561	FALSE
Hs_kinpool14_2270	RIPK4	353.13/1093.8/1052/1124.2/1003.4/931.25	0/0/0/0/0/10.664	1027.7	0	-10.007	95839	213310	4.015	2.9723e-05	0.99997	5.9446e-05	0.00024579	FALSE
HGLibA_48942	TECPR1	3020.7/767.98/837.52/1123.4/1224.7/931.25	1733.1/0/0/0/0/0	1027.3	0	-10.006	826820	213220	4.0148	2.9752e-05	0.99997	5.9504e-05	0.00024589	FALSE
Hs_kinpool58_884	PDK4	595.07/1197.2/856.93/1290.4/1735.9/820.55	3684.5/0/0/0/0/0	1027.1	0	-10.006	171780	213160	4.0146	2.9774e-05	0.99997	5.9548e-05	0.00024592	FALSE
Hs_kinpool14_2186	AK3	753.62/1109.7/1584.8/865/942.18/1249.7	0/0/0/0/0/1.1849	1026	0	-10.004	95290	212910	4.0139	2.9863e-05	0.99997	5.9726e-05	0.00024637	FALSE
Hs_kinpool14_1276	ROS1	1046/1005.4/1412/1435.4/319.46/891.31	0/0/0/0/11.132/0	1025.7	0	-10.004	166950	212850	4.0137	2.9883e-05	0.99997	5.9766e-05	0.00024637	FALSE
Hs_kinpool14_1228	PTK6	811.28/1995.9/681.28/1117.9/1384/933.53	8.8379/0/0/0/1.2369/0	1025.7	0	-10.004	250270	212850	4.0137	2.9883e-05	0.99997	5.9767e-05	0.00024637	FALSE
Hs_kinpool14_2963	EPHA10	1217.9/1330.3/663.81/1300.7/832.39/672.19	79.541/0/0/0/4.9475/0	1025.2	0	-10.003	99700	212730	4.0134	2.9928e-05	0.99997	5.9855e-05	0.00024637	FALSE
Hs_CD80_21	CD80	1724.5/862.36/1084/965.05/1518.1/846.8	0/0/0/0/0/0	1024.5	0	-10.002	159700	212580	4.013	2.9979e-05	0.99997	5.9958e-05	0.00024637	FALSE
Hs_kinpool14_734	MPP3	881.28/1444.6/1189.8/1914.4/1508.2/932.39	57.446/16.135/0/1.7384/0/0	1317.2	0.86922	-9.4619	152720	280600	4.0128	2.9995e-05	0.99997	5.999e-05	0.00024637	FALSE
Hs_kinpool14_1587	CDK13	854.52/1315.4/492.03/1560.6/727.1/1193.7	338.49/0/0/125.17/0/0	1024.1	0	-10.002	160310	212490	4.0127	3.0013e-05	0.99997	6.0026e-05	0.00024637	FALSE
Hs_kinpool58_2081	PRKD2	1798.6/1784.3/1915.7/839.79/1188.7/1942.4	4362.4/0/1.7826/19.123/3.7106/0	1791.5	2.7466	-8.9022	261450	394140	4.0127	3.0017e-05	0.99997	6.0034e-05	0.00024637	FALSE
Hs_kinpool58_2840	TTBK2	860.69/1407.8/1110.2/937.48/538.13/1210.9	0/8.0677/0/112.13/0/0	1023.9	0	-10.001	91970	212430	4.0125	3.0035e-05	0.99997	6.007e-05	0.00024637	FALSE
Hs_kinpool58_430	ERBB4	508.59/1375/1074.3/975.3/273.56/1071.6	198.85/9.6812/0/0/0/0	1023.5	0	-10.001	191650	212340	4.0123	3.0068e-05	0.99997	6.0135e-05	0.00024637	FALSE
Hs_kinpool14_278	CSK	1129.4/1980/917.1/124.47/752.3/1151.5	127.27/0.80677/0/0/2.4737/0	1023.3	0.40338	-9.5114	367130	212290	4.0121	3.0084e-05	0.99997	6.0169e-05	0.00024637	FALSE
Hs_kinpool14_2919	MAPK15	254.3/904.09/838.49/1633.9/1180.6/1141.2	0/0/0/737.97/0/0	1022.7	0	-9.9995	210200	212150	4.0118	3.0133e-05	0.99997	6.0266e-05	0.00024637	FALSE
Hs_kinpool14_1639	CPNE3	966.74/937.87/2005/2720.3/1078.1/465.62	0/0/0/0/0/0	1022.4	0	-9.9992	834330	212090	4.0116	3.0155e-05	0.99997	6.031e-05	0.00024637	FALSE
Hs_kinpool58_1942	CHEK2	941/929.92/1397.5/1103.7/773/1725.5	304.91/0/0/149.51/0/0	1022.4	0	-9.9991	143840	212080	4.0116	3.0159e-05	0.99997	6.0317e-05	0.00024637	FALSE
HGLibA_31305	NCK1	1244.7/1466.4/1050.1/994.2/957.47/842.23	761.83/0/0/0/0/0	1022.1	0	-9.9988	57005	212030	4.0114	3.0177e-05	0.99997	6.0353e-05	0.00024637	FALSE
Hs_kinpool14_421	ERBB2	1713.1/1090.9/837.52/952.45/940.38/2063.4	1102.1/0/0/0/1.2369/0	1021.7	0	-9.9981	322680	211920	4.0111	3.0216e-05	0.99997	6.0432e-05	0.00024637	FALSE
Hs_kinpool14_2827	TRPM6	529.18/702.41/423.13/1356.6/1339.9/1702.7	0/0/0/0/0/1.1849	1021.2	0	-9.9974	275990	211810	4.0108	3.0256e-05	0.99997	6.0513e-05	0.00024637	FALSE
Hs_kinpool58_1215	PRPS2	1133.5/1224/611.4/292.27/1192.3/908.42	0/0/0/0/0/0	1021	0	-9.9971	158930	211770	4.0107	3.0272e-05	0.99997	6.0545e-05	0.00024637	FALSE
Hs_kinpool58_1084	PRKCB	1604/1270.7/480.39/771.26/652.41/1554.4	3.5352/0/0/0/0/0	1021	0	-9.9971	235450	211770	4.0107	3.0272e-05	0.99997	6.0545e-05	0.00024637	FALSE
Hs_kinpool58_2365	N4BP2	234.73/987.54/1053.9/1817.5/966.47/1183.5	32307/0/0/0/0/26.069	1020.7	0	-9.9968	256840	211710	4.0105	3.0292e-05	0.99997	6.0583e-05	0.00024637	FALSE
Hs_kinpool14_2840	TTBK2	900.84/1175.3/873.43/125.26/1140.2/1181.2	27.398/0/0/0/32052/0	1020.5	0	-9.9965	180300	211660	4.0104	3.0312e-05	0.99997	6.0623e-05	0.00024637	FALSE
Hs_kinpool58_304	CSNK2A1_and_CSNK2A3	407.7/275.2/1092.8/947.72/1526.2/1779.2	0/0/0/440.7/0/0	1020.2	0	-9.9961	354560	211600	4.0102	3.0333e-05	0.99997	6.0666e-05	0.00024637	FALSE
Hs_kinpool58_2704	PKDCC	1269.4/770.96/1769.2/718.47/1512.7/497.58	0/0/0/0/33617/0	1020.2	0	-9.996	258390	211590	4.0102	3.0337e-05	0.99997	6.0675e-05	0.00024637	FALSE
Hs_kinpool14_2169	PACSIN1	843.19/1197.2/1707.1/519.95/765.8/1453.9	0/0/0/4.3461/0/29.623	1020.2	0	-9.996	207510	211590	4.0102	3.0338e-05	0.99997	6.0676e-05	0.00024637	FALSE
Hs_kinpool14_2264	MYO3A	920.41/1010.4/1196.6/1415.7/739.7/1029.4	0/0/0/3.4769/1.2369/0	1019.9	0	-9.9956	55291	211520	4.01	3.0362e-05	0.99997	6.0724e-05	0.00024637	FALSE
Hs_kinpool58_2383	TEX14	856.57/1106.8/1071.4/1505.5/699.21/967.77	0/0/0/0/9.8949/0	1019.6	0	-9.9952	75656	211450	4.0098	3.0387e-05	0.99997	6.0774e-05	0.00024637	FALSE
Hs_kinpool58_2887	MLKL	1727.6/909.05/1129.6/482.13/684.81/1363.8	70.703/0/0/0/0/0	1019.3	0	-9.9948	209010	211390	4.0096	3.0407e-05	0.99997	6.0815e-05	0.00024637	FALSE
Hs_kinpool14_2100	AK5	792.74/1903.5/1074.3/553.04/963.77/1460.8	0/0/0/0.86922/0/0	1019	0	-9.9944	250390	211330	4.0094	3.0432e-05	0.99997	6.0864e-05	0.00024637	FALSE
Hs_kinpool58_999	PIP4K2A	1544.3/987.54/3940.1/1006/915.18/1031.7	0/0/0/13.908/0/0	1018.8	0	-9.9941	1764400	211280	4.0093	3.0449e-05	0.99997	6.0897e-05	0.00024637	FALSE
Hs_kinpool14_1660	MAP3K14	1037.8/1800.2/999.59/447.47/1051.1/366.34	35569/8.0677/0/0/0/0	1018.7	0	-9.9939	272880	211240	4.0092	3.0462e-05	0.99997	6.0925e-05	0.00024637	FALSE
Hs_kinpool14_2005	CDK19	1005.9/1031.3/1378.1/814.58/983.57/1849.9	0/16.135/0/0/0/0	1018.6	0	-9.9937	172720	211210	4.0091	3.0473e-05	0.99997	6.0946e-05	0.00024637	FALSE
Hs_kinpool58_228	CKM	1088.2/1799.2/2361.2/473.47/948.48/514.7	0/0/0/0/0/0	1018.3	0	-9.9934	594660	211170	4.009	3.049e-05	0.99997	6.0981e-05	0.00024637	FALSE
Hs_kinpool14_2142	TRIB2	747.44/1288.6/370.72/1778.1/2102.1/394.87	0/0/0/0/9.8949/0	1018	0	-9.9929	541340	211090	4.0088	3.0519e-05	0.99997	6.1038e-05	0.00024637	FALSE
Hs_kinpool58_1238	ALDH18A1	1048.1/1430.6/1103.4/987.9/380.65/410.85	1943.5/0/0/0/0/0	1018	0	-9.9929	190840	211080	4.0087	3.0521e-05	0.99997	6.1041e-05	0.00024637	FALSE
Hs_kinpool58_2107	LATS2	797.89/722.28/1106.3/929.6/1129.4/1697	10020/0/0/0/0/0	1018	0	-9.9929	125000	211080	4.0087	3.0521e-05	0.99997	6.1043e-05	0.00024637	FALSE
Hs_kinpool14_259	PLK3	1477.4/377.53/110.63/558.55/1520.8/1612.6	0/0/0/0/0/0	1018	0	-9.9929	452390	211080	4.0087	3.0522e-05	0.99997	6.1044e-05	0.00024637	FALSE
Hs_kinpool58_2861	AK8	1076.9/1354.1/661.87/958.75/306.86/1587.5	0/0/0/0/0/0	1017.8	0	-9.9927	215350	211050	4.0086	3.0534e-05	0.99997	6.1068e-05	0.00024637	FALSE
Hs_kinpool58_3045	FPGT-TNNI3K	734.06/1079.9/1287.8/955.6/853.99/1670.8	0/0/0/0/13.605/0	1017.8	0	-9.9926	122880	211030	4.0086	3.0539e-05	0.99997	6.1077e-05	0.00024637	FALSE
Hs_kinpool58_97	BMPR1B	775.24/881.24/1153.9/1281.8/1745.8/587.74	0/0.80677/0/0/0/0	1017.6	0	-9.9923	176140	210990	4.0085	3.0555e-05	0.99997	6.1111e-05	0.00024637	FALSE
Hs_kinpool58_858	PDGFRA	1157.2/942.83/1091.8/1284.9/710.91/871.9	15.908/0/1.7826/0/0/0	1017.3	0	-9.992	43459	210930	4.0083	3.0577e-05	0.99997	6.1154e-05	0.00024637	FALSE
Hs_kinpool58_852	CDK17	663.02/1462.4/1247.1/2452.4/717.21/787.45	0/0/0/0/0/0	1017.3	0	-9.9919	515800	210920	4.0083	3.0581e-05	0.99997	6.1162e-05	0.00024637	FALSE
Hs_kinpool14_2158	NME7	1585.5/893.16/2113.7/713.75/656.01/1141.2	0/0/0/0/0/0	1017.2	0	-9.9918	355720	210900	4.0082	3.0587e-05	0.99997	6.1173e-05	0.00024637	FALSE
Hs_kinpool14_2915	PRPS1L1	682.58/1420.7/694.86/2147.5/1044.8/989.45	0/0/0/0/0/1.1849	1017.1	0	-9.9917	331610	210880	4.0082	3.0594e-05	0.99997	6.1188e-05	0.00024637	FALSE
HGLibB_46558	SPEG	3606.5/1411.8/920.02/1056.4/977.27/453.07	0/0/0/0/47.001/0	1016.9	0	-9.9913	1438500	210820	4.008	3.0615e-05	0.99997	6.123e-05	0.00024637	FALSE
Hs_kinpool58_1398	TESK1	666.11/1930.4/472.62/1269.9/1503.7/763.49	0/0/0/19.123/223.87/0	1016.7	0	-9.9911	323830	210790	4.0079	3.0627e-05	0.99997	6.1255e-05	0.00024637	FALSE
Hs_kinpool58_1451	TYRO3	999.68/717.31/2187.5/1032.8/1227.4/885.6	122.85/0/0/0/0/0	1016.2	0	-9.9904	304670	210680	4.0076	3.0666e-05	0.99997	6.1333e-05	0.00024654	FALSE
Hs_kinpool14_1301	RYK	553.89/1458.5/1748.8/423.05/1005.2/1026	11.489/0.80677/0/0/277.06/0	1015.6	0.40338	-9.5006	259650	210530	4.0072	3.0723e-05	0.99997	6.1446e-05	0.00024657	FALSE
Hs_kinpool14_2926	ANKK1	1205.6/448.07/1226.7/905.18/1125.8/263.63	2084/0/0/0/0/0	1015.5	0	-9.9893	198460	210510	4.0071	3.0732e-05	0.99997	6.1463e-05	0.00024657	FALSE
Hs_kinpool14_20	ACVR2A	375.78/1097.8/1394.6/2534.4/911.58/932.39	110.47/0/0/83.445/0/0	1015.1	0	-9.9888	577050	210420	4.0069	3.0762e-05	0.99997	6.1524e-05	0.00024657	FALSE
Hs_kinpool14_1252	RAF1	1308.5/977.61/387.22/1402.3/531.83/1052.2	0/2.4203/0/0/0/0	1014.9	0	-9.9886	173280	210380	4.0068	3.0778e-05	0.99997	6.1557e-05	0.00024657	FALSE
Hs_kinpool14_1536	MAP4K3	894.67/2175.8/1134.5/686.96/678.51/1442.5	0/0/0/0/0/0	1014.6	0	-9.9881	356110	210300	4.0065	3.0806e-05	0.99997	6.1613e-05	0.00024657	FALSE
Hs_kinpool58_1434	TTK	966.74/1856.9/1647.9/1062/949.38/688.17	0/0/0/28.684/1126.8/0	1014.3	0	-9.9878	245270	210250	4.0064	3.0826e-05	0.99997	6.1653e-05	0.00024657	FALSE
Hs_kinpool58_2419	CAMK1G	1308.5/1467.4/720.1/479.77/1448.8/600.29	0/14.522/139.04/0/0/0	1014.3	0	-9.9877	204870	210240	4.0064	3.0828e-05	0.99997	6.1657e-05	0.00024657	FALSE
Hs_kinpool14_419	EPHB6	700.09/1382/917.1/1585.8/1111.4/505.57	60.098/0/0/0/0/0	1014.2	0	-9.9876	167650	210220	4.0063	3.0836e-05	0.99997	6.1672e-05	0.00024657	FALSE
Hs_kinpool14_869	PDK1	2322.6/1705.8/793.85/798.04/543.53/1230.3	0/0/0/0/0/0	1014.1	0	-9.9875	510800	210200	4.0063	3.0843e-05	0.99997	6.1686e-05	0.00024657	FALSE
Hs_kinpool58_450	FGFR1	207.97/1163.4/1372.3/1700.1/864.79/532.96	0/0/0/0/0/0	1014.1	0	-9.9874	304950	210190	4.0062	3.0848e-05	0.99997	6.1696e-05	0.00024657	FALSE
Hs_kinpool58_1252	RAF1	2408.1/1922.4/725.92/1004.4/1023.2/396.01	372.96/0/0/18.254/0/0	1013.8	0	-9.987	646870	210120	4.006	3.0872e-05	0.99997	6.1744e-05	0.00024661	FALSE
Hs_kinpool14_451	FGFR1	1597.8/505.69/1097.6/929.6/1535.2/554.64	426.87/0/0/0/0/0	1013.6	0	-9.9867	219230	210080	4.0059	3.0888e-05	0.99997	6.1777e-05	0.00024661	FALSE
Hs_kinpool14_750	MUSK	971.88/1372/1074.3/1011.5/1013.3/341.23	740.62/10.488/0/0/0/0	1012.4	0	-9.985	117060	209800	4.0051	3.0991e-05	0.99997	6.1982e-05	0.00024719	FALSE
Hs_kinpool14_2414	SCYL3	291.36/1014.4/1010.3/263.91/1060.1/1307.9	5.3027/0/0/0/0/0	1012.3	0	-9.9849	233900	209780	4.0051	3.0998e-05	0.99997	6.1996e-05	0.00024719	FALSE
Hs_kinpool14_781	NME2	1149/674.59/1086/938.27/1191.4/528.39	1452.1/0/0/0/0/0	1012.1	0	-9.9846	81942	209740	4.005	3.1015e-05	0.99997	6.203e-05	0.00024719	FALSE
Hs_kinpool58_1176	MAPK13	448.88/1573.7/780.27/824.04/1561.3/1199.4	0/0/0/0/954.86/0	1011.7	0	-9.984	211730	209650	4.0047	3.1047e-05	0.99997	6.2094e-05	0.00024721	FALSE
Hs_kinpool14_615	ITK	121.49/1339.2/1665.3/38.602/975.47/1047.7	0/0/0/0.86922/21.027/0	1011.6	0	-9.9838	455260	209610	4.0046	3.1062e-05	0.99997	6.2124e-05	0.00024721	FALSE
Hs_kinpool58_507	GALK2	1152.1/702.41/1459.6/1805.6/740.6/870.76	0/0/0/2.6077/0/0	1011.4	0	-9.9836	208010	209580	4.0045	3.1075e-05	0.99997	6.2151e-05	0.00024721	FALSE
Hs_kinpool14_1583	STK16	539.48/2005.9/1254.8/767.32/1381.3/721.26	0/0/0/670.17/0/0	1011.1	0	-9.9831	310390	209500	4.0043	3.1104e-05	0.99997	6.2207e-05	0.00024721	FALSE
Hs_kinpool14_1573	CASK	991.44/1247.8/1030.6/222.16/1273.3/703	2120.2/0/0/0/0/0	1011	0	-9.9831	168570	209490	4.0043	3.1106e-05	0.99997	6.2212e-05	0.00024721	FALSE
Hs_kinpool14_1017	PLAU	1904.6/960.72/1212.1/909.91/1049.3/971.19	3302.7/0/0/0/0/0	1010.2	0	-9.9819	171260	209310	4.0037	3.1176e-05	0.99997	6.2352e-05	0.00024754	FALSE
Hs_kinpool58_82	AXL	1584.5/1889.6/1015.1/960.33/1005.2/786.31	0/41.145/0/0/0/0	1010.1	0	-9.9818	231200	209290	4.0037	3.1183e-05	0.99997	6.2366e-05	0.00024754	FALSE
Hs_kinpool58_19	ACVR2A	1637/650.74/1928.3/535.7/685.71/1334.1	0/0/0/0/0/0	1009.9	0	-9.9814	360160	209230	4.0035	3.1203e-05	0.99997	6.2407e-05	0.00024756	FALSE
Hs_kinpool58_386	EPHA4	609.49/997.48/718.16/1386.5/1021.4/1160.6	0/0/0/0/0/0	1009.4	0	-9.9807	82029	209120	4.0032	3.1245e-05	0.99997	6.249e-05	0.0002477	FALSE
Hs_kinpool14_1940	MAP4K1	2746.8/918/1413/756.29/1100.6/682.46	0/0/0/0/0/0	1009.3	0	-9.9805	673900	209090	4.0031	3.1257e-05	0.99997	6.2515e-05	0.0002477	FALSE
Hs_kinpool58_1963	AAK1	966.74/1051.1/1241.2/1166.7/422.94/821.69	0/0/23.173/0/0/1.1849	1008.9	0	-9.98	92174	209010	4.0029	3.1287e-05	0.99997	6.2574e-05	0.00024771	FALSE
Hs_kinpool14_884	PDK4	1101.6/1251.8/1368.4/554.61/916.08/796.58	0/0.80677/0/0/0/0	1008.8	0	-9.9799	91378	208990	4.0028	3.1295e-05	0.99997	6.2589e-05	0.00024771	FALSE
Hs_kinpool14_441	FER	861.72/1202.1/1635.3/952.45/1064.6/516.98	0/0/0/0/0/0	1008.5	0	-9.9794	139950	208910	4.0026	3.1324e-05	0.99997	6.2647e-05	0.00024775	FALSE
Hs_kinpool58_2301	ULK4	1116/463.97/1816.7/1249.5/519.23/900.44	0/0/0/18.254/0/0	1008.2	0	-9.979	254090	208850	4.0024	3.1348e-05	0.99997	6.2695e-05	0.00024775	FALSE
Hs_kinpool58_655	LCK	456.08/1115.7/1077.2/939.06/825.19/1100.2	0/2.4203/0/0/0/0	1008.1	0	-9.9789	73565	208830	4.0024	3.1355e-05	0.99997	6.2709e-05	0.00024775	FALSE
Hs_kinpool14_1165	MAPK9	2237.2/1222/678.37/979.23/1036.7/710.99	0/0/0/0/0/0	1007.9	0	-9.9786	351060	208780	4.0023	3.1371e-05	0.99997	6.2743e-05	0.00024775	FALSE
Hs_kinpool58_1727	STK17B	1861.4/1011.4/787.06/249.73/1003.4/1379.8	0/0/0/0/0/0	1007.4	0	-9.9778	298120	208650	4.0019	3.1421e-05	0.99997	6.2841e-05	0.00024775	FALSE
Hs_kinpool14_613	ITK	596.1/927.93/1651.8/800.4/1337.2/1086.5	1825/0/0/0/0/0	1007.2	0	-9.9776	149740	208610	4.0018	3.1436e-05	0.99997	6.2873e-05	0.00024775	FALSE
Hs_kinpool58_457	FGFR2	868.93/2363.5/992.8/1021/611.92/1543	13.257/0.80677/0/0/65450/0	1006.9	0.40338	-9.4882	460660	208540	4.0016	3.1462e-05	0.99997	6.2925e-05	0.00024775	FALSE
Hs_kinpool58_216	CHKB	878.19/1135.6/825.88/1249.5/459.84/1417.4	418.03/0/0/0/0/0	1006.9	0	-9.9771	118500	208540	4.0016	3.1463e-05	0.99997	6.2927e-05	0.00024775	FALSE
Hs_kinpool58_1192	MAP2K5	955.41/1376/1025.8/987.9/1379.5/325.25	0/0/0/0/16.079/0	1006.8	0	-9.9771	148620	208530	4.0015	3.1466e-05	0.99997	6.2933e-05	0.00024775	FALSE
Hs_kinpool14_2593	TSSK3	765.98/701.41/1122.8/983.96/1028.6/1578.3	0/0/0/2362.5/0/0	1006.3	0	-9.9762	98504	208400	4.0012	3.1517e-05	0.99997	6.3034e-05	0.00024775	FALSE
HGLibB_50721	TNFRSF4	932.76/1222/1254.8/1079.3/269.96/789.74	0/0/0/0/0/0	1006	0	-9.9759	141570	208340	4.001	3.1538e-05	0.99997	6.3075e-05	0.00024775	FALSE
Hs_kinpool58_1806	AKT3	2242.3/2940.8/2309.7/2998.4/2192.1/2627.1	141.41/11.295/98.041/0/14.842/0	2468.4	13.069	-7.4556	136350	561640	4.0007	3.1574e-05	0.99997	6.3147e-05	0.00024775	FALSE
Hs_kinpool58_233	CKMT2	561.1/1117.7/1237.4/1010/996.17/1000.9	2536.5/0/0/0/7.4212/0	1005.4	0	-9.975	52790	208200	4.0006	3.1591e-05	0.99997	6.3181e-05	0.00024775	FALSE
Hs_kinpool14_2753	AK7	817.45/1058.1/970.48/2001/543.53/1039.7	40.654/0/0/0/0/1.1849	1005.1	0	-9.9745	249060	208130	4.0004	3.162e-05	0.99997	6.324e-05	0.00024775	FALSE
Hs_kinpool14_816	ROR1	394.31/1019.3/1067.5/795.68/1175.2/990.59	0/0/0/0/535.56/0	1005	0	-9.9744	90004	208100	4.0003	3.163e-05	0.99997	6.3259e-05	0.00024775	FALSE
Hs_kinpool14_1212	PRPS1	805.1/600.07/804.53/1204.5/1348/1374	15.024/0.80677/0/0/6.1843/0	1004.8	0.40338	-9.4853	107570	208070	4.0002	3.1642e-05	0.99997	6.3284e-05	0.00024775	FALSE
Hs_kinpool58_1995	MAST3	552.86/1204.1/1006.4/1182.5/346.45/1003.1	957.15/0/0/0/0/56.877	1004.8	0	-9.9741	141790	208060	4.0002	3.1647e-05	0.99997	6.3293e-05	0.00024775	FALSE
Hs_kinpool14_2056	TSSK2	877.17/1187.2/2359.2/609.76/555.23/1132.1	0/0/0/0/0/0	1004.6	0	-9.9739	451740	208030	4.0001	3.1658e-05	0.99997	6.3316e-05	0.00024775	FALSE
Hs_kinpool58_2199	VRK3	2807.5/1775.4/1526.6/1084.8/952.98/960.92	7256.8/0/1.7826/0/9.8949/0	1305.7	0.89128	-9.4323	563410	277890	4	3.1669e-05	0.99997	6.3338e-05	0.00024775	FALSE
Hs_kinpool58_704	MAP3K5	1289/834.54/899.64/1109.2/537.23/1734.7	0/0/0/33610/7.4212/0	1004.4	0	-9.9736	176670	207980	4	3.1676e-05	0.99997	6.3352e-05	0.00024775	FALSE
Hs_kinpool58_986	PIK3R1	1045/2293/1240.3/713.75/963.77/586.6	0/0/0/0/0/0	1004.4	0	-9.9735	395700	207970	3.9999	3.1681e-05	0.99997	6.3361e-05	0.00024775	FALSE
Hs_kinpool58_1311	CCL2	1236.5/771.95/1435.3/714.53/1751.2/590.02	1141.9/12.101/0/0/0/0	1004.2	0	-9.9733	221440	207930	3.9998	3.1695e-05	0.99997	6.339e-05	0.00024775	FALSE
Hu_RNF4_79	RNF4	530.21/1295.5/881.2/965.84/1488.4/1041.9	54.795/0/0/0/12.369/0	1003.9	0	-9.9728	112430	207860	3.9996	3.1722e-05	0.99997	6.3445e-05	0.00024775	FALSE
Hs_kinpool14_443	FER	725.82/1500.2/1484.8/772.04/892.68/1115	0/0/99.824/0/2.4737/0	1003.8	0	-9.9727	126690	207840	3.9996	3.1728e-05	0.99997	6.3455e-05	0.00024775	FALSE
Hs_kinpool58_794	NPR1	732/640.81/1666.3/408.87/1274.2/1863.6	37.119/0/0/0/0/0	1003.1	0	-9.9717	362350	207680	3.9991	3.179e-05	0.99997	6.3581e-05	0.0002481	FALSE
Hs_kinpool14_875	PDK2	367.54/1680/1172.3/2736/790.1/833.1	1191.4/0/0/0/0/0	1002.7	0	-9.9711	793850	207590	3.9989	3.1825e-05	0.99997	6.365e-05	0.00024823	FALSE
Hs_kinpool58_845	CDK16	934.82/1199.2/939.42/240.28/1065.5/1102.4	0/0.80677/0/32132/3186.2/0	1002.4	0.40338	-9.4818	128420	207520	3.9987	3.1849e-05	0.99997	6.3699e-05	0.00024828	FALSE
Hs_kinpool58_521	GRK4	520.95/480.85/959.8/1044.6/1406.5/1576	0/0/0/0/0/0	1002.2	0	-9.9704	199960	207470	3.9985	3.1869e-05	0.99997	6.3739e-05	0.00024829	FALSE
Hs_kinpool58_1761	AATK	1390.9/1133.6/584.23/753.14/907.98/1095.6	2607.2/0/0/0/0/0	1001.8	0	-9.9698	84512	207370	3.9982	3.1907e-05	0.99997	6.3814e-05	0.00024829	FALSE
HGLibA_25331	KMT2D	3153.5/1287.6/1167.5/529.4/435.54/835.39	68.052/0/0/13.038/0/0	1001.4	0	-9.9693	1062300	207290	3.998	3.1938e-05	0.99997	6.3875e-05	0.00024829	FALSE
Hs_kinpool14_985	PIK3R1	992.47/1010.4/793.85/555.4/1100.6/1185.7	0/0/0/0/0/0	1001.4	0	-9.9693	57198	207290	3.998	3.1938e-05	0.99997	6.3876e-05	0.00024829	FALSE
Hs_kinpool14_1875	STK25	658.9/1035.2/967.57/1376.3/1120.4/954.07	22413/0/0/0/0/0	1001.4	0	-9.9692	55304	207290	3.998	3.1941e-05	0.99997	6.3882e-05	0.00024829	FALSE
Hs_kinpool58_1037	PRKAB1	1222.1/937.87/634.69/1670.9/562.43/1063.6	0/0/0/0/3.7106/11.849	1000.7	0	-9.9683	166430	207140	3.9976	3.1998e-05	0.99997	6.3996e-05	0.00024851	FALSE
Hs_kinpool14_2857	SGK223	986.3/1014.4/2206.9/974.51/911.58/2152.4	0/19.362/0/0/0/2.3699	1000.3	0	-9.9677	558380	207040	3.9973	3.2035e-05	0.99997	6.407e-05	0.00024851	FALSE
Hs_kinpool58_1787	MELK	587.87/1194.2/1445/805.92/1609.9/725.83	0/0/0/0/0/193.14	1000.1	0	-9.9673	178080	206980	3.9971	3.2059e-05	0.99997	6.4119e-05	0.00024851	FALSE
Hs_kinpool14_2543	PEAK1	1379.6/871.3/1074.3/925.66/731.6/1568.1	0/0/0/0/0/41.473	999.99	0	-9.9672	113290	206960	3.9971	3.2065e-05	0.99997	6.4129e-05	0.00024851	FALSE
Hs_kinpool58_326	DGKQ	857.6/1424.7/1251.9/1142.3/389.65/423.4	5134.8/0/0/2.6077/0/0	999.96	0	-9.9672	197860	206960	3.9971	3.2068e-05	0.99997	6.4136e-05	0.00024851	FALSE
Hs_kinpool14_2750	CSNK1A1L	1533/536.49/1251.9/1759.2/418.45/747.51	0/0/0/1390.8/0/0	999.71	0	-9.9668	308160	206900	3.9969	3.2089e-05	0.99997	6.4178e-05	0.00024851	FALSE
Hs_kinpool14_1712	MAGI1	1336.3/1858.8/2219.5/829.55/1265.2/1964.1	1880.7/0/0/2634.6/3.7106/0	1597.6	1.8553	-9.1289	271580	347290	3.9969	3.2095e-05	0.99997	6.4189e-05	0.00024851	FALSE
Hs_kinpool58_1463	VRK2	1156.2/1237.9/729.8/709.02/2001.3/842.23	25972/0/0/0/0/0	999.2	0	-9.9661	253460	206780	3.9966	3.2135e-05	0.99997	6.4269e-05	0.00024852	FALSE
Hs_kinpool14_1047	PRKACA	2300/2019.8/1626.5/2589.5/846.79/2970.6	547.07/0/0/40407/13.605/0	2159.9	6.8027	-8.1134	577970	484600	3.9963	3.2174e-05	0.99997	6.4349e-05	0.00024852	FALSE
Hs_kinpool14_2229	NLK	860.69/1136.6/1169.4/447.47/797.3/1528.1	0/0/0/10.431/0/1.1849	998.63	0	-9.9652	138380	206650	3.9962	3.2185e-05	0.99997	6.437e-05	0.00024852	FALSE
Hs_kinpool58_2397	ADCK3	308.86/1461.4/669.63/1036/960.17/1120.7	2019.5/0/0/0.86922/0/0	998.07	0	-9.9644	163100	206520	3.9958	3.2235e-05	0.99997	6.447e-05	0.00024852	FALSE
Hs_kinpool14_2814	PNCK	862.75/1217/557.06/1233.7/383.35/1133.2	0/0/0/0/0/0	998	0	-9.9643	142470	206510	3.9958	3.2241e-05	0.99997	6.4482e-05	0.00024852	FALSE
Hs_kinpool58_1479	MAP3K12	286.21/1030.3/1033.6/3784.6/965.57/681.32	0/0/0/0/0/917.14	997.92	0	-9.9642	1675100	206490	3.9957	3.2248e-05	0.99997	6.4497e-05	0.00024852	FALSE
Hs_kinpool58_796	NPR1	583.75/796.79/966.6/1416.5/1028.6/1261.1	2098.1/0/0/0/4.9475/0	997.58	0	-9.9637	91677	206410	3.9955	3.2278e-05	0.99997	6.4556e-05	0.00024852	FALSE
Hs_kinpool58_1981	SEPHS2	944.09/1050.1/746.3/675.14/1204/1215.4	0/0/0/0/0/0	997.11	0	-9.9631	52534	206300	3.9952	3.232e-05	0.99997	6.464e-05	0.00024852	FALSE
Hs_kinpool58_1739	TJP2	1444.4/623.92/789/519.16/1204.9/1504.2	0/0/0/0/27.211/0	996.97	0	-9.9629	182290	206270	3.9951	3.2332e-05	0.99997	6.4665e-05	0.00024852	FALSE
Hs_kinpool14_114	BRDT	949.23/520.59/1128.7/560.13/1043.9/1382	0/0/0/0/0/0	996.55	0	-9.9622	117510	206180	3.9948	3.237e-05	0.99997	6.474e-05	0.00024852	FALSE
Hs_kinpool14_2762	PLK5	1058.4/2332.7/1166.5/907.55/421.14/934.67	0/0/0/0/2460.1/0	996.52	0	-9.9622	432200	206170	3.9948	3.2373e-05	0.99997	6.4746e-05	0.00024852	FALSE
Hs_kinpool14_3087	NTC	2400.9/2429.1/2880.4/1724.5/2460.3/2163.8	24615/0/5.3477/72740/18.553/1.1849	2415	11.95	-7.5435	151790	548220	3.9947	3.239e-05	0.99997	6.478e-05	0.00024852	FALSE
Hs_kinpool14_131	DDR1	934.82/1538.9/944.28/620/2621.4/1047.7	0/0/0/0/0/0	995.97	0	-9.9614	617430	206040	3.9945	3.2422e-05	0.99997	6.4844e-05	0.00024852	FALSE
Hs_kinpool14_1188	MAP2K3	1283.8/887.2/717.18/1440.1/640.72/1104.7	0/0/0/0/0/0	995.96	0	-9.9614	101540	206040	3.9944	3.2423e-05	0.99997	6.4846e-05	0.00024852	FALSE
Hs_kinpool14_708	MET	360.34/1472.4/1831.3/975.3/1016/729.25	0/0/0/0/0/0	995.63	0	-9.9609	280200	205970	3.9942	3.2452e-05	0.99997	6.4904e-05	0.00024852	FALSE
Hs_kinpool14_236	CKMT2	332.54/1083.9/1595.5/450.62/2029.2/907.28	0/0/0/0/0/0	995.6	0	-9.9609	436100	205960	3.9942	3.2455e-05	0.99997	6.491e-05	0.00024852	FALSE
Hs_kinpool58_319	DGKB	1049.1/1176.3/1771.1/870.52/683.91/996.3	4738/0/0/0.86922/14.842/0	1022.7	0.43461	-9.4789	144610	212160	3.9941	3.2465e-05	0.99997	6.493e-05	0.00024852	FALSE
Hs_kinpool58_111	BRAF	168.84/1233.9/1229.6/754.71/761.3/1653.7	0/0/0/466.77/0/0	995.45	0	-9.9607	268200	205930	3.9941	3.2468e-05	0.99997	6.4936e-05	0.00024852	FALSE
Hs_kinpool14_2765	UHMK1	1105.7/1279.6/1197.6/475.04/884.58/849.08	0/0/0/136.47/0/0	995.15	0	-9.9602	87641	205860	3.9939	3.2495e-05	0.99997	6.4989e-05	0.00024852	FALSE
Hs_kinpool58_187	CDK4	926.58/719.3/1485.8/675.14/1789.9/1063.6	0/0/0/8.6922/0/31.993	995.11	0	-9.9602	212050	205850	3.9939	3.2499e-05	0.99997	6.4998e-05	0.00024852	FALSE
Hs_kinpool14_1118	PRKCQ	665.08/1253.8/1130.6/983.17/1007/477.04	5176.4/0/0/0/0/2.3699	995.07	0	-9.9601	92569	205840	3.9939	3.2502e-05	0.99997	6.5004e-05	0.00024852	FALSE
Hs_kinpool14_2217	IP6K2	420.05/1641.3/1069.5/973.72/1016/695.01	0.88379/0/0/0/14.842/0	994.84	0	-9.9598	168920	205790	3.9937	3.2522e-05	0.99997	6.5045e-05	0.00024852	FALSE
Hs_kinpool14_1667	BAZ1B	2720/1701.9/1552.8/436.44/372.55/311.56	202.39/13.715/0/0/0/0	994.6	0	-9.9594	990790	205730	3.9936	3.2544e-05	0.99997	6.5088e-05	0.00024852	FALSE
Hs_kinpool58_2085	ULK3	1050.1/1131.6/1336.4/855.55/719.91/938.1	0/0/0/0/7.4212/0	994.11	0	-9.9587	47339	205620	3.9932	3.2588e-05	0.99997	6.5176e-05	0.00024852	FALSE
Hs_kinpool58_872	PDK1	1021.3/623.92/517.27/1700.9/966.47/1529.3	0/4.8406/0/51.284/0/0	993.89	0	-9.9584	230400	205570	3.9931	3.2608e-05	0.99997	6.5217e-05	0.00024852	FALSE
Hs_kinpool58_2808	TAF1L	388.14/307.99/924.87/1706.4/1062.8/1465.3	0/0/0/3427.3/0/0	993.81	0	-9.9583	315360	205550	3.993	3.2615e-05	0.99997	6.523e-05	0.00024852	FALSE
Hs_kinpool58_638	JAK3	736.12/1334.3/1145.2/985.54/1001.6/608.28	0/0/0/0/0/0	993.55	0	-9.9579	70783	205490	3.9929	3.2638e-05	0.99997	6.5277e-05	0.00024852	FALSE
Hs_kinpool14_1977	ARSG	947.17/1154.4/557.06/1039.9/755/1214.3	0/0.80677/0/0/0/119.68	993.53	0	-9.9579	65266	205490	3.9929	3.264e-05	0.99997	6.528e-05	0.00024852	FALSE
Hs_kinpool58_311	CSNK2B	1550.5/716.31/1453.8/492.37/766.7/1220	0/0/0/0/12.369/0	993.34	0	-9.9576	190570	205440	3.9927	3.2657e-05	0.99997	6.5315e-05	0.00024852	FALSE
Hs_kinpool14_692	MAP3K1	843.19/783.87/613.34/2071.9/1142.9/1309	0/0/0/0/71.738/0	993.02	0	-9.9571	299330	205370	3.9925	3.2686e-05	0.99997	6.5373e-05	0.00024852	FALSE
Hs_kinpool58_839	PCK1	1231.3/1164.4/821.03/1665.4/247.47/613.99	0/0/0/0/0/0	992.71	0	-9.9567	253440	205300	3.9923	3.2715e-05	0.99997	6.5429e-05	0.00024852	FALSE
Hs_kinpool58_2944	STK32C	326.36/913.03/1297.5/207.98/1813.3/1071.6	0/0/0/0/0/0	992.32	0	-9.9561	367670	205210	3.9921	3.2749e-05	0.99997	6.5498e-05	0.00024852	FALSE
Hs_kinpool58_501	GALK1	1722.4/1388.9/1421.8/2135.7/781.1/1915	0/0/3.5651/16.515/3.7106/0	1572.1	1.7826	-9.143	227940	341170	3.9918	3.2792e-05	0.99997	6.5585e-05	0.00024852	FALSE
Hs_kinpool58_2550	NEK11	485.94/762.02/892.84/1537.8/1769.2/1089.9	0/0/0/0/0/0	991.36	0	-9.9547	246200	204990	3.9914	3.2836e-05	0.99997	6.5672e-05	0.00024852	FALSE
Hs_kinpool14_2080	DSTYK	1029.5/1600.5/914.19/1142.3/821.59/952.93	69.82/0/0/0/0/0	991.23	0	-9.9545	86343	204960	3.9914	3.2848e-05	0.99997	6.5695e-05	0.00024852	FALSE
Hs_kinpool14_2984	CDKL4	1123.2/1043.2/955.92/786.22/674.91/1026	3363.7/0/0/0/0/0	990.95	0	-9.9541	32894	204900	3.9912	3.2874e-05	0.99997	6.5747e-05	0.00024852	FALSE
Hs_kinpool58_543	GSK3B	989.38/992.51/785.12/312.76/1374.1/2732.1	453.39/0/0/0/0/0	990.95	0	-9.9541	736160	204900	3.9912	3.2874e-05	0.99997	6.5748e-05	0.00024852	FALSE
Hs_kinpool14_2575	HKDC1	1057.3/312.95/254.27/2223.2/924.18/1650.2	2510/0/0/0/0/0	990.76	0	-9.9538	592890	204850	3.991	3.2891e-05	0.99997	6.5782e-05	0.00024852	FALSE
HGLibA_03525	ATM	687.73/555.37/2247.6/1341.6/1246.3/734.96	0/0/0/1.7384/0/0	990.65	0	-9.9537	423040	204830	3.991	3.2901e-05	0.99997	6.5802e-05	0.00024852	FALSE
Hs_kinpool14_1164	MAPK11	753.62/1680/1197.6/941.42/415.75/1039.7	24.746/0.80677/0/3.4769/0/0	990.54	0.40338	-9.4646	181920	204800	3.9909	3.291e-05	0.99997	6.5821e-05	0.00024852	FALSE
[truncated: 5,096 more rows]
